# Supplementary material for: Crystal structures of {μ2-N,N′-bis­[(pyridin-3-yl)meth­yl]ethanedi­amide}tetra­kis­(di­methyl­carbamodi­thio­ato)dizinc(II) di­methyl­formamide disolvate and {μ2-N,N′-bis­[(pyridin-3-yl)meth­yl]ethanedi­amide}tetra­kis­(di-n-propyl­carbamodi­thio­ato)dizinc(II)
Source: Acta Crystallogr E Crystallogr Commun. 2017 Sep 19;73(Pt 10):1501–7. doi: 10.1107/S2056989017012956 (PMC5730304; doi:10.1107/S2056989017012956)
Supplement: Supplementary file 1 [file e-73-01501-sup1.cif]

##############################################################################
#                                                                            #
# This CIF contains the data in a paper accepted for publication in          #
# Acta Crystallographica Section E. It conforms to the requirements of       #
# Notes for Authors for Acta Crystallographica Section E, and has been       #
# peer reviewed under the auspices of the IUCr Commission on Journals.       #
#                                                                            #
# Full details of the Crystallographic Information File format               #
# are given in the paper "The Crystallographic Information File (CIF):       #
# a New Standard Archive File for Crystallography" by S. R. Hall, F. H.      #
# Allen and I. D. Brown [Acta Cryst. (1991), A47, 655-685].                  #
#                                                                            #
# The current version of the core CIF dictionary is obtainable from          #
# ftp://ftp.iucr.org/pub/cif_core.dic.                                       #
#                                                                            #
# Software is freely available for graphical display of the structure(s)     #
# in this CIF. For information consult the CIF software page                 #
# http://www.iucr.org/resources/cif/software.                                #
#                                                                            #
# This file may be used for bona fide research purposes within the           #
# scientific community so long as proper attribution is given to the journal # 
# article from which it was obtained.                                        #
#                                                                            #
##############################################################################
data_I
_audit_creation_method     'SHELXL-2014/7'
_chemical_name_systematic
;\
{\m~2~-<i>N</i>,<i>N</i>'-bis[(pyridin-3-yl)methyl]ethanediamide}\
tetrakis(dimethylcarbamodithioato)dizinc(II) dimethylformamide disolvate
;
_chemical_name_common     ?
_chemical_formula_moiety     'C26 H38 N8 O2 S8 Zn2, 2(C3 H7 N O)'
_chemical_formula_sum     'C32 H52 N10 O4 S8 Zn2'
_chemical_formula_iupac     '[Zn2 (C3 H6 N S2)4 (C14 H14 N4 O2)] , 2C3 H7 N O'
_chemical_formula_weight     1028.05
_chemical_melting_point     ?
_shelx_space_group_comment
;
The symmetry employed for this shelxl refinement is uniquely defined
by the following loop, which should always be used as a source of
symmetry information in preference to the above space-group names.
They are only intended as comments.
;
_space_group_crystal_system     triclinic
_space_group_name_H-M_alt     'P -1'
_space_group_name_Hall     '-P 1'
loop_
    _space_group_symop_operation_xyz
    'x, y, z'
    '-x, -y, -z'
_cell_length_a     9.0998(8)
_cell_length_b     9.3544(10)
_cell_length_c     15.508(2)
_cell_angle_alpha     84.1760(10)
_cell_angle_beta     75.540(8)
_cell_angle_gamma     61.067(6)
_cell_volume     1118.5(2)
_cell_formula_units_Z     1
_cell_measurement_reflns_used     4952
_cell_measurement_theta_min     2.6220
_cell_measurement_theta_max     40.1891
_cell_measurement_temperature     98(2)
_exptl_crystal_description     'prism'
_exptl_crystal_colour     'colourless'
_exptl_crystal_size_max     0.220
_exptl_crystal_size_mid     0.160
_exptl_crystal_size_min     0.070
_exptl_crystal_density_diffrn     1.526
_exptl_crystal_density_meas     ?
_exptl_crystal_density_method     ?
_exptl_crystal_F_000     534
_exptl_absorpt_coefficient_mu     1.493
_exptl_absorpt_correction_type     multi-scan
_exptl_absorpt_process_details
;
(ABSCOR; Higashi, 1995)
;
_shelx_estimated_absorpt_T_min     0.735
_shelx_estimated_absorpt_T_max     0.903
_exptl_absorpt_correction_T_min     0.8226
_exptl_absorpt_correction_T_max     1.0000
_diffrn_ambient_temperature     98(2)
_diffrn_radiation_type     MoK\a
_diffrn_radiation_wavelength     0.71073
_diffrn_radiation_source     'fine-focus sealed tube'
_diffrn_radiation_monochromator     graphite
_diffrn_measurement_device_type     'Rigaku AFC12K/SATURN724'
_diffrn_measurement_method     \w
_diffrn_detector_area_resol_mean     ?
_diffrn_reflns_number     9634
_diffrn_reflns_av_R_equivalents     0.0258
_diffrn_reflns_theta_min     2.622
_diffrn_reflns_theta_max     27.499
_diffrn_reflns_theta_full     27.499
_diffrn_measured_fraction_theta_max     0.986
_diffrn_measured_fraction_theta_full     0.986
_diffrn_reflns_limit_h_min     -11
_diffrn_reflns_limit_h_max     10
_diffrn_reflns_limit_k_min     -12
_diffrn_reflns_limit_k_max     11
_diffrn_reflns_limit_l_min     -20
_diffrn_reflns_limit_l_max     20
_diffrn_standards_number     0
_diffrn_standards_interval_count     0
_diffrn_standards_interval_time     ?
_diffrn_standards_decay_%     0
_refine_special_details     ?
_reflns_number_total     5062
_reflns_number_gt     4874
_reflns_threshold_expression     'I > 2\s(I)'
_refine_ls_structure_factor_coef     Fsqd
_refine_ls_matrix_type     full
_refine_ls_R_factor_all     0.0323
_refine_ls_R_factor_gt     0.0310
_refine_ls_wR_factor_gt     0.0824
_refine_ls_wR_factor_ref     0.0839
_refine_ls_goodness_of_fit_ref     1.049
_refine_ls_restrained_S_all     1.048
_refine_ls_number_reflns     5062
_refine_ls_number_parameters     262
_refine_ls_number_restraints     1
_refine_ls_hydrogen_treatment     mixed
_refine_ls_weighting_scheme     calc
_refine_ls_weighting_details
              'w=1/[\s^2^(Fo^2^)+(0.0453P)^2^+0.5471P] where P=(Fo^2^+2Fc^2^)/3'
_atom_sites_solution_primary     ?
_atom_sites_solution_secondary     ?
_refine_ls_shift/su_max     0.000
_refine_ls_shift/su_mean     0.000
_refine_diff_density_max     0.409
_refine_diff_density_min     -0.505
_refine_ls_extinction_method     none
_refine_ls_extinction_coef     .
loop_
    _atom_type_symbol
    _atom_type_description
    _atom_type_scat_dispersion_real
    _atom_type_scat_dispersion_imag
    _atom_type_scat_source
    'C' 'C' 0.0033 0.0016
                         'International Tables Vol C Tables 4.2.6.8 and 6.1.1.4'
    'H' 'H' 0.0000 0.0000
                         'International Tables Vol C Tables 4.2.6.8 and 6.1.1.4'
    'N' 'N' 0.0061 0.0033
                         'International Tables Vol C Tables 4.2.6.8 and 6.1.1.4'
    'O' 'O' 0.0106 0.0060
                         'International Tables Vol C Tables 4.2.6.8 and 6.1.1.4'
    'S' 'S' 0.1246 0.1234
                         'International Tables Vol C Tables 4.2.6.8 and 6.1.1.4'
    'Zn' 'Zn' 0.2839 1.4301
                         'International Tables Vol C Tables 4.2.6.8 and 6.1.1.4'
_computing_data_collection
;
CrystalClear (Molecular Structure Corporation & Rigaku, 2005)
;
_computing_cell_refinement
;
CrystalClear (Molecular Structure Corporation & Rigaku, 2005)
;
_computing_data_reduction
;
CrystalClear (Molecular Structure Corporation & Rigaku, 2005)
;
_computing_structure_solution
;
SHELXS (Sheldrick, 2008)
;
_computing_structure_refinement
;
<i>SHELXL2014/7</i> (Sheldrick, 2015)
;
_computing_molecular_graphics
;
ORTEP-3 for Windows (Farrugia, 2012) and  DIAMOND (Brandenburg,
2006)
;
_computing_publication_material
;
publCIF (Westrip, 2010)
;
loop_
    _atom_site_type_symbol
    _atom_site_label
    _atom_site_fract_x
    _atom_site_fract_y
    _atom_site_fract_z
    _atom_site_U_iso_or_equiv
    _atom_site_adp_type
    _atom_site_calc_flag
    _atom_site_occupancy
    _atom_site_disorder_assembly
    _atom_site_disorder_group
    Zn Zn 0.18051(3) 0.47082(2) 0.16514(2) 0.01527(7) Uani d 1 . .
    S S1 0.41361(6) 0.51174(6) 0.17595(3) 0.02024(11) Uani d 1 . .
    S S2 0.19922(6) 0.65950(6) 0.04378(3) 0.01958(11) Uani d 1 . .
    S S3 0.06877(6) 0.33365(6) 0.10167(3) 0.01858(11) Uani d 1 . .
    S S4 0.23877(6) 0.20909(6) 0.25237(3) 0.02033(11) Uani d 1 . .
    O O1 -0.22504(17) 1.09018(16) 0.51306(10) 0.0212(3) Uani d 1 . .
    O O2 0.28455(17) 0.53249(17) 0.44844(10) 0.0228(3) Uani d 1 . .
    N N1 0.4385(2) 0.7345(2) 0.06102(11) 0.0194(3) Uani d 1 . .
    N N2 0.0654(2) 0.08356(19) 0.19845(11) 0.0183(3) Uani d 1 . .
    N N3 -0.03266(19) 0.63692(18) 0.25797(10) 0.0149(3) Uani d 1 . .
    N N4 -0.0222(2) 0.82110(19) 0.49761(11) 0.0158(3) Uani d 1 . .
    H H4N 0.0877(14) 0.752(2) 0.4880(16) 0.019 Uiso d 1 . .
    N N5 0.5648(2) 0.40804(18) 0.37075(11) 0.0169(3) Uani d 1 . .
    C C1 0.3596(2) 0.6454(2) 0.08945(12) 0.0170(3) Uani d 1 . .
    C C2 0.5708(3) 0.7264(3) 0.10280(15) 0.0269(4) Uani d 1 . .
    H H2A 0.5225 0.7510 0.1668 0.040 Uiso calc 1 . .
    H H2B 0.6080 0.8064 0.0756 0.040 Uiso calc 1 . .
    H H2C 0.6701 0.6164 0.0938 0.040 Uiso calc 1 . .
    C C3 0.4000(3) 0.8489(3) -0.01199(14) 0.0243(4) Uani d 1 . .
    H H3A 0.3314 0.8288 -0.0441 0.036 Uiso calc 1 . .
    H H3B 0.5081 0.8333 -0.0529 0.036 Uiso calc 1 . .
    H H3C 0.3347 0.9611 0.0121 0.036 Uiso calc 1 . .
    C C4 0.1196(2) 0.1949(2) 0.18628(12) 0.0159(3) Uani d 1 . .
    C C5 0.1033(3) -0.0373(2) 0.26815(14) 0.0255(4) Uani d 1 . .
    H H5A 0.1810 -0.0286 0.2986 0.038 Uiso calc 1 . .
    H H5B 0.1587 -0.1471 0.2415 0.038 Uiso calc 1 . .
    H H5C -0.0042 -0.0174 0.3111 0.038 Uiso calc 1 . .
    C C6 -0.0452(3) 0.0813(3) 0.14425(14) 0.0247(4) Uani d 1 . .
    H H6A -0.1440 0.1906 0.1452 0.037 Uiso calc 1 . .
    H H6B -0.0866 0.0031 0.1687 0.037 Uiso calc 1 . .
    H H6C 0.0213 0.0488 0.0828 0.037 Uiso calc 1 . .
    C C7 -0.0245(2) 0.6452(2) 0.34223(12) 0.0145(3) Uani d 1 . .
    H H7 0.0816 0.5761 0.3588 0.017 Uiso calc 1 . .
    C C8 -0.1647(2) 0.7508(2) 0.40681(12) 0.0153(3) Uani d 1 . .
    C C9 -0.3197(2) 0.8473(2) 0.38194(14) 0.0209(4) Uani d 1 . .
    H H9 -0.4194 0.9170 0.4247 0.025 Uiso calc 1 . .
    C C10 -0.3289(3) 0.8416(2) 0.29438(15) 0.0235(4) Uani d 1 . .
    H H10 -0.4336 0.9088 0.2761 0.028 Uiso calc 1 . .
    C C11 -0.1820(2) 0.7357(2) 0.23420(13) 0.0191(4) Uani d 1 . .
    H H11 -0.1873 0.7330 0.1740 0.023 Uiso calc 1 . .
    C C12 -0.1430(2) 0.7598(2) 0.49952(12) 0.0169(4) Uani d 1 . .
    H H12A -0.2564 0.8328 0.5380 0.020 Uiso calc 1 . .
    H H12B -0.1002 0.6497 0.5254 0.020 Uiso calc 1 . .
    C C13 -0.0750(2) 0.9808(2) 0.50327(12) 0.0154(3) Uani d 1 . .
    C C14 0.4233(2) 0.5333(2) 0.41560(13) 0.0189(4) Uani d 1 . .
    H H14 0.4289 0.6300 0.4230 0.023 Uiso calc 1 . .
    C C15 0.5633(3) 0.2589(2) 0.35369(14) 0.0220(4) Uani d 1 . .
    H H15A 0.4470 0.2718 0.3775 0.033 Uiso calc 1 . .
    H H15B 0.6450 0.1676 0.3827 0.033 Uiso calc 1 . .
    H H15C 0.5968 0.2367 0.2894 0.033 Uiso calc 1 . .
    C C16 0.7237(3) 0.4164(3) 0.33479(15) 0.0246(4) Uani d 1 . .
    H H16A 0.7471 0.4160 0.2696 0.037 Uiso calc 1 . .
    H H16B 0.8192 0.3218 0.3541 0.037 Uiso calc 1 . .
    H H16C 0.7121 0.5171 0.3564 0.037 Uiso calc 1 . .
loop_
    _atom_site_aniso_label
    _atom_site_aniso_U_11
    _atom_site_aniso_U_22
    _atom_site_aniso_U_33
    _atom_site_aniso_U_12
    _atom_site_aniso_U_13
    _atom_site_aniso_U_23
    Zn 0.01537(12) 0.01651(12) 0.01506(12) -0.00876(9) -0.00181(8) -0.00223(8)
    S1 0.0178(2) 0.0245(2) 0.0207(2) -0.01150(19) -0.00697(18) 0.00486(18)
    S2 0.0239(2) 0.0256(2) 0.0169(2) -0.0171(2) -0.00714(18) 0.00306(17)
    S3 0.0260(2) 0.0194(2) 0.0159(2) -0.01463(19) -0.00632(18) 0.00188(16)
    S4 0.0212(2) 0.0184(2) 0.0229(2) -0.00868(18) -0.00950(19) 0.00188(17)
    O1 0.0164(6) 0.0168(6) 0.0288(8) -0.0050(5) -0.0074(6) -0.0032(5)
    O2 0.0145(6) 0.0239(7) 0.0270(7) -0.0068(6) -0.0030(6) -0.0040(6)
    N1 0.0218(8) 0.0220(8) 0.0189(8) -0.0138(7) -0.0051(6) 0.0002(6)
    N2 0.0227(8) 0.0163(7) 0.0169(8) -0.0111(6) -0.0023(6) 0.0001(6)
    N3 0.0143(7) 0.0159(7) 0.0164(7) -0.0086(6) -0.0030(6) -0.0016(6)
    N4 0.0147(7) 0.0153(7) 0.0174(7) -0.0065(6) -0.0037(6) -0.0024(6)
    N5 0.0145(7) 0.0152(7) 0.0202(8) -0.0065(6) -0.0035(6) -0.0008(6)
    C1 0.0172(8) 0.0175(8) 0.0149(8) -0.0079(7) -0.0005(7) -0.0043(6)
    C2 0.0259(10) 0.0379(12) 0.0271(11) -0.0219(10) -0.0081(9) -0.0004(9)
    C3 0.0289(10) 0.0269(10) 0.0215(10) -0.0188(9) -0.0025(8) 0.0035(8)
    C4 0.0151(8) 0.0127(8) 0.0165(8) -0.0049(7) -0.0005(7) -0.0031(6)
    C5 0.0348(11) 0.0178(9) 0.0222(10) -0.0130(8) -0.0038(9) 0.0033(7)
    C6 0.0321(11) 0.0264(10) 0.0240(10) -0.0204(9) -0.0048(9) -0.0030(8)
    C7 0.0144(8) 0.0148(8) 0.0160(8) -0.0081(7) -0.0032(7) -0.0001(6)
    C8 0.0155(8) 0.0141(8) 0.0191(9) -0.0094(7) -0.0026(7) -0.0016(6)
    C9 0.0155(9) 0.0170(8) 0.0267(10) -0.0047(7) -0.0027(8) -0.0061(7)
    C10 0.0181(9) 0.0189(9) 0.0306(11) -0.0034(8) -0.0108(8) -0.0036(8)
    C11 0.0199(9) 0.0194(8) 0.0205(9) -0.0095(7) -0.0081(7) -0.0011(7)
    C12 0.0183(8) 0.0168(8) 0.0170(9) -0.0100(7) -0.0009(7) -0.0043(6)
    C13 0.0176(9) 0.0164(8) 0.0125(8) -0.0073(7) -0.0047(7) -0.0022(6)
    C14 0.0175(9) 0.0171(8) 0.0195(9) -0.0055(7) -0.0058(7) -0.0001(7)
    C15 0.0220(9) 0.0174(9) 0.0261(10) -0.0087(8) -0.0048(8) -0.0032(7)
    C16 0.0199(9) 0.0260(10) 0.0274(10) -0.0126(8) 0.0006(8) -0.0039(8)
_geom_special_details
;
 All esds (except the esd in the dihedral angle between two l.s. planes)
 are estimated using the full covariance matrix.  The cell esds are taken
 into account individually in the estimation of esds in distances, angles
 and torsion angles; correlations between esds in cell parameters are only
 used when they are defined by crystal symmetry.  An approximate (isotropic)
 treatment of cell esds is used for estimating esds involving l.s. planes.
;
loop_
    _geom_bond_atom_site_label_1
    _geom_bond_atom_site_label_2
    _geom_bond_site_symmetry_2
    _geom_bond_distance
    _geom_bond_publ_flag
    Zn N3 . 2.0959(16) ?
    Zn S1 . 2.3770(5) ?
    Zn S3 . 2.3807(5) ?
    Zn S2 . 2.4784(5) ?
    Zn S4 . 2.5565(6) ?
    S1 C1 . 1.732(2) ?
    S2 C1 . 1.720(2) ?
    S3 C4 . 1.7310(19) ?
    S4 C4 . 1.7224(19) ?
    O1 C13 . 1.229(2) ?
    O2 C14 . 1.241(2) ?
    N1 C1 . 1.324(2) ?
    N1 C3 . 1.462(3) ?
    N1 C2 . 1.472(3) ?
    N2 C4 . 1.332(2) ?
    N2 C5 . 1.458(2) ?
    N2 C6 . 1.472(3) ?
    N3 C7 . 1.339(2) ?
    N3 C11 . 1.343(2) ?
    N4 C13 . 1.334(2) ?
    N4 C12 . 1.460(2) ?
    N4 H4N . 0.872(9) ?
    N5 C14 . 1.331(2) ?
    N5 C15 . 1.453(2) ?
    N5 C16 . 1.451(2) ?
    C2 H2A . 0.9800 ?
    C2 H2B . 0.9800 ?
    C2 H2C . 0.9800 ?
    C3 H3A . 0.9800 ?
    C3 H3B . 0.9800 ?
    C3 H3C . 0.9800 ?
    C5 H5A . 0.9800 ?
    C5 H5B . 0.9800 ?
    C5 H5C . 0.9800 ?
    C6 H6A . 0.9800 ?
    C6 H6B . 0.9800 ?
    C6 H6C . 0.9800 ?
    C7 C8 . 1.396(2) ?
    C7 H7 . 0.9500 ?
    C8 C9 . 1.387(3) ?
    C8 C12 . 1.515(3) ?
    C9 C10 . 1.389(3) ?
    C9 H9 . 0.9500 ?
    C10 C11 . 1.386(3) ?
    C10 H10 . 0.9500 ?
    C11 H11 . 0.9500 ?
    C12 H12A . 0.9900 ?
    C12 H12B . 0.9900 ?
    C13 C13 2_576 1.550(4) ?
    C14 H14 . 0.9500 ?
    C15 H15A . 0.9800 ?
    C15 H15B . 0.9800 ?
    C15 H15C . 0.9800 ?
    C16 H16A . 0.9800 ?
    C16 H16B . 0.9800 ?
    C16 H16C . 0.9800 ?
loop_
    _geom_angle_atom_site_label_1
    _geom_angle_atom_site_label_2
    _geom_angle_atom_site_label_3
    _geom_angle_site_symmetry_1
    _geom_angle_site_symmetry_3
    _geom_angle
    _geom_angle_publ_flag
    N3 Zn S1 . . 104.88(4) ?
    N3 Zn S3 . . 104.27(4) ?
    S1 Zn S3 . . 150.85(2) ?
    N3 Zn S2 . . 99.88(5) ?
    S1 Zn S2 . . 74.936(18) ?
    S3 Zn S2 . . 100.297(19) ?
    N3 Zn S4 . . 98.56(4) ?
    S1 Zn S4 . . 101.877(19) ?
    S3 Zn S4 . . 73.378(18) ?
    S2 Zn S4 . . 161.475(19) ?
    C1 S1 Zn . . 85.00(7) ?
    C1 S2 Zn . . 82.11(7) ?
    C4 S3 Zn . . 86.76(6) ?
    C4 S4 Zn . . 81.49(6) ?
    C1 N1 C3 . . 123.25(17) ?
    C1 N1 C2 . . 121.46(17) ?
    C3 N1 C2 . . 115.28(16) ?
    C4 N2 C5 . . 122.90(17) ?
    C4 N2 C6 . . 121.21(16) ?
    C5 N2 C6 . . 115.82(16) ?
    C7 N3 C11 . . 118.55(16) ?
    C7 N3 Zn . . 121.14(12) ?
    C11 N3 Zn . . 120.29(13) ?
    C13 N4 C12 . . 121.39(16) ?
    C13 N4 H4N . . 119.8(15) ?
    C12 N4 H4N . . 118.6(15) ?
    C14 N5 C15 . . 120.66(16) ?
    C14 N5 C16 . . 121.79(16) ?
    C15 N5 C16 . . 117.52(16) ?
    N1 C1 S2 . . 121.84(15) ?
    N1 C1 S1 . . 120.43(15) ?
    S2 C1 S1 . . 117.73(11) ?
    N1 C2 H2A . . 109.5 ?
    N1 C2 H2B . . 109.5 ?
    H2A C2 H2B . . 109.5 ?
    N1 C2 H2C . . 109.5 ?
    H2A C2 H2C . . 109.5 ?
    H2B C2 H2C . . 109.5 ?
    N1 C3 H3A . . 109.5 ?
    N1 C3 H3B . . 109.5 ?
    H3A C3 H3B . . 109.5 ?
    N1 C3 H3C . . 109.5 ?
    H3A C3 H3C . . 109.5 ?
    H3B C3 H3C . . 109.5 ?
    N2 C4 S4 . . 122.67(15) ?
    N2 C4 S3 . . 119.78(15) ?
    S4 C4 S3 . . 117.56(10) ?
    N2 C5 H5A . . 109.5 ?
    N2 C5 H5B . . 109.5 ?
    H5A C5 H5B . . 109.5 ?
    N2 C5 H5C . . 109.5 ?
    H5A C5 H5C . . 109.5 ?
    H5B C5 H5C . . 109.5 ?
    N2 C6 H6A . . 109.5 ?
    N2 C6 H6B . . 109.5 ?
    H6A C6 H6B . . 109.5 ?
    N2 C6 H6C . . 109.5 ?
    H6A C6 H6C . . 109.5 ?
    H6B C6 H6C . . 109.5 ?
    N3 C7 C8 . . 123.02(17) ?
    N3 C7 H7 . . 118.5 ?
    C8 C7 H7 . . 118.5 ?
    C9 C8 C7 . . 117.60(17) ?
    C9 C8 C12 . . 122.39(17) ?
    C7 C8 C12 . . 120.00(16) ?
    C8 C9 C10 . . 119.81(18) ?
    C8 C9 H9 . . 120.1 ?
    C10 C9 H9 . . 120.1 ?
    C11 C10 C9 . . 118.61(18) ?
    C11 C10 H10 . . 120.7 ?
    C9 C10 H10 . . 120.7 ?
    N3 C11 C10 . . 122.33(18) ?
    N3 C11 H11 . . 118.8 ?
    C10 C11 H11 . . 118.8 ?
    N4 C12 C8 . . 111.17(15) ?
    N4 C12 H12A . . 109.4 ?
    C8 C12 H12A . . 109.4 ?
    N4 C12 H12B . . 109.4 ?
    C8 C12 H12B . . 109.4 ?
    H12A C12 H12B . . 108.0 ?
    O1 C13 N4 . . 125.76(17) ?
    O1 C13 C13 . 2_576 121.4(2) ?
    N4 C13 C13 . 2_576 112.88(19) ?
    O2 C14 N5 . . 124.57(18) ?
    O2 C14 H14 . . 117.7 ?
    N5 C14 H14 . . 117.7 ?
    N5 C15 H15A . . 109.5 ?
    N5 C15 H15B . . 109.5 ?
    H15A C15 H15B . . 109.5 ?
    N5 C15 H15C . . 109.5 ?
    H15A C15 H15C . . 109.5 ?
    H15B C15 H15C . . 109.5 ?
    N5 C16 H16A . . 109.5 ?
    N5 C16 H16B . . 109.5 ?
    H16A C16 H16B . . 109.5 ?
    N5 C16 H16C . . 109.5 ?
    H16A C16 H16C . . 109.5 ?
    H16B C16 H16C . . 109.5 ?
loop_
    _geom_torsion_atom_site_label_1
    _geom_torsion_atom_site_label_2
    _geom_torsion_atom_site_label_3
    _geom_torsion_atom_site_label_4
    _geom_torsion_site_symmetry_1
    _geom_torsion_site_symmetry_2
    _geom_torsion_site_symmetry_3
    _geom_torsion_site_symmetry_4
    _geom_torsion
    _geom_torsion_publ_flag
    C3 N1 C1 S2 . . . . -1.3(3) ?
    C2 N1 C1 S2 . . . . 177.58(15) ?
    C3 N1 C1 S1 . . . . 179.60(14) ?
    C2 N1 C1 S1 . . . . -1.5(3) ?
    Zn S2 C1 N1 . . . . -174.64(16) ?
    Zn S2 C1 S1 . . . . 4.45(9) ?
    Zn S1 C1 N1 . . . . 174.49(16) ?
    Zn S1 C1 S2 . . . . -4.61(10) ?
    C5 N2 C4 S4 . . . . -0.6(3) ?
    C6 N2 C4 S4 . . . . 176.20(14) ?
    C5 N2 C4 S3 . . . . 179.90(14) ?
    C6 N2 C4 S3 . . . . -3.3(2) ?
    Zn S4 C4 N2 . . . . -171.25(16) ?
    Zn S4 C4 S3 . . . . 8.27(9) ?
    Zn S3 C4 N2 . . . . 170.73(15) ?
    Zn S3 C4 S4 . . . . -8.80(10) ?
    C11 N3 C7 C8 . . . . 0.6(3) ?
    Zn N3 C7 C8 . . . . -178.18(13) ?
    N3 C7 C8 C9 . . . . 1.8(3) ?
    N3 C7 C8 C12 . . . . -176.74(16) ?
    C7 C8 C9 C10 . . . . -2.8(3) ?
    C12 C8 C9 C10 . . . . 175.73(18) ?
    C8 C9 C10 C11 . . . . 1.4(3) ?
    C7 N3 C11 C10 . . . . -2.2(3) ?
    Zn N3 C11 C10 . . . . 176.66(15) ?
    C9 C10 C11 N3 . . . . 1.2(3) ?
    C13 N4 C12 C8 . . . . 88.2(2) ?
    C9 C8 C12 N4 . . . . -114.59(19) ?
    C7 C8 C12 N4 . . . . 63.9(2) ?
    C12 N4 C13 O1 . . . . 2.3(3) ?
    C12 N4 C13 C13 . . . 2_576 -178.06(18) ?
    C15 N5 C14 O2 . . . . 2.6(3) ?
    C16 N5 C14 O2 . . . . -179.34(19) ?
loop_
    _geom_hbond_atom_site_label_D
    _geom_hbond_atom_site_label_H
    _geom_hbond_atom_site_label_A
    _geom_hbond_site_symmetry_A
    _geom_hbond_distance_DH
    _geom_hbond_distance_HA
    _geom_hbond_distance_DA
    _geom_hbond_angle_DHA
    N4 H4N O2 1_555 0.872(17) 1.987(17) 2.779(2) 150.5(16)
    C7 H7 O2 1_555 0.95 2.44 3.290(3) 149
    C14 H14 O1 2_576 0.95 2.49 3.245(2) 137
    C15 H15B O1 1_645 0.98 2.47 3.310(3) 144
    C3 H3B Cg2 2_665 0.98 2.93 3.884(3) 165
    C5 H5B Cg1 1_545 0.98 2.97 3.924(2) 164
    C16 H16C Cg3 1_655 0.98 2.72 3.562(3) 144
_shelx_hkl_file
;
   0   0  -2  177.48    6.12
   0   0   2  175.86    6.06
   0   0  -3 4354.72   41.14
   0   0   3 4230.23   40.00
   0   0  -4   11.47    1.68
   0   0   4   16.62    2.49
   0   0   4    7.74    1.01
   0   0   5    8.30    1.14
   0   0   5    3.79    0.54
   0   0  -6 1065.81   14.58
   0   0   6 1086.07   14.88
   0   0  -7  212.94    7.67
   0   0   7  210.11    7.53
   0   0  -8   31.62    4.12
   0   0   8   36.75    4.27
   0   0  -9 3035.88   43.34
   0   0   9 3038.02   43.49
   0   0 -10  230.55    8.70
   0   0  10  234.22    9.75
   0   0 -11  412.93   12.74
   0   0  11  408.41   13.40
   0   0 -12 1975.66   38.86
   0   0  12 2010.99   39.58
   0   0 -13  250.50   15.84
   0   0  13  283.02   15.05
   0   0 -14  738.97   27.13
   0   0  14  751.87   30.13
   0   0 -15 1144.07   33.25
   0   0  15 1170.28   33.08
   0   0 -16    9.46    2.51
   0   0  16   10.31    2.59
   0   0 -17   15.04    3.48
   0   0  17    8.24    2.81
   0   0 -18  269.92   25.04
   0   0  18  288.01   14.95
   0   0 -19   82.28   15.80
   0   0  19   65.11   11.92
   0   0 -20  179.72   11.74
   0   0  20  148.53   15.83
   0   0 -21   26.06    4.90
   0   0  21   27.50    4.32
   0   0 -22    7.33    2.86
   0   0  22    4.14    1.59
   0   0 -23    6.21    2.14
   0   0  23    5.40    1.73
   0   0 -24   90.54    9.76
   0   0  24   83.12   12.45
   0   0 -25   16.59    4.08
   0   0  25   14.15    3.25
   0   0 -26    3.74    1.81
   0   0  26    3.08    1.60
   0   0 -27    4.16    1.80
   0   0  27    4.79    1.71
   0  -1  27    1.20    1.06
   0   1 -26    6.31    2.14
   0  -1  26    4.17    1.68
   0   1 -25    2.03    1.33
   0  -1  25    9.90    2.51
   0   1 -24   40.71    9.32
   0  -1  24   44.32    6.92
   0   1 -23   38.60    7.15
   0  -1  23   51.82    7.17
   0   1 -22   14.39    2.76
   0  -1  22   17.96    3.21
   0   1 -21  151.63   13.07
   0  -1  21  137.41   12.88
   0  -1  20  174.96   13.19
   0   1 -19  121.08    9.56
   0  -1  19  129.65   12.43
   0   1 -18  306.55   11.11
   0  -1  18  307.83   19.55
   0   1 -17   47.24    7.60
   0  -1  17   45.79    6.41
   0   1 -16  438.49   20.09
   0  -1  16  428.02   19.48
   0   1 -15  721.63   22.57
   0  -1  15  632.72   18.50
   0   1 -14 1277.31   26.96
   0  -1  14 1291.18   26.93
   0   1 -13   51.91    8.06
   0  -1  13   58.46    7.86
   0   1 -12   12.65    2.74
   0  -1  12   10.90    3.27
   0   1 -11  835.53   19.85
   0  -1  11  803.30   19.24
   0   1 -10  693.61   17.36
   0  -1  10  655.83   16.04
   0   1  -9  488.79   12.51
   0  -1   9  424.16   15.29
   0   1  -8  713.68   16.31
   0  -1   8  691.21   15.96
   0   1  -7  720.52   10.70
   0  -1   7  703.71  111.36
   0   1  -6  892.29   12.17
   0  -1   6  885.15   12.34
   0   1  -5 4479.99   42.41
   0   1  -4 2093.00   20.07
   0   1  -3   43.36    4.58
   0  -1   3   40.58    5.10
   0   1  -3   35.29    3.40
   0   1  -2  878.58   11.35
   0  -1   2  885.08   11.59
   0   1  -2  920.23   12.03
   0  -1   1  759.15    9.90
   0  -1  -1 2348.27   22.18
   0  -1  -1 2371.81   22.43
   0  -1  -2   11.82    1.71
   0   1   2   11.81    1.57
   0  -1  -2   12.48    1.39
   0   1   2   10.03    0.93
   0  -1  -2   14.45    1.53
   0  -1  -3 2506.16   24.26
   0   1   3 2500.46   24.02
   0   1   3 2472.85   23.58
   0   1   4 4468.31   42.18
   0  -1  -5   25.40    2.61
   0  -1  -5   15.82    2.09
   0  -1  -6   84.25    3.31
   0  -1  -6   87.51    3.30
   0  -1  -8 2766.25   40.09
   0  -1  -8 2952.13   42.04
   0  -1  -9  141.80    7.71
   0   1   9  145.99   10.50
   0  -1 -10 1224.88   19.68
   0   1  10 1227.40   20.55
   0  -1 -11  424.03   12.61
   0   1  11  428.95   81.81
   0  -1 -12 1831.27   37.92
   0   1  12 1850.79   36.58
   0  -1 -13  418.11   12.73
   0   1  13  446.74   42.56
   0  -1 -14  212.09   10.26
   0   1  14  211.51   43.68
   0  -1 -15  812.33   24.87
   0   1  15  840.88   25.60
   0  -1 -16  168.90   10.72
   0   1  16  170.63   14.24
   0  -1 -17  439.10   21.03
   0   1  17  442.38   15.56
   0  -1 -18  233.53   11.21
   0   1  18  233.79   15.99
   0  -1 -19   81.73   14.36
   0   1  19   68.54   12.46
   0  -1 -20    4.03    2.05
   0   1  20    1.48    1.34
   0  -1 -21    1.02    1.16
   0   1  21    4.61    1.32
   0  -1 -22   10.59    2.55
   0   1  22    9.62    2.12
   0  -1 -23   36.68    6.08
   0   1  23   24.69    4.43
   0  -1 -24   47.06   10.03
   0   1  24   46.49    6.82
   0  -1 -25    2.84    1.46
   0   1  25    3.45    1.72
   0  -1 -26   16.38    4.52
   0   1  26   18.15    3.07
   0  -1 -27   22.59    6.13
   0   1  27   24.84    6.90
   0  -2  27    1.15    0.71
   0  -2  26    1.94    1.53
   0  -2  25   15.95    3.57
   0   2 -24   69.07    8.52
   0  -2  24   48.30    8.91
   0   2 -23    8.88    2.69
   0  -2  23   11.13    3.54
   0   2 -22   15.01    3.27
   0  -2  22   17.46    3.31
   0   2 -21  195.76    9.37
   0  -2  21  202.22   19.73
   0   2 -20  589.19   99.63
   0  -2  20  517.90   39.16
   0   2 -19  109.68   10.49
   0  -2  19   90.74    9.72
   0   2 -18  282.38   10.73
   0  -2  18  288.29   19.32
   0   2 -17  156.46   15.64
   0  -2  17  167.83   18.40
   0   2 -16    1.11    0.84
   0  -2  16    2.02    1.33
   0   2 -15  387.94   18.19
   0  -2  15  364.73   17.14
   0   2 -14  272.46   15.15
   0  -2  14  231.56   13.24
   0   2 -13   52.95    4.45
   0  -2  13   61.89    6.57
   0   2 -12  334.74   10.03
   0  -2  12  320.31   11.14
   0   2 -11   72.59    5.44
   0  -2  11   90.19    8.45
   0   2 -10   34.55    4.33
   0  -2  10   36.19    3.90
   0   2  -9  400.60   15.15
   0  -2   9  386.19   14.95
   0   2  -8  640.58   14.96
   0  -2   8  640.60   14.76
   0   2  -7 2512.26   24.39
   0  -2   7 2547.03   25.24
   0  -2   5 5813.44   55.17
   0   2  -4  569.90   10.04
   0  -2   4  591.13   10.72
   0   2  -3 4910.38   45.88
   0  -2   3 4944.10   46.79
   0  -2   2   14.00    2.10
   0  -2   1    7.48    0.89
   0  -2   1   10.03    1.27
   0   2  -1    5.07    0.81
   0   2  -1   11.87    1.30
   0  -2   0   15.09    1.67
   0   2   0    8.02    1.11
   0   2   0   18.69    2.23
   0   2   0   17.77    2.08
   0  -2   0    9.00    1.10
   0  -2  -1  261.22   41.39
   0  -2  -1  247.68    9.59
   0   2   1  246.45    8.75
   0  -2  -1  234.39    8.16
   0  -2  -1  235.30    8.07
   0  -2  -2 2020.13   19.71
   0  -2  -2 1899.52   18.45
   0   2   2 1942.75   18.91
   0  -2  -2 1949.40   18.83
   0  -2  -3 2836.23   27.30
   0  -2  -4  968.16   13.18
   0  -2  -4  971.76   13.08
   0  -2  -5   35.21    4.50
   0  -2  -5   33.25    3.26
   0  -2  -6 1598.90   16.60
   0  -2  -6 1591.81   16.01
   0  -2  -7  635.31   12.35
   0  -2  -7  645.03   12.05
   0  -2  -8 1899.75   27.75
   0  -2  -8 2008.14   28.98
   0  -2  -9 1235.40   19.78
   0  -2  -9 1285.98   19.11
   0  -2 -10  669.56   16.99
   0  -2 -10  691.19   15.47
   0  -2 -11  940.20   25.51
   0  -2 -11 1003.71   26.19
   0  -2 -12  212.73   11.62
   0   2  12  259.03   16.72
   0  -2 -13  426.52   87.87
   0   2  13  434.24   89.47
   0  -2 -14  230.97   13.69
   0   2  14  214.58   12.13
   0  -2 -15    8.74    2.45
   0   2  15   12.35    2.17
   0  -2 -16  307.20   15.71
   0   2  16  319.54   18.96
   0  -2 -17   12.80    2.95
   0   2  17   11.72    2.66
   0  -2 -18  120.24   13.71
   0   2  18  118.44   15.14
   0  -2 -19  273.52   20.97
   0   2  19  238.88   22.71
   0  -2 -20  120.30   10.03
   0   2  20   98.85   10.52
   0  -2 -21   78.92    9.80
   0   2  21   67.18    8.32
   0  -2 -22    2.22    0.96
   0   2  22    2.79    1.06
   0  -2 -23    8.37    2.25
   0   2  23    4.57    1.99
   0  -2 -24   12.26    2.86
   0   2  24    8.24    2.76
   0  -2 -25    8.07    2.78
   0   2  25    9.02    2.49
   0  -2 -26    5.00    1.73
   0   2  26    5.33    1.19
   0  -3  26   20.13    4.03
   0  -3  25    0.92    0.97
   0  -3  24  107.10   17.96
   0  -3  23    7.93    2.37
   0   3 -22  101.58   15.41
   0  -3  22  110.55   18.78
   0   3 -21  229.28   10.62
   0  -3  21  205.30   15.99
   0   3 -20  318.95   22.05
   0  -3  20  278.99   24.77
   0   3 -19  164.79   16.79
   0  -3  19  143.43   15.39
   0   3 -18   19.50    3.09
   0  -3  18   18.32    3.23
   0   3 -17  466.90   15.80
   0  -3  17  419.58   17.83
   0   3 -16  171.70   12.84
   0  -3  16  182.90   14.04
   0   3 -15  157.07    9.91
   0  -3  15  155.38   10.96
   0   3 -14  187.10   10.38
   0  -3  14  187.64   13.72
   0   3 -13  470.28   16.94
   0  -3  13  444.08   91.46
   0   3 -12 1524.02   29.97
   0  -3  12 1522.90   30.47
   0   3 -11  316.94    9.36
   0  -3  11  288.14    9.46
   0   3 -10   53.82    4.73
   0  -3  10   68.52    7.40
   0   3  -9  535.92   12.08
   0  -3   9  514.62   11.85
   0   3  -8  533.99   12.39
   0  -3   8  530.18   12.49
   0   3  -7  313.89   11.22
   0  -3   7  310.48   11.28
   0   3  -6 1299.31   12.75
   0  -3   6 1213.52  191.97
   0  -3   5 6533.18   62.12
   0   3  -4  165.26    5.59
   0   3  -4  180.08    6.08
   0  -3   4  177.79    6.35
   0  -3   2 4484.72   42.85
   0  -3   1  871.48   11.28
   0  -3   1  883.40   12.04
   0  -3   1  875.41   11.90
   0   3  -1  864.46   11.58
   0  -3   0 1093.36   14.26
   0  -3   0 1049.10   14.18
   0   3   0 1090.40   14.46
   0   3   0 1102.73   14.57
   0  -3  -1  138.14    4.85
   0   3   1  146.33    7.03
   0  -3  -2    3.37    0.47
   0  -3  -2    2.89    0.47
   0   3   2    0.82    0.47
   0  -3  -3 1434.55   14.40
   0  -3  -3 1374.51   13.93
   0   3   3 1380.33   13.96
   0  -3  -4  128.09    4.72
   0  -3  -4  132.90    5.08
   0  -3  -5  196.39    7.26
   0  -3  -5  225.83    8.06
   0  -3  -6 3604.87   51.33
   0  -3  -6 3734.05   52.76
   0  -3  -7 2066.21   30.46
   0  -3  -7 2086.35   30.00
   0  -3  -8   26.73    5.53
   0  -3  -8   31.56    6.44
   0  -3  -9 1895.29   48.93
   0  -3  -9 1935.96   49.64
   0  -3 -10  137.92    6.34
   0  -3 -10  130.53    5.24
   0  -3 -11  167.13    9.22
   0  -3 -11  201.90   13.08
   0  -3 -12  296.05   13.66
   0  -3 -12  286.83   12.95
   0  -3 -13  401.40   20.96
   0  -3 -13  401.11   18.61
   0  -3 -14   74.71    8.26
   0   3  14   61.22    6.65
   0  -3 -15    3.58    2.15
   0   3  15    1.64    1.51
   0  -3 -16   38.98    5.29
   0   3  16   32.45    4.74
   0  -3 -17    4.43    1.40
   0   3  17    5.31    1.73
   0  -3 -18   45.60    6.26
   0   3  18   47.88    8.68
   0  -3 -19    6.28    2.17
   0   3  19    5.81    1.69
   0  -3 -20   35.80    5.35
   0   3  20   29.22    5.06
   0  -3 -21  193.05   13.77
   0   3  21  146.85   19.17
   0  -3 -22   11.23    2.90
   0   3  22    5.70    1.65
   0  -3 -23    3.26    1.16
   0   3  23    3.95    1.61
   0  -3 -24    5.09    1.80
   0   3  24    6.53    2.05
   0  -3 -25    9.28    2.80
   0   3  25    5.41    1.87
   0  -3 -26   -0.64    1.16
   0   3  26    1.44    1.00
   0  -4  26   21.37    5.24
   0  -4  25    9.55    2.60
   0  -4  24    4.24    1.84
   0  -4  23   19.62    4.76
   0  -4  22   28.84    3.40
   0  -4  21  173.81   16.98
   0  -4  20   96.68   10.60
   0   4 -19   13.29    3.12
   0  -4  19   20.78    3.17
   0   4 -18  121.71   12.48
   0  -4  18  151.77   13.02
   0   4 -17  209.22    5.21
   0  -4  17  204.61   13.62
   0   4 -16   56.48    6.93
   0  -4  16   62.26    8.18
   0   4 -15   16.83    3.68
   0  -4  15   17.57    3.58
   0   4 -14   15.47    2.62
   0  -4  14   13.49    2.31
   0   4 -13    7.68    1.91
   0  -4  13    9.09    2.21
   0   4 -12 1358.71   27.25
   0  -4  12 1262.57   26.17
   0   4 -11 1063.82   20.86
   0  -4  11 1027.05   21.35
   0   4 -10    1.09    0.59
   0  -4  10    2.42    1.35
   0   4  -9 2819.41   71.39
   0  -4   9 2652.70   67.78
   0   4  -8 1507.74   38.27
   0  -4   8 1481.64   38.15
   0   4  -7    3.68    0.70
   0  -4   7    5.14    1.25
   0   4  -6   12.88    2.15
   0   4  -6   13.99    2.43
   0  -4   6   21.00    4.24
   0  -4   5  197.23    7.39
   0  -4   4   87.22    6.26
   0  -4   3 1025.20   14.18
   0   4  -3  961.26   12.98
   0  -4   2 1168.09   16.00
   0  -4   2 1158.35   15.80
   0   4  -2 1168.79   15.63
   0  -4   1  985.09   12.85
   0  -4   1  966.16   13.34
   0   4  -1  979.57   13.59
   0  -4   0  804.61   10.91
   0  -4   0  778.81   11.09
   0   4   0  820.56   11.31
   0   4   0  827.38   11.56
   0  -4  -1  697.16   12.44
   0  -4  -1  667.74   12.28
   0   4   1  712.38   10.59
   0  -4  -2  102.06    4.89
   0  -4  -2   98.17    3.88
   0   4   2  107.65    4.99
   0  -4  -3 4261.00   41.02
   0  -4  -3 4164.03   40.47
   0   4   3 4213.75   40.72
   0  -4  -4    6.03    1.20
   0  -4  -4    2.57    1.44
   0   4   4    3.52    0.85
   0  -4  -5  712.99   16.31
   0  -4  -5  728.32   16.67
   0  -4  -6 1255.68   19.69
   0  -4  -6 1359.29   20.31
   0  -4  -7 1034.75   26.94
   0  -4  -7 1065.91   27.59
   0  -4  -8   68.39    5.14
   0  -4  -8   72.91    5.02
   0  -4  -9    9.70    2.07
   0  -4  -9    9.76    2.03
   0  -4 -10  648.70   20.10
   0  -4 -10  663.56   19.33
   0  -4 -11  304.14   14.76
   0  -4 -11  307.59   14.23
   0  -4 -12  563.02   20.50
   0  -4 -12  611.26   21.94
   0  -4 -13  362.47   13.77
   0  -4 -13  382.85   14.81
   0  -4 -14   24.72    3.95
   0  -4 -14   14.87    2.61
   0  -4 -15  299.56   17.27
   0  -4 -15  282.90   12.75
   0  -4 -16   12.49    3.02
   0   4  16    5.45    2.05
   0  -4 -17   96.18    8.70
   0   4  17   92.42    9.61
   0  -4 -18   55.90    8.00
   0   4  18   57.74    7.52
   0  -4 -19    5.68    1.93
   0   4  19    4.87    2.14
   0  -4 -20    3.43    1.74
   0   4  20    3.80    1.57
   0  -4 -21  290.09   23.35
   0   4  21  250.43   22.85
   0  -4 -22   39.12    7.55
   0   4  22   27.94    4.41
   0  -4 -23   60.62   13.37
   0   4  23   60.47    7.48
   0  -4 -24   13.64    3.82
   0   4  24    7.56    2.82
   0  -4 -25   24.20    5.86
   0   4  25   19.48    4.21
   0  -4 -26    4.71    2.11
   0   4  26    2.23    1.02
   0  -5  25    2.78    1.33
   0  -5  24    1.81    1.78
   0  -5  23  199.73   22.98
   0  -5  22   73.52    8.99
   0  -5  21    0.99    0.98
   0  -5  20    1.87    0.94
   0  -5  19   50.84    7.65
   0  -5  18  301.17   20.10
   0  -5  17  245.63   20.04
   0  -5  16   76.26    8.70
   0   5 -15  122.05   10.95
   0  -5  15  150.05   17.23
   0   5 -14   76.19    9.31
   0  -5  14   97.97   13.35
   0   5 -13   45.09   13.54
   0  -5  13   71.53    8.71
   0   5 -12  113.70    7.35
   0  -5  12  129.73   29.39
   0   5 -11  712.56   24.91
   0  -5  11  699.73   25.44
   0   5 -10  160.22    7.73
   0  -5  10  153.27    8.47
   0   5  -9  687.43   19.08
   0  -5   9  695.99   20.17
   0  -5   8 2427.08   47.25
   0  -5   7  205.02    8.25
   0  -5   6   41.06    5.64
   0  -5   5 1170.50   30.30
   0  -5   4  734.52   17.11
   0  -5   4  726.76   17.02
   0   5  -4  730.95   17.30
   0  -5   3  456.55   10.86
   0  -5   3  444.95   10.74
   0   5  -3  460.77   10.71
   0  -5   2    1.79    0.36
   0  -5   2    7.44    1.52
   0   5  -2    6.25    1.34
   0  -5   1   26.59    4.46
   0  -5   1   36.89    4.75
   0   5  -1   33.64    3.38
   0   5  -1   33.87    3.13
   0  -5   0  475.51   11.61
   0   5   0  476.32   11.09
   0  -5  -1 2511.19   35.48
   0  -5  -1 2550.65   36.77
   0   5   1 2521.30   36.01
   0  -5  -2  161.74    6.01
   0  -5  -2  140.72    7.65
   0   5   2  154.85    6.20
   0  -5  -3 2160.13   30.98
   0  -5  -3 2134.64   31.04
   0   5   3 2114.51   30.63
   0  -5  -4  601.00   13.85
   0  -5  -4  573.91   13.43
   0   5   4  616.14   14.24
   0  -5  -5   60.50    4.25
   0  -5  -5   84.58    8.30
   0  -5  -6 1197.53   30.97
   0  -5  -6 1293.49   34.31
   0  -5  -7 1130.77   29.41
   0  -5  -7 1189.47   31.05
   0  -5  -8   21.35    4.77
   0  -5  -8   18.57    3.85
   0  -5  -9   65.33    9.97
   0  -5  -9   52.74    6.68
   0  -5 -10  176.99    9.39
   0  -5 -10  196.39    9.93
   0  -5 -11   78.74    5.61
   0  -5 -11   81.21    8.04
   0  -5 -12   19.91    3.31
   0  -5 -12   15.81    2.62
   0  -5 -13   54.18    7.56
   0  -5 -13   49.76    6.70
   0  -5 -14    6.74    2.53
   0  -5 -14    1.35    0.95
   0  -5 -15  180.22   19.14
   0  -5 -15  189.78   18.48
   0  -5 -16  321.52   14.39
   0  -5 -16  304.83   11.78
   0  -5 -17    6.96    2.04
   0   5  17   13.91    3.20
   0  -5 -18   10.21    2.50
   0   5  18    8.41    2.20
   0  -5 -19   41.38    7.99
   0   5  19   30.34    5.94
   0  -5 -20   22.13    5.17
   0   5  20   25.59    4.18
   0  -5 -21    1.37    1.77
   0   5  21    1.02    1.26
   0  -5 -22   99.39   10.51
   0   5  22   75.75   15.27
   0  -5 -23   66.57   14.56
   0   5  23   50.19    8.40
   0  -5 -24    2.88    1.69
   0   5  24    5.52    3.01
   0  -5 -25   30.52    9.80
   0   5  25   34.88    7.28
   0  -6  25    5.91    1.41
   0  -6  24    5.32    1.69
   0  -6  23   61.91   11.70
   0  -6  22   40.72    6.24
   0  -6  21    2.04    1.10
   0  -6  20    8.03    3.80
   0  -6  19    1.72    0.79
   0  -6  18  212.58   18.60
   0  -6  17  242.43   18.65
   0  -6  16    4.49    1.24
   0  -6  15  813.54   26.84
   0  -6  14  616.01   21.72
   0  -6  13   76.07   10.43
   0  -6  12   60.68    8.40
   0  -6  11  356.24   17.68
   0  -6  10   60.56    6.92
   0  -6   9  181.02   10.17
   0  -6   8  708.05   25.42
   0  -6   7   79.67   10.36
   0  -6   6   72.95    9.58
   0  -6   6   82.25   10.47
   0   6  -6   82.67   11.32
   0  -6   5  436.63   41.48
   0  -6   5  451.93   13.43
   0   6  -5  452.68   13.16
   0  -6   4   32.11    4.62
   0  -6   4   24.73    4.60
   0   6  -4   24.31    4.57
   0  -6   3  233.03    7.35
   0   6  -3  216.88    8.05
   0  -6   2  186.20    6.48
   0  -6   2  171.37    6.84
   0   6  -2  174.32    6.67
   0   6  -2  182.91    8.19
   0  -6   1  553.00   11.91
   0  -6   1  530.65   12.25
   0   6  -1  564.44   13.54
   0   6  -1  550.08   12.62
   0  -6   0  930.25   23.84
   0  -6   0  892.46   23.95
   0   6   0  882.57   23.08
   0  -6  -1 1026.44   26.49
   0  -6  -1  908.58   24.44
   0   6   1  923.40   24.10
   0  -6  -2  363.56   10.33
   0  -6  -2  347.03   10.86
   0   6   2  376.66   10.74
   0  -6  -3   69.16    5.80
   0  -6  -3   71.91    6.25
   0   6   3   67.50    6.75
   0  -6  -4   42.91    4.77
   0  -6  -4   45.25    4.75
   0   6   4   51.68    4.92
   0  -6  -5  601.84   17.52
   0  -6  -5  565.98   16.76
   0  -6  -6   56.89    8.34
   0  -6  -6   61.63    9.58
   0  -6  -7  758.99   22.00
   0  -6  -7  758.72   22.24
   0  -6  -8    9.37    1.56
   0  -6  -8   15.24    2.78
   0  -6  -9  121.15    9.86
   0  -6  -9  106.05    8.18
   0  -6 -10   53.07   12.62
   0  -6 -10   51.35    8.01
   0  -6 -11   14.71    2.46
   0  -6 -11    7.46    2.09
   0  -6 -12   43.66    6.28
   0  -6 -12   39.49    6.16
   0  -6 -13    3.74    1.67
   0  -6 -13    4.75    1.56
   0  -6 -14   78.17   11.20
   0  -6 -14   71.46    9.83
   0  -6 -15   51.78    9.02
   0  -6 -15   52.42   10.60
   0  -6 -16   93.49   10.52
   0  -6 -16   76.03   10.40
   0  -6 -17  159.35   12.77
   0  -6 -17  136.49   14.34
   0  -6 -18   33.34    6.81
   0   6  18   28.50    5.36
   0  -6 -19   80.02   12.79
   0   6  19   72.18   12.09
   0  -6 -20   67.14    8.53
   0   6  20   55.24    6.65
   0  -6 -21   -0.71    1.56
   0   6  21    0.55    1.07
   0  -6 -22   21.42    4.24
   0   6  22   13.44    3.44
   0  -6 -23    5.96    2.42
   0   6  23    1.97    1.38
   0  -6 -24   14.71    2.64
   0   6  24   13.81    2.66
   0  -7  24   16.15    3.09
   0  -7  23   39.17   10.57
   0  -7  22    1.44    0.96
   0  -7  21   42.41    4.59
   0  -7  20    4.87    1.44
   0  -7  19    4.09    1.38
   0  -7  18    0.66    0.63
   0  -7  17   33.39    5.88
   0  -7  16   46.02    6.74
   0  -7  15   62.51    8.38
   0  -7  14  793.31   21.32
   0  -7  13  823.64   27.94
   0  -7  12  214.00   16.24
   0  -7  11  187.95   12.38
   0  -7  10    5.12    1.58
   0  -7  10    5.35    1.91
   0  -7   9   68.39    9.95
   0  -7   9   62.07    8.52
   0  -7   8   30.07    5.47
   0  -7   8   37.86    6.19
   0   7  -8   37.87    5.95
   0  -7   7   22.88    3.87
   0  -7   7   23.24    3.97
   0   7  -7   24.85    3.97
   0  -7   6   81.74   18.66
   0  -7   6   73.27    5.87
   0   7  -6   78.83    8.24
   0  -7   5  164.36    8.55
   0  -7   5  161.53    8.61
   0   7  -5  172.86   10.85
   0  -7   4  321.59   14.61
   0   7  -4  318.41   14.22
   0  -7   3  483.62   14.64
   0   7  -3  495.57   14.63
   0   7  -3  498.93   14.55
   0  -7   2 1521.32   30.30
   0   7  -2 1544.54   30.89
   0   7  -2 1446.34   29.13
   0  -7   1    8.53    1.90
   0  -7   1   11.60    2.87
   0   7  -1    8.32    1.89
   0  -7   0 1096.60   21.40
   0  -7   0 1215.66   24.70
   0   7   0 1145.09   23.53
   0  -7  -1  805.42   22.78
   0  -7  -1  708.41   20.58
   0   7   1  780.24   22.46
   0  -7  -2  270.36   13.94
   0  -7  -2  243.27   12.86
   0   7   2  265.15   13.96
   0  -7  -3  415.75   18.65
   0  -7  -3  374.06   17.20
   0   7   3  371.00   16.71
   0  -7  -4   68.46    6.47
   0  -7  -4   68.55    7.89
   0   7   4   68.67    6.74
   0  -7  -5  107.34    6.09
   0  -7  -5  102.11    5.75
   0  -7  -6   64.66    6.93
   0  -7  -6   64.38    7.04
   0  -7  -7    1.74    1.19
   0  -7  -7    4.67    1.61
   0  -7  -8    1.77    0.64
   0  -7  -8    1.35    0.83
   0  -7  -9  152.08   10.66
   0  -7  -9  157.25    9.28
   0  -7 -10  317.77   14.99
   0  -7 -10  340.76   15.13
   0  -7 -11    2.02    1.40
   0  -7 -11    5.30    1.89
   0  -7 -12   96.38   13.23
   0  -7 -12   97.13   13.79
   0  -7 -13  126.00   16.39
   0  -7 -13  113.21   16.86
   0  -7 -14   12.18    2.27
   0  -7 -14   13.71    2.62
   0  -7 -15    1.24    0.84
   0  -7 -15    0.27    0.66
   0  -7 -16  107.36   10.70
   0  -7 -16   86.77   11.87
   0  -7 -17   75.79    8.55
   0  -7 -17   55.89    7.43
   0  -7 -18   10.91    2.41
   0  -7 -18    2.76    1.11
   0  -7 -19   63.45   11.77
   0   7  19   56.82    6.58
   0  -7 -20  156.96   11.94
   0   7  20  119.20   14.18
   0  -7 -21   18.43    3.11
   0   7  21    7.63    2.62
   0  -7 -22    1.24    1.46
   0   7  22    2.50    1.29
   0  -7 -23    4.94    1.96
   0   7  23    6.91    1.92
   0  -8  23   18.56    3.08
   0  -8  22    1.63    1.03
   0  -8  21   89.73   24.61
   0  -8  20  105.14   17.34
   0  -8  19   16.90    3.75
   0  -8  18   34.23    3.32
   0  -8  17   93.79   14.95
   0  -8  17   80.09   11.48
   0  -8  16   -0.18    1.43
   0  -8  16    1.37    1.20
   0  -8  15    2.36    1.10
   0  -8  15    0.85    1.11
   0  -8  14   90.93   10.64
   0  -8  14   94.79    7.92
   0  -8  13   69.42   12.35
   0  -8  13   63.21   10.74
   0  -8  12   34.39    4.20
   0  -8  12   24.25    2.92
   0  -8  11   75.92    9.85
   0  -8  11   70.54    8.79
   0   8 -11   74.87    8.06
   0  -8  10   74.43   10.71
   0  -8  10   73.27    8.43
   0   8 -10   86.48   11.14
   0  -8   9   18.41    4.12
   0  -8   9   13.55    3.06
   0   8  -9   16.83    3.53
   0  -8   8  102.38   27.18
   0  -8   8   94.92   13.11
   0   8  -8   99.09   12.75
   0  -8   7  139.38   11.62
   0  -8   7  148.89   11.05
   0   8  -7  139.26   11.87
   0  -8   6  356.44   17.09
   0   8  -6  366.13   16.50
   0  -8   5  297.10   13.64
   0   8  -5  318.21   15.20
   0  -8   4   54.18    4.51
   0   8  -4   58.19    5.64
   0   8  -4   58.02    5.30
   0  -8   3  126.90   14.03
   0   8  -3  119.96   10.80
   0   8  -3  116.65   10.56
   0  -8   2  561.73   17.69
   0   8  -2  545.12   17.49
   0  -8   1  486.46   16.71
   0  -8   1  588.39   17.38
   0   8  -1  552.11   16.08
   0  -8   0   12.55    3.34
   0  -8   0   30.27    5.32
   0   8   0   22.26    3.65
   0  -8  -1  360.59   12.89
   0  -8  -1  328.36   12.93
   0   8   1  363.61   14.11
   0  -8  -2  553.80   15.73
   0  -8  -2  546.20   16.10
   0   8   2  527.65   19.27
   0  -8  -3  163.85    9.12
   0  -8  -3  171.99   10.00
   0   8   3  174.61   14.10
   0  -8  -4  254.40   11.52
   0  -8  -4  225.48   13.05
   0   8   4  232.53   16.57
   0  -8  -5   29.41    5.59
   0  -8  -5   43.53    6.91
   0  -8  -6   24.84    4.03
   0  -8  -6   26.36    4.67
   0  -8  -7  100.78   11.65
   0  -8  -7  106.02   10.08
   0  -8  -8   30.00    6.32
   0  -8  -8   28.73    5.81
   0  -8  -9   69.12    9.74
   0  -8  -9   72.85   11.49
   0  -8 -10  184.35    8.09
   0  -8 -10  211.98   12.08
   0  -8 -11   44.79    5.95
   0  -8 -11   43.34    5.74
   0  -8 -12   30.04    3.97
   0  -8 -12   26.98    4.39
   0  -8 -13  170.30   19.54
   0  -8 -13  135.55   14.69
   0  -8 -14  210.64   20.66
   0  -8 -14  216.06   16.83
   0  -8 -15   14.54    3.17
   0  -8 -15   13.58    3.02
   0  -8 -16   27.86    4.71
   0  -8 -16   21.77    3.93
   0  -8 -17    1.89    1.22
   0  -8 -17    1.77    1.03
   0  -8 -18    2.31    1.41
   0  -8 -18    2.08    1.35
   0  -8 -19    4.29    1.66
   0  -8 -19    4.99    1.55
   0  -8 -20   21.35    3.69
   0   8  20   17.60    3.70
   0  -8 -21    4.21    1.07
   0   8  21    3.01    1.35
   0  -8 -22    3.00    1.45
   0   8  22    4.17    1.55
   0  -9  22    7.56    1.15
   0  -9  21   16.68    3.51
   0  -9  20  128.16   32.78
   0  -9  19  119.31   21.24
   0  -9  18    6.11    1.93
   0  -9  17   82.53    8.71
   0  -9  17   52.34    9.94
   0   9 -17   92.15    6.34
   0  -9  16   76.03    8.45
   0  -9  16   59.54    9.54
   0   9 -16   73.02    8.68
   0  -9  15   28.50    4.38
   0  -9  15   17.81    3.43
   0   9 -15   20.29    2.94
   0  -9  14   11.00    2.51
   0  -9  14   11.86    2.96
   0   9 -14   14.09    2.57
   0  -9  13   21.24    4.31
   0  -9  13   17.05    3.95
   0   9 -13   18.12    4.09
   0  -9  12   23.41    3.82
   0  -9  12   20.78    2.99
   0   9 -12   23.29    3.59
   0  -9  11   36.30    5.17
   0  -9  11   26.26    4.04
   0   9 -11   29.09    3.69
   0  -9  10   41.79    6.09
   0  -9  10   39.71    5.63
   0   9 -10   40.53    4.68
   0  -9   9   45.01    5.72
   0   9  -9   36.06    4.41
   0  -9   8   76.61    9.35
   0   9  -8   76.28    8.69
   0  -9   7   83.42   12.32
   0   9  -7   78.36    9.81
   0  -9   6  285.41   16.18
   0   9  -6  275.30   15.69
   0  -9   5  645.51   21.24
   0   9  -5  649.37   21.32
   0   9  -5  639.89   20.94
   0  -9   4   21.64    4.68
   0   9  -4   20.42    4.06
   0   9  -4   17.82    3.66
   0  -9   3    7.57    2.81
   0   9  -3    7.21    2.49
   0  -9   2  287.69   15.16
   0   9  -2  289.95   13.92
   0  -9   1   39.18    5.91
   0   9  -1   34.77    6.82
   0  -9   0   44.85    7.06
   0   9   0   38.80    4.91
   0  -9  -1  274.19   11.71
   0  -9  -1  312.33   15.72
   0   9   1  319.63   17.98
   0  -9  -2   11.94    4.13
   0  -9  -2   30.74    6.14
   0   9   2   25.08    4.94
   0  -9  -3    1.34    0.57
   0  -9  -3    4.09    1.50
   0   9   3    3.09    1.36
   0  -9  -4   87.35   11.23
   0  -9  -4   99.94   12.55
   0   9   4   94.20   11.71
   0  -9  -5   44.82    8.26
   0  -9  -5   74.09    9.71
   0  -9  -6   10.24    2.44
   0  -9  -6   12.30    3.01
   0  -9  -7  207.13   10.50
   0  -9  -7  213.86    7.22
   0  -9  -8    4.15    1.26
   0  -9  -8    8.36    2.50
   0  -9  -9    4.83    0.92
   0  -9  -9    1.79    1.36
   0  -9 -10   16.94    3.43
   0  -9 -10   15.75    3.56
   0  -9 -11    0.68    0.85
   0  -9 -11    8.43    2.50
   0  -9 -12   45.63    7.55
   0  -9 -12   47.78    8.00
   0  -9 -13   78.53   11.33
   0  -9 -13   91.08    9.87
   0  -9 -14  269.83   21.10
   0  -9 -14  251.27   19.54
   0  -9 -15   80.70   15.19
   0  -9 -15   68.98   12.09
   0  -9 -16   19.52    4.12
   0  -9 -16   16.12    3.32
   0  -9 -17    6.63    2.25
   0  -9 -17    5.11    1.74
   0  -9 -18   -0.21    1.35
   0  -9 -18    4.09    1.50
   0  -9 -19   14.76    3.37
   0  -9 -19   15.11    3.69
   0  -9 -20    0.55    0.68
   0   9  20    6.47    2.26
   0  -9 -21    1.45    0.83
   0   9  21    3.95    1.76
   0 -10  20   17.26    3.07
   0 -10  19    9.47    2.45
   0 -10  18    3.34    1.47
   0 -10  17   20.74    3.07
   0  10 -17   16.32    3.68
   0 -10  16   49.90    7.30
   0 -10  16   72.48    6.47
   0  10 -16   50.92    7.27
   0 -10  15    2.34    1.76
   0 -10  15    2.33    1.50
   0  10 -15    0.31    0.94
   0 -10  14   10.03    2.17
   0 -10  14    7.34    1.62
   0  10 -14    4.14    1.98
   0 -10  13   20.62    3.16
   0 -10  13   22.45    3.18
   0  10 -13   21.60    3.17
   0 -10  12   43.14    4.35
   0  10 -12   37.64    6.50
   0 -10  11   48.48    5.23
   0  10 -11   47.58    5.38
   0 -10  10    6.08    2.43
   0  10 -10    8.71    2.11
   0 -10   9    8.23    2.47
   0  10  -9    9.69    2.33
   0 -10   8  165.91   14.81
   0  10  -8  139.17   14.14
   0 -10   7  283.14   17.95
   0  10  -7  258.04   12.09
   0  10  -7  248.33   12.16
   0 -10   6    2.70    1.57
   0  10  -6    0.82    0.67
   0  10  -6    1.76    0.73
   0 -10   5  229.13   17.95
   0  10  -5  191.55   12.33
   0 -10   4  212.30   16.48
   0  10  -4  176.50   15.18
   0 -10   3   44.67    5.87
   0  10  -3   42.19    5.47
   0 -10   2  278.29   25.75
   0  10  -2  273.59   25.75
   0 -10   1   17.77    3.79
   0  10  -1   13.43    2.82
   0 -10   0   86.67   11.10
   0  10   0   79.47    9.94
   0 -10  -1   38.58    5.03
   0  10   1   29.96    5.49
   0 -10  -2    1.61    1.27
   0  10   2    2.61    1.15
   0 -10  -3  126.35   14.45
   0  10   3  110.35   11.14
   0 -10  -4    3.70    0.83
   0 -10  -4    9.88    2.26
   0 -10  -5   65.01   12.17
   0 -10  -5  106.27   12.58
   0 -10  -6   68.33   13.29
   0 -10  -6  100.15    9.08
   0 -10  -7  162.96   12.96
   0 -10  -7  187.51   13.61
   0 -10  -8  254.18   11.21
   0 -10  -8  241.29   11.96
   0 -10  -9    3.21    1.13
   0 -10  -9    0.98    1.42
   0 -10 -10   17.83    3.82
   0 -10 -10   29.49    6.24
   0 -10 -11    8.84    2.13
   0 -10 -11   10.75    2.67
   0 -10 -12    3.07    1.20
   0 -10 -12    9.40    1.89
   0 -10 -13    2.69    1.48
   0 -10 -13    7.47    2.10
   0 -10 -14    6.46    1.77
   0 -10 -14   12.82    2.02
   0 -10 -15   17.44    4.24
   0 -10 -15   23.08    5.15
   0 -10 -16   22.16    4.70
   0 -10 -16   21.58    3.72
   0 -10 -17   23.35    5.00
   0 -10 -17   18.64    4.01
   0 -10 -18    9.52    3.18
   0 -10 -18    3.26    1.69
   0 -10 -19    1.88    1.21
   0 -10 -19    0.69    0.58
   0 -11  16    6.84    2.33
   0 -11  15    3.15    1.57
   0 -11  14    6.34    1.93
   0 -11  13    6.16    1.89
   0 -11  12    8.64    2.32
   0 -11  11  113.00   11.72
   0 -11  10   28.68    4.31
   0  11 -10   33.32    4.19
   0  11 -10   25.96    3.89
   0 -11   9   20.76    3.20
   0  11  -9   14.51    2.79
   0  11  -9   17.75    2.82
   0 -11   8   60.27    7.85
   0  11  -8   54.84    6.35
   0  11  -8   52.63    6.20
   0 -11   7    7.55    2.67
   0  11  -7    5.85    1.23
   0 -11   6   85.64    9.91
   0  11  -6   67.75    7.12
   0 -11   5    8.83    2.07
   0  11  -5    4.58    1.82
   0 -11   4    2.88    1.15
   0  11  -4    3.58    1.22
   0 -11   3  121.99    9.94
   0  11  -3  101.07   18.68
   0 -11   2   14.63    2.83
   0  11  -2   17.60    3.20
   0 -11   1   85.15   10.42
   0  11  -1   60.65    7.18
   0 -11   0   42.72    6.50
   0  11   0   35.41    4.47
   0 -11  -1  112.84   15.00
   0  11   1   88.68   10.14
   0 -11  -2    2.59    1.34
   0  11   2    3.98    1.37
   0 -11  -3   14.70    3.72
   0 -11  -4   14.31    3.25
   0 -11  -5    3.52    1.26
   0 -11  -6   -2.75    1.55
   0 -11  -7   36.04    6.16
   0 -11  -8  176.88   13.80
   0 -11  -8  206.62   17.86
   0 -11  -9   28.36    6.19
   0 -11  -9   51.39    6.93
   0 -11 -10    9.36    2.56
   0 -11 -10   11.39    2.59
   0 -11 -11   12.23    3.05
   0 -11 -11   19.72    4.22
   0 -11 -12   81.06   11.56
   0 -11 -12  115.47   10.55
   0 -11 -13   15.47    3.39
   0 -11 -13   21.24    4.53
   0 -11 -14    1.71    1.27
   0 -11 -14    1.88    1.56
   0 -11 -15    4.08    1.70
   0 -11 -15    1.48    0.78
   0 -11 -16    3.45    1.88
   0 -11 -16    4.73    1.13
   0 -11 -17    3.84    1.40
   0 -11 -17    5.98    1.37
   0 -12  15    6.54    1.29
   0 -12  14    2.79    1.50
   0 -12  13   20.84    4.59
   0 -12  12   10.97    3.26
   0 -12  11   -0.11    1.11
   0 -12  10   63.33   12.23
   0 -12   9    7.55    2.60
   0 -12   8    3.21    1.92
   0 -12   7   78.43   10.62
   0 -12   6    5.19    2.13
   0 -12   5    9.42    2.24
   0 -12   4   51.16    5.27
   0 -12   3    2.54    0.89
   0 -12   2   15.34    2.92
   0 -12   1   19.06    3.76
   0 -12   0   30.49    4.41
   0 -12  -1   38.43    5.83
   0 -12  -2  258.02   23.94
   0 -12  -3   12.21    3.23
   0 -12  -4    5.01    2.26
   0 -12  -5   18.32    3.19
   0 -12  -6    4.96    1.83
   0 -12  -7   35.29    3.43
   0 -12  -8   13.18    2.38
   0 -12  -9   32.64    4.98
   0 -12 -10   31.00    6.13
   0 -12 -11  101.31   11.90
   0 -12 -12   43.49   11.39
   0 -12 -13    2.70    1.45
   0 -12 -14   18.47    4.15
   0 -12 -15    3.55    1.16
   0 -13  12    8.54    1.99
   0 -13  11   -0.60    1.12
   0 -13  10    1.55    1.34
   0 -13   9    9.61    2.45
   0 -13   8   10.44    2.69
   0 -13   7   28.89    4.67
   0 -13   6   10.43    2.65
   0 -13   5   18.24    3.31
   0 -13   4    5.67    2.65
   0 -13   3    2.33    1.54
   0 -13   2   12.44    2.45
   0 -13   1    3.93    1.81
   0 -13   0    6.46    2.00
   0 -13  -1   25.03    3.39
   0 -13  -2    8.24    2.49
   0 -13  -3   91.59    9.24
   0 -13  -4    6.34    1.92
   0 -13  -5  130.28   20.95
   0 -13  -6   37.22    3.45
   0 -13  -7   30.47    3.34
   0 -13  -8    3.55    2.17
   0 -13  -9   10.98    2.15
   0 -13 -10   11.33    2.37
   0 -13 -11    5.54    1.63
   0 -13 -12    2.39    1.21
   0 -14   9    5.17    1.42
   0 -14   8    5.79    1.78
   0 -14   7    5.34    1.40
   0 -14   6    2.13    1.24
   0 -14   5    8.88    2.75
   0 -14   4   11.61    2.53
   0 -14   3   25.68    3.64
   0 -14   2    3.25    2.06
   0 -14   1    6.75    2.47
   0 -14   0    4.10    1.42
   0 -14  -1   23.50    4.06
   0 -14  -2    9.25    3.05
   0 -14  -3   24.23    3.91
   0 -14  -4    9.00    2.77
   0 -14  -5   22.27    2.79
   0 -14  -6   38.12    6.06
   0 -14  -7    8.15    2.15
   0 -14  -8    2.64    1.18
   1 -14  -4    3.52    1.66
   1 -14  -3   31.65    6.79
   1 -14  -2    6.94    2.25
   1 -14  -1    3.44    1.96
   1 -14   0    3.54    1.85
   1 -14   1    5.98    1.12
   1 -14   2    2.28    1.18
   1 -14   3   42.81   11.06
   1 -14   4    1.13    1.41
   1 -14   5    2.28    1.49
   1 -14   6    2.43    1.08
   1 -13 -10    2.03    1.22
   1 -13  -9    2.79    1.39
   1 -13  -8   18.26    2.63
   1 -13  -7   11.18    2.91
   1 -13  -6   34.40    5.88
   1 -13  -5   -1.21    1.45
   1 -13  -4   78.23   21.39
   1 -13  -3   48.65    7.39
   1 -13  -2   12.05    3.36
   1 -13  -1    2.47    1.35
   1 -13   0   -0.47    0.99
   1 -13   1   28.36    4.78
   1 -13   2   13.12    3.44
   1 -13   3   41.38    3.92
   1 -13   4    6.94    2.12
   1 -13   5   16.37    3.68
   1 -13   6   35.00    5.48
   1 -13   7   -0.06    1.41
   1 -13   8    7.68    2.46
   1 -13   9   14.52    4.02
   1 -13  10    1.76    1.50
   1 -13  11    0.63    1.05
   1 -13  12    8.92    3.12
   1 -12 -13   14.20    3.04
   1 -12 -12    3.00    1.06
   1 -12 -11    7.98    2.53
   1 -12 -10   40.96   12.55
   1 -12  -9   85.98   10.94
   1 -12  -8   -1.73    1.55
   1 -12  -7    1.39    1.41
   1 -12  -6   31.67    4.51
   1 -12  -5   23.54    3.21
   1 -12  -4   11.11    2.31
   1 -12  -3   11.40    2.32
   1 -12  -2   72.03    7.86
   1 -12  -1   28.46    3.21
  -1  12   1   17.81    3.28
   1 -12   0   22.09    4.26
  -1  12   0   17.15    3.14
   1 -12   1    3.62    2.39
  -1  12  -1    3.10    1.29
   1 -12   2    8.39    1.78
   1 -12   3    2.80    1.93
   1 -12   4    3.42    1.69
   1 -12   5    4.51    1.76
   1 -12   6   49.03    8.44
   1 -12   7   59.21    8.88
   1 -12   8    4.96    2.05
   1 -12   9   86.69   13.81
   1 -12  10   38.66    5.62
   1 -12  11   25.02    5.24
   1 -12  12    6.93    2.51
   1 -12  13    5.65    1.87
   1 -12  14    3.52    1.72
   1 -12  15    2.26    1.07
   1 -11 -16    3.87    0.95
   1 -11 -15    4.46    1.20
   1 -11 -14    0.38    0.69
   1 -11 -14    3.88    1.79
   1 -11 -13    2.78    1.33
   1 -11 -13    2.36    1.08
   1 -11 -12   17.40    4.66
   1 -11 -12   36.39    5.46
   1 -11 -11   41.62    3.70
   1 -11 -10  151.58   12.96
   1 -11  -9  180.65   15.64
   1 -11  -8   13.09    2.50
   1 -11  -7    0.48    0.96
   1 -11  -6  104.86   16.91
   1 -11  -5   38.75    6.07
   1 -11  -4   48.12    5.10
   1 -11  -3    6.96    2.55
  -1  11   3    3.62    1.44
   1 -11  -2   46.84    5.62
  -1  11   2   46.08    5.28
   1 -11  -1   12.20    2.63
  -1  11   1   14.49    2.81
   1 -11   0  185.74   12.99
  -1  11   0  158.66   18.87
   1 -11   1   95.70    9.65
  -1  11  -1   72.69    7.90
   1 -11   2   80.51   10.48
  -1  11  -2   77.12    7.89
   1 -11   3  157.61   20.86
  -1  11  -3  149.81   16.04
   1 -11   4    0.86    1.41
  -1  11  -4    1.21    0.99
   1 -11   5   58.47    7.41
  -1  11  -5   56.29    6.48
   1 -11   6  325.31   17.09
  -1  11  -6  300.97   18.24
   1 -11   7    7.37    3.18
  -1  11  -7   11.62    2.32
   1 -11   8   22.20    3.60
  -1  11  -8   19.13    3.63
   1 -11   9   48.08    7.82
  -1  11  -9   54.07    7.01
  -1  11  -9   48.13    6.36
   1 -11  10   98.36   12.88
  -1  11 -10   96.47   11.48
  -1  11 -10  106.35    9.47
   1 -11  11   21.92    4.11
  -1  11 -11   15.19    2.80
  -1  11 -11   15.77    2.55
   1 -11  12   42.53    5.85
  -1  11 -12   42.81    6.51
  -1  11 -12   47.79    5.64
   1 -11  13    5.52    2.18
  -1  11 -13    3.01    1.10
   1 -11  14   17.20    3.50
   1 -11  15   14.93    3.26
   1 -11  16    0.72    0.83
   1 -11  17    1.34    0.89
   1 -10 -18    1.89    1.35
   1 -10 -17    3.53    1.26
   1 -10 -17    1.66    0.97
   1 -10 -16   12.15    5.01
   1 -10 -16   18.55    3.23
   1 -10 -15   11.90    2.74
   1 -10 -15   12.30    3.85
   1 -10 -14   20.65    2.98
   1 -10 -14   17.69    3.23
   1 -10 -13    1.66    0.73
   1 -10 -13    4.54    1.50
   1 -10 -12   28.00    5.47
   1 -10 -12   40.08    4.15
   1 -10 -11   12.37    3.02
   1 -10 -11   17.21    3.90
   1 -10 -10    3.79    1.95
   1 -10 -10    3.88    1.73
   1 -10  -9   31.25    6.95
   1 -10  -9   53.81    7.42
   1 -10  -8  134.38   14.97
   1 -10  -8  183.74   16.01
   1 -10  -7    0.54    0.51
   1 -10  -7    5.89    1.98
   1 -10  -6   15.39    4.39
   1 -10  -6   38.40    6.78
   1 -10  -5   78.11    9.43
   1 -10  -4   20.17    3.30
  -1  10   4   13.54    2.77
   1 -10  -3   17.49    3.71
  -1  10   3   14.53    2.80
   1 -10  -2   56.20    5.95
  -1  10   2   52.84    6.14
   1 -10  -1    8.12    1.57
  -1  10   1    3.53    1.20
   1 -10   0   91.86   11.84
  -1  10   0   84.26   15.05
   1 -10   1  366.31   12.70
  -1  10  -1  355.01   11.97
   1 -10   2  104.21   12.87
  -1  10  -2   82.93   15.29
   1 -10   3  191.68   18.65
  -1  10  -3  156.68   49.24
   1 -10   4  512.85   30.99
  -1  10  -4  427.57   19.06
   1 -10   5    7.58    2.45
  -1  10  -5    6.19    1.35
   1 -10   6  175.52   15.38
  -1  10  -6  159.55   15.70
   1 -10   7   55.98    5.31
  -1  10  -7   59.28    6.65
  -1  10  -7   59.54    6.25
   1 -10   8    8.68    2.47
  -1  10  -8    5.77    1.93
  -1  10  -8    3.84    1.14
   1 -10   9   83.50    7.42
  -1  10  -9   83.58   10.03
  -1  10  -9   90.06    9.12
   1 -10  10  179.03   20.02
  -1  10 -10  195.84   11.93
   1 -10  11    9.42    2.22
  -1  10 -11    1.25    0.65
   1 -10  12    2.19    1.47
  -1  10 -12    0.54    0.54
   1 -10  13   12.90    3.02
  -1  10 -13   21.94    3.20
   1 -10  14   32.05    2.43
  -1  10 -14   37.66    3.00
   1 -10  15   75.66   13.62
  -1  10 -15   73.66    7.99
   1 -10  16   26.20    3.36
  -1  10 -16   21.05    3.59
   1 -10  17   63.73    8.11
  -1  10 -17   42.13    6.29
  -1  10 -18  150.85   36.83
   1 -10  19   17.07    3.93
   1 -10  20    3.54    1.35
   1  -9 -20   12.83    2.15
  -1   9  20    7.42    2.17
   1  -9 -19    6.81    1.52
   1  -9 -18   41.48   12.84
   1  -9 -18   26.34    6.54
   1  -9 -17   18.88    3.82
   1  -9 -17   12.75    3.41
   1  -9 -16    9.41    3.42
   1  -9 -16    4.51    2.03
   1  -9 -15  170.57   19.46
   1  -9 -15  144.72   15.00
   1  -9 -14   52.54    7.83
   1  -9 -14   52.98    8.32
   1  -9 -13    9.56    2.39
   1  -9 -13    9.96    2.76
   1  -9 -12  102.03   14.91
   1  -9 -12  117.86   10.70
   1  -9 -11   15.37    2.32
   1  -9 -11   15.69    3.17
   1  -9 -10   80.20   11.33
   1  -9 -10  103.60    8.17
   1  -9  -9    4.90    1.74
   1  -9  -9    2.98    1.55
   1  -9  -8   13.12    2.77
   1  -9  -8    9.98    2.50
   1  -9  -7   57.69   10.27
   1  -9  -7   81.35   14.36
   1  -9  -6  361.01   10.18
   1  -9  -6  340.94    9.98
   1  -9  -5  116.40   15.36
   1  -9  -5  139.37   13.29
   1  -9  -4   15.44    3.53
   1  -9  -4   20.14    3.84
  -1   9   4   25.70    4.80
   1  -9  -3  202.43    4.72
   1  -9  -3  209.25    5.88
  -1   9   3  225.36   14.05
   1  -9  -2    5.19    1.68
   1  -9  -2   10.96    2.81
  -1   9   2   12.13    2.74
   1  -9  -1  181.84   19.74
  -1   9   1  174.62   18.74
   1  -9   0  403.25   16.94
  -1   9   0  407.22   14.20
   1  -9   1   13.99    3.09
  -1   9  -1   15.65    3.40
   1  -9   2   16.53    4.06
  -1   9  -2   11.72    2.73
   1  -9   3   48.50    5.77
  -1   9  -3   60.55    7.96
   1  -9   4  798.53   26.11
  -1   9  -4  846.70   27.26
   1  -9   5  253.75   15.40
  -1   9  -5  242.67   14.14
  -1   9  -5  244.08   14.95
   1  -9   6  204.05   10.95
  -1   9  -6  185.51   11.07
  -1   9  -6  184.89   11.49
   1  -9   7   57.94    6.28
  -1   9  -7   66.03    7.94
   1  -9   8    8.25    2.21
  -1   9  -8    3.39    1.22
   1  -9   9  410.84   20.68
  -1   9  -9  373.63   17.56
   1  -9  10   21.37    3.00
  -1   9 -10   21.26    2.81
   1  -9  11    2.98    1.33
  -1   9 -11    3.30    1.59
   1  -9  12   14.69    3.71
  -1   9 -12   18.55    3.90
   1  -9  13   18.83    3.68
   1  -9  13   18.78    3.83
  -1   9 -13   14.57    2.81
   1  -9  14   13.84    2.89
   1  -9  14    7.57    2.78
  -1   9 -14    7.32    2.71
   1  -9  15   72.55   11.99
   1  -9  15   64.91   28.54
  -1   9 -15   78.38   12.41
   1  -9  16   80.99   10.06
   1  -9  16   65.84    8.61
  -1   9 -16   72.92    8.04
   1  -9  17   11.00    3.09
   1  -9  17    8.97    2.52
  -1   9 -17   11.38    2.77
   1  -9  18  167.37   22.52
   1  -9  18  123.59   19.87
  -1   9 -18  169.49   23.23
   1  -9  19  128.51   17.79
  -1   9 -19  132.16   18.94
   1  -9  20    4.57    1.10
  -1   9 -20    3.29    1.72
   1  -9  21   17.89    2.22
  -1   9 -21   22.26    4.36
   1  -8 -21    2.69    1.27
  -1   8  21    1.57    1.42
   1  -8 -20   15.43    2.82
  -1   8  20    7.75    2.25
   1  -8 -19    5.71    2.72
  -1   8  19    4.18    2.00
   1  -8 -18   22.68    5.05
   1  -8 -18   16.83    6.60
   1  -8 -17   26.91    4.11
   1  -8 -17   25.05    3.69
   1  -8 -16    7.44    2.38
   1  -8 -16    2.37    1.26
   1  -8 -15   50.63    6.26
   1  -8 -15   37.89    5.81
   1  -8 -14  250.93   17.00
   1  -8 -14  207.76   15.11
   1  -8 -13   11.59    3.07
   1  -8 -13   11.82    3.16
   1  -8 -12  107.36   13.00
   1  -8 -12  102.57   10.21
   1  -8 -11  316.27   14.20
   1  -8 -11  330.78   14.49
   1  -8 -10   11.55    2.19
   1  -8 -10   12.87    2.32
   1  -8  -9    1.34    0.84
   1  -8  -9    1.56    0.98
   1  -8  -8   14.95    2.98
   1  -8  -8   17.96    3.63
   1  -8  -7   11.05    2.51
   1  -8  -7   14.76    3.44
   1  -8  -6  175.55   16.83
   1  -8  -6  186.48   16.75
   1  -8  -5  420.15   14.57
   1  -8  -5  425.50   15.17
  -1   8   5  426.40   15.25
   1  -8  -4    3.95    1.63
   1  -8  -4    3.40    1.71
  -1   8   4    1.20    1.08
   1  -8  -3  531.93   11.83
   1  -8  -3  498.11  145.82
  -1   8   3  512.16   12.30
   1  -8  -2 1313.77   27.33
   1  -8  -2 1183.49   27.21
  -1   8   2 1190.79   26.93
   1  -8  -1   15.97    3.22
   1  -8  -1   30.31    4.92
  -1   8   1   25.66    3.79
   1  -8   0  387.01   16.89
   1  -8   0  399.93   18.19
  -1   8   0  382.54   23.04
   1  -8   1  677.32   15.22
  -1   8  -1  770.71   16.98
   1  -8   2   29.39    5.00
  -1   8  -2   32.18    4.48
   1  -8   3  117.41   34.97
  -1   8  -3  134.17   12.17
   1  -8   4  541.67   12.59
  -1   8  -4  551.83   13.26
  -1   8  -4  545.41   12.83
   1  -8   5  178.04   13.07
  -1   8  -5  183.39   11.26
  -1   8  -5  182.49   13.74
   1  -8   6   52.23    6.71
  -1   8  -6   51.19    6.12
   1  -8   7  200.93   14.77
  -1   8  -7  176.67   15.33
   1  -8   8   13.45    3.00
  -1   8  -8   21.20    2.86
   1  -8   9  172.15   17.10
  -1   8  -9  156.62   15.86
   1  -8  10  144.69    9.77
   1  -8  10  145.12    4.87
  -1   8 -10  136.22   16.11
   1  -8  11  244.90   18.60
   1  -8  11  243.18   18.20
  -1   8 -11  267.72   19.46
   1  -8  12  632.98   17.09
   1  -8  12  637.16   17.23
  -1   8 -12  665.77   22.67
   1  -8  13   76.32    9.55
   1  -8  13   70.06    9.28
  -1   8 -13   86.95    9.71
   1  -8  14    3.60    1.06
   1  -8  14    4.09    1.38
  -1   8 -14    4.55    1.89
   1  -8  15    5.04    1.27
   1  -8  15    3.06    1.38
  -1   8 -15    3.52    1.43
   1  -8  16   11.41    2.45
   1  -8  16    6.18    1.53
   1  -8  17    1.61    1.37
   1  -8  17    0.85    1.23
   1  -8  18   10.04    2.09
   1  -8  18    5.60    1.82
   1  -8  19   80.87   10.33
   1  -8  19   49.36   10.71
   1  -8  20    8.55    2.63
   1  -8  21   31.30    5.97
   1  -8  22   13.03    2.62
   1  -8  23    0.27    0.70
   1  -7 -22    4.65    1.92
  -1   7  22    5.24    2.00
   1  -7 -21   20.36    3.22
  -1   7  21   16.77    2.40
   1  -7 -20   41.12    9.95
  -1   7  20   43.14    5.73
   1  -7 -19    3.99    2.28
  -1   7  19    4.66    1.36
   1  -7 -18   55.19    7.77
   1  -7 -18   34.52    5.69
   1  -7 -17   74.30   10.41
   1  -7 -17   45.27    7.27
   1  -7 -16  123.49   15.47
   1  -7 -16  101.60   10.76
   1  -7 -15   24.71    4.36
   1  -7 -15   14.59    3.54
   1  -7 -14  132.61   13.87
   1  -7 -14  116.13   10.79
   1  -7 -13   81.89   10.34
   1  -7 -13   86.35    9.19
   1  -7 -12   35.88    4.79
   1  -7 -12   25.50    3.73
   1  -7 -11  205.80   13.27
   1  -7 -11  182.13   11.14
   1  -7 -10  147.72   17.38
   1  -7 -10  144.63   15.37
   1  -7  -9  177.57   12.92
   1  -7  -9  176.21   12.82
   1  -7  -8   75.03   10.73
   1  -7  -8   76.01    9.79
   1  -7  -7    4.45    1.62
   1  -7  -7    5.36    1.49
   1  -7  -6  230.10   15.99
   1  -7  -6  238.42   11.59
   1  -7  -5   54.54    6.09
   1  -7  -5   68.67    8.81
  -1   7   5   69.05    5.93
   1  -7  -4    7.76    1.98
   1  -7  -4    8.51    2.26
  -1   7   4    8.25    2.08
   1  -7  -3  779.98   21.86
   1  -7  -3  702.91   20.20
  -1   7   3  721.57   21.48
   1  -7  -2  603.07   21.59
   1  -7  -2  600.22   21.85
  -1   7   2  648.77   23.60
   1  -7  -1 1484.87   29.61
   1  -7  -1 1543.23   31.61
  -1   7   1 1459.14   30.07
   1  -7   0    9.29    1.84
   1  -7   0   22.60    3.69
  -1   7   0   14.85    2.09
   1  -7   1 1729.48   33.94
   1  -7   1 1586.07   32.39
  -1   7  -1 1694.18   34.40
   1  -7   2    2.17    0.45
   1  -7   2    7.08    2.06
   1  -7   3  279.12   12.90
  -1   7  -3  254.57   11.79
  -1   7  -3  256.83   11.76
   1  -7   4  396.48   18.64
  -1   7  -4  388.91   17.64
   1  -7   5   22.87    3.63
  -1   7  -5   24.80    3.97
   1  -7   6  529.25   19.27
  -1   7  -6  516.45   18.77
   1  -7   7   49.13    7.69
  -1   7  -7   59.03    5.22
   1  -7   8    1.48    0.77
   1  -7   8    1.51    0.96
  -1   7  -8    3.20    1.09
   1  -7   9   93.17   10.64
  -1   7  -9  108.57   11.78
   1  -7  10  132.23   12.09
  -1   7 -10  156.87   13.65
   1  -7  11    0.68    1.03
   1  -7  12  605.50   21.60
   1  -7  13 1099.96   36.69
   1  -7  14   68.04   12.32
   1  -7  15  313.38   20.11
   1  -7  16  275.50   22.86
   1  -7  17    2.60    1.14
   1  -7  18    4.13    1.90
   1  -7  19    2.04    1.18
   1  -7  20   25.93    3.60
   1  -7  21   18.27    3.52
   1  -7  22   14.61    2.90
   1  -7  23    1.12    1.25
   1  -7  24   14.33    2.68
   1  -6 -23   24.05    4.75
   1  -6 -22    4.63    1.80
  -1   6  22    1.23    1.33
   1  -6 -21    3.70    1.59
  -1   6  21    1.93    1.23
   1  -6 -20  214.15   18.66
  -1   6  20  167.36   22.70
   1  -6 -19    4.44    1.59
  -1   6  19    2.15    1.81
   1  -6 -18   47.51    6.37
  -1   6  18   40.99    5.54
   1  -6 -17  351.51   16.28
   1  -6 -17  314.81   18.81
   1  -6 -16    5.79    2.13
   1  -6 -16    3.88    1.13
   1  -6 -15    5.40    1.76
   1  -6 -15    2.93    1.30
   1  -6 -14    3.69    1.19
   1  -6 -14    5.91    1.36
   1  -6 -13    6.58    2.27
   1  -6 -13    6.27    1.67
   1  -6 -12   18.65    4.25
   1  -6 -12   20.45    4.98
   1  -6 -11  317.93   14.20
   1  -6 -11  319.18   14.05
   1  -6 -10   85.45   11.71
   1  -6 -10   91.73   11.18
   1  -6  -9  231.34   15.19
   1  -6  -9  232.52   13.30
   1  -6  -8 1082.64   31.31
   1  -6  -8 1171.11   32.99
   1  -6  -7    3.53    1.04
   1  -6  -7    3.52    1.27
   1  -6  -6  276.70   13.13
   1  -6  -6  271.82   12.59
   1  -6  -5  877.39   18.54
   1  -6  -5  868.99   18.24
  -1   6   5  897.59   20.90
   1  -6  -4    8.44    2.13
   1  -6  -4   12.07    2.81
  -1   6   4    6.50    1.56
   1  -6  -3  700.50   20.55
   1  -6  -3  673.84   20.06
  -1   6   3  700.58   21.37
   1  -6  -2 1004.18   19.90
   1  -6  -2 1000.32   20.57
  -1   6   2  998.42   21.02
   1  -6  -1  447.87   12.85
   1  -6  -1  450.95   13.46
  -1   6   1  460.69   13.89
   1  -6   0   32.19    4.55
   1  -6   0   48.07    7.85
  -1   6   0   45.90    6.01
   1  -6   1 2321.09   44.41
   1  -6   1 2145.10   42.05
  -1   6  -1 2225.25   43.75
   1  -6   2  111.97    5.73
   1  -6   2  108.88    5.59
   1  -6   2  123.06    7.43
  -1   6  -2  120.58    6.73
  -1   6  -2  125.22   10.68
   1  -6   3    8.93    2.38
  -1   6  -3    7.33    2.07
   1  -6   4  509.79   15.15
  -1   6  -4  482.67   14.41
   1  -6   5  196.38   11.29
  -1   6  -5  198.19   14.16
   1  -6   6  828.79   18.81
  -1   6  -6  835.04   17.01
   1  -6   7  975.75   20.69
  -1   6  -7 1017.46   21.01
   1  -6   8    2.42    0.91
  -1   6  -8   -0.09    0.99
   1  -6   9  247.82   17.51
   1  -6  10   68.26    8.75
   1  -6  11  302.73   14.43
   1  -6  12   36.66    7.35
   1  -6  13  800.22   26.32
   1  -6  14   45.36    6.12
   1  -6  15   93.37    9.52
   1  -6  16  590.84   26.87
   1  -6  17  150.95   15.07
   1  -6  18    1.38    0.86
   1  -6  19    1.16    1.24
   1  -6  20   35.36    4.38
   1  -6  21   25.54    3.65
   1  -6  22    8.99    2.38
   1  -6  23    0.68    0.62
   1  -6  24   13.86    2.22
   1  -6  25   58.40   11.33
   1  -5 -24   27.34    9.64
  -1   5  24   20.57    5.00
   1  -5 -23   56.93   17.50
  -1   5  23   45.97   13.58
   1  -5 -22   85.59   17.26
  -1   5  22   59.01   11.11
   1  -5 -21   56.43   10.49
  -1   5  21   54.41    7.12
   1  -5 -20   33.97    3.99
  -1   5  20   25.50    4.45
   1  -5 -19  182.85   15.09
  -1   5  19  174.46   19.68
   1  -5 -18   29.22    5.50
  -1   5  18   17.93    4.00
   1  -5 -17  199.29   16.02
  -1   5  17  187.95   19.03
   1  -5 -17  181.75   13.72
   1  -5 -16  113.91   14.95
   1  -5 -16   94.75    8.98
   1  -5 -15  113.35   10.89
   1  -5 -15   97.98    8.45
   1  -5 -14   78.64   11.18
   1  -5 -14   64.37    8.05
   1  -5 -13  130.10   16.02
   1  -5 -13  126.69   13.42
   1  -5 -12  580.10   20.18
   1  -5 -12  564.86   19.92
   1  -5 -11   30.56    4.72
   1  -5 -11   34.60    5.23
   1  -5 -10   19.18    4.50
   1  -5 -10   22.15    4.06
   1  -5  -9  534.92   19.82
   1  -5  -9  527.26   19.54
   1  -5  -8  864.44   18.22
   1  -5  -8  888.07   19.62
   1  -5  -7 2098.48   41.55
   1  -5  -7 2226.26   44.24
   1  -5  -6   45.73    7.14
   1  -5  -6   56.29    8.42
   1  -5  -5  970.94   25.24
   1  -5  -5  975.92   25.60
  -1   5   5  988.44   26.38
   1  -5  -4 1486.35   38.19
   1  -5  -4 1522.75   39.44
  -1   5   4 1542.64   39.77
   1  -5  -3  991.70   25.94
   1  -5  -3  986.86   26.69
  -1   5   3 1007.93   26.52
   1  -5  -2  442.57   10.32
   1  -5  -2  474.10   11.06
  -1   5   2  453.36   10.60
   1  -5  -1   10.50    2.10
   1  -5  -1   15.72    3.33
  -1   5   1   14.71    2.98
   1  -5   0  436.67    9.80
   1  -5   0  414.81   11.80
  -1   5   0  403.05   11.68
   1  -5   1 1002.33   22.17
   1  -5   1  996.83   22.73
  -1   5  -1  963.15   25.28
  -1   5  -1  973.82   25.34
   1  -5   2  491.88   10.57
   1  -5   2  497.81   10.74
   1  -5   2  510.18   11.77
  -1   5  -2  497.54   12.02
   1  -5   3   15.92    3.40
  -1   5  -3   16.20    3.14
  -1   5  -4   84.08    7.06
   1  -5   5   53.41    6.44
  -1   5  -5   56.70    5.06
   1  -5   6  631.42   14.68
  -1   5  -6  633.04   14.65
   1  -5   7 2360.89   45.96
   1  -5   8  329.69    9.89
   1  -5   9  717.62   21.26
   1  -5  10  561.27   20.34
  -1   5 -11  490.75   16.82
   1  -5  11  520.36   18.70
  -1   5 -12  164.52    9.11
   1  -5  12  181.28   13.77
   1  -5  13    4.08    1.73
   1  -5  14   20.35    4.26
   1  -5  15   51.53    6.95
   1  -5  16   72.13    8.61
   1  -5  17   21.60    2.69
   1  -5  18   46.28    6.48
   1  -5  19   70.81    8.32
   1  -5  20   14.45    2.82
   1  -5  21   51.39    5.15
   1  -5  22   -0.59    0.96
   1  -5  23    1.57    1.00
   1  -5  24   30.25    7.08
   1  -5  25   25.22    6.18
   1  -4 -25   12.98    2.54
  -1   4  25    6.71    1.62
   1  -4 -24    0.65    0.87
  -1   4  24    3.95    1.31
   1  -4 -23  341.80  108.49
  -1   4  23  282.55   34.45
   1  -4 -22   45.08    5.62
  -1   4  22   32.02    4.83
   1  -4 -21    3.02    1.45
  -1   4  21    2.61    1.86
   1  -4 -20   22.27    3.25
  -1   4  20   16.14    3.34
   1  -4 -19   48.61    6.11
  -1   4  19   41.76    7.50
   1  -4 -18   69.89    9.59
  -1   4  18   72.35    8.14
   1  -4 -17   66.61   10.09
  -1   4  17   57.35    7.57
   1  -4 -16   11.81    2.78
  -1   4  16   11.54    2.94
   1  -4 -15    7.08    2.06
   1  -4 -15    8.61    2.19
   1  -4 -14  543.14   19.43
   1  -4 -14  564.44   19.43
   1  -4 -13  399.74   18.55
   1  -4 -13  416.75   19.06
   1  -4 -12   50.51    8.64
   1  -4 -12   39.59    6.91
   1  -4 -11 1184.65   33.40
   1  -4 -11 1173.76   32.96
   1  -4 -10   32.73    4.03
   1  -4 -10   25.68    5.70
   1  -4  -9  834.72   17.87
   1  -4  -9  850.25   18.72
   1  -4  -8 1956.22   38.58
   1  -4  -8 1968.92   38.72
   1  -4  -7  984.15   25.76
   1  -4  -7 1029.34   26.88
   1  -4  -6   39.70    4.63
   1  -4  -6   37.05    3.79
   1  -4  -5  465.84   11.25
   1  -4  -5  461.96   11.71
  -1   4   5  479.82   11.71
   1  -4  -4 1582.12   23.10
   1  -4  -4 1622.51   23.99
  -1   4   4 1594.35   24.34
   1  -4  -3  230.14    8.47
   1  -4  -3  249.12    9.41
  -1   4   3  242.37    9.03
   1  -4  -2  200.85    7.89
   1  -4  -2  210.08    7.99
  -1   4   2  206.55    8.24
   1  -4  -1   59.51    3.66
   1  -4  -1   72.74    4.13
  -1   4   1   83.04    6.10
   1  -4   0 1937.93   27.46
   1  -4   0 1958.01   28.64
  -1   4   0 1921.47   27.79
   1  -4   1 3362.02   47.08
   1  -4   1 3361.40   47.84
  -1   4  -1 3277.51   46.56
  -1   4  -1 3382.36   48.02
   1  -4   2  242.02    8.54
   1  -4   2  260.00    9.21
  -1   4  -2  249.09    9.29
  -1   4  -3 1593.35   23.11
   1  -4   4 1000.61   22.66
  -1   4  -4 1014.47   22.77
   1  -4   5  450.00   10.72
   1  -4   6    0.78    0.57
   1  -4   7  727.03   16.60
  -1   4  -9  334.27    9.13
   1  -4   9  279.68    8.29
  -1   4 -10 2182.62   41.76
   1  -4  10 2173.77   42.42
  -1   4 -11  984.76   19.70
   1  -4  11  946.10   19.78
  -1   4 -12   69.92    6.51
   1  -4  12   86.67    7.84
  -1   4 -13    2.42    0.91
   1  -4  13    5.18    1.59
  -1   4 -14   45.67   13.92
   1  -4  14   58.16    7.17
  -1   4 -15  109.38    9.55
   1  -4  15  144.13   14.26
  -1   4 -16    4.70    1.55
   1  -4  16    5.51    1.87
  -1   4 -17   16.79    3.81
   1  -4  17   31.60    4.31
   1  -4  18   85.93   15.57
   1  -4  19  344.22   22.04
   1  -4  20  165.12   19.22
   1  -4  21    3.95    1.78
   1  -4  22  136.51   14.13
   1  -4  23    0.96    0.77
   1  -4  24   15.86    3.64
   1  -4  25    6.96    2.45
   1  -4  26    0.02    0.81
   1  -3 -25   20.81    5.46
  -1   3  25   21.91    3.40
   1  -3 -24    9.33    2.81
  -1   3  24    3.65    1.76
   1  -3 -23   84.92   16.86
  -1   3  23   62.80   12.07
   1  -3 -22   27.75    4.25
  -1   3  22   19.38    3.33
   1  -3 -21    0.53    1.46
  -1   3  21    4.76    2.49
   1  -3 -20  105.58   14.43
  -1   3  20   97.15   10.87
   1  -3 -19    2.25    1.29
  -1   3  19    1.74    1.23
   1  -3 -18    7.38    2.32
  -1   3  18    2.72    1.60
   1  -3 -17   52.10   10.40
  -1   3  17   57.69   11.52
   1  -3 -16    0.34    1.38
  -1   3  16    1.18    1.63
   1  -3 -15   89.94   13.73
  -1   3  15   89.50   12.15
   1  -3 -14  441.54   20.02
  -1   3  14  450.94   25.71
   1  -3 -14  409.36   18.72
   1  -3 -13  549.00   16.92
   1  -3 -13  576.99   16.71
   1  -3 -12   23.40    3.54
   1  -3 -12   18.40    2.92
   1  -3 -11 2081.29   42.18
   1  -3 -11 2086.28   41.71
   1  -3 -10  504.41   15.26
   1  -3 -10  525.41   15.73
   1  -3  -9    5.17    1.54
   1  -3  -8 1044.19   27.92
   1  -3  -8 1151.88   29.72
   1  -3  -7  185.81    7.25
   1  -3  -7  187.10    7.90
   1  -3  -6  274.81   10.18
   1  -3  -6  276.16   10.21
   1  -3  -5 1561.80   22.91
   1  -3  -5 1602.75   23.49
  -1   3   4 3016.13   29.73
   1  -3  -3  937.08   13.05
   1  -3  -3  952.69   13.12
  -1   3   3  949.62   13.52
   1  -3  -2 1036.18   14.37
  -1   3   2 1032.62   14.92
   1  -3  -1   76.71    2.95
   1  -3  -1   85.52    3.45
  -1   3   1   89.60    5.43
  -1   3   0    1.66    0.40
  -1   3  -1 4678.58   44.68
   1  -3   2  176.94    6.11
  -1   3  -2  173.46    6.19
   1  -3   3  278.18    4.88
   1  -3   3  272.07    5.48
  -1   3  -3  273.01    5.41
  -1   3  -5 1059.91   13.65
   1  -3   5 1014.59   13.94
  -1   3  -6   13.57    2.33
   1  -3   6   17.39    3.44
  -1   3  -7 1220.59   17.39
   1  -3   7 1196.75   26.81
  -1   3  -8    8.40    1.56
   1  -3   8   11.49    2.20
  -1   3  -9   15.85    2.92
   1  -3   9   21.98    4.33
  -1   3 -10  150.52    6.60
   1  -3  10  143.16    5.79
  -1   3 -11  363.56   10.34
   1  -3  11  355.83   10.61
  -1   3 -12   19.34    4.19
   1  -3  12   22.32    4.94
  -1   3 -13  360.29   16.28
   1  -3  13  363.88   17.29
  -1   3 -14   54.81    6.39
   1  -3  14   66.41    6.25
  -1   3 -15   18.74    2.76
   1  -3  15   25.92    4.04
  -1   3 -16  213.59    9.72
   1  -3  16  203.21   14.65
  -1   3 -17   33.28    5.01
   1  -3  17   38.97    5.19
  -1   3 -18  358.82   10.37
   1  -3  18  353.97   18.07
  -1   3 -19  159.48   12.54
   1  -3  19  156.68   15.48
  -1   3 -20   45.34    8.02
   1  -3  20   57.95    6.54
  -1   3 -21    0.72    0.73
   1  -3  21    0.34    0.93
   1  -3  22   86.74   13.77
   1  -3  23    6.86    1.89
   1  -3  24   22.37    5.02
   1  -3  25    0.47    0.95
   1  -3  26    1.95    1.12
   1  -3  27    3.60    1.41
   1  -2 -26   25.24    7.01
  -1   2  26   15.28    5.49
   1  -2 -25   38.10   13.12
  -1   2  25   32.31    5.89
   1  -2 -24    0.28    0.84
  -1   2  24    2.19    1.00
   1  -2 -23   12.62    3.50
  -1   2  23    6.76    2.21
   1  -2 -22   59.12    7.71
  -1   2  22   44.21    6.30
   1  -2 -21    4.73    2.57
  -1   2  21    3.41    1.96
   1  -2 -20  254.88   12.60
  -1   2  20  272.06   21.23
   1  -2 -19  315.69   19.48
  -1   2  19  272.56   20.83
   1  -2 -18    4.88    1.90
  -1   2  18    1.61    1.18
   1  -2 -17  602.42   20.47
  -1   2  17  611.69   22.90
   1  -2 -16  203.07   14.13
  -1   2  16  248.00   23.50
   1  -2 -15  356.36   13.52
  -1   2  15  345.51   86.87
   1  -2 -14 1040.45   23.44
  -1   2  14  998.85   21.74
   1  -2 -13  650.71   21.27
  -1   2  13  637.24   19.73
   1  -2 -12  150.08    8.24
  -1   2  12  165.50   14.87
   1  -2 -12  137.36    7.43
   1  -2 -11  179.89   10.34
   1  -2 -11  189.15   11.80
   1  -2 -10 1551.21   41.62
   1  -2 -10 1610.30   41.31
   1  -2  -9  807.71   18.68
   1  -2  -9  857.55  163.17
   1  -2  -8   57.39    3.50
   1  -2  -8   60.01    4.18
   1  -2  -7  217.87    8.42
   1  -2  -7  225.70    8.24
   1  -2  -6 1145.81   15.84
   1  -2  -6 1147.80   15.79
   1  -2  -5  859.65   12.29
   1  -2  -5  828.02   11.43
   1  -2  -4 2167.88   21.46
   1  -2  -4 2176.92   21.34
  -1   2   4 2221.19   22.60
  -1   2   3 5049.96   48.10
   1  -2  -2  910.71   12.36
  -1   2   2  923.64   12.78
   1  -2  -1  894.23   12.19
  -1   2   1  892.22   12.05
  -1   2   0  433.97    8.08
  -1   2   0  445.70    8.17
  -1   2  -1   41.65    4.76
   1  -2   2 2134.59   20.12
   1  -2   2 2165.31   20.98
  -1   2  -2 2162.73   20.92
  -1   2  -3   56.45    4.85
   1  -2   3   55.82    4.82
   1  -2   3   57.93    5.33
  -1   2  -4 2636.46   24.81
   1  -2   4 2695.67   25.38
   1  -2   4 2687.76   25.89
  -1   2  -5  707.79  111.95
   1  -2   5  617.17   10.87
   1  -2   5  671.48   12.14
  -1   2  -6  249.36    8.57
   1  -2   6  244.98    8.43
   1  -2   6  246.83    8.79
  -1   2  -7  980.96   13.36
   1  -2   7  978.52   13.47
  -1   2  -8  684.27   15.56
   1  -2   8  734.10   16.70
  -1   2  -9  172.26    7.23
   1  -2   9  157.60    7.02
  -1   2 -10    7.68    1.62
   1  -2  10   11.06    2.33
  -1   2 -11    4.98    1.09
  -1   2 -12  438.82   42.26
   1  -2  12  540.15   17.96
  -1   2 -13  673.08   24.21
   1  -2  13  673.38   24.23
  -1   2 -14  558.35   16.32
   1  -2  14  553.86   16.26
  -1   2 -15   35.77    5.72
   1  -2  15   40.31    6.61
  -1   2 -16  421.00   15.73
   1  -2  16  501.06   18.65
  -1   2 -17  144.87   15.44
   1  -2  17  183.46   19.05
  -1   2 -18   66.09    8.90
   1  -2  18   63.17    6.92
  -1   2 -19  268.83   20.15
   1  -2  19  289.93   90.02
  -1   2 -20   39.70    7.27
   1  -2  20   39.93    5.73
  -1   2 -21   10.14    2.40
   1  -2  21    5.90    2.03
  -1   2 -22    4.69    1.96
   1  -2  22    6.05    2.31
  -1   2 -23    2.72    1.43
   1  -2  23    0.78    0.79
   1  -2  24   37.10    5.28
   1  -2  25    2.80    1.09
   1  -2  26    1.67    1.24
   1  -2  27    2.14    1.32
   1  -1 -26    9.33    3.07
  -1   1  26    8.15    1.33
   1  -1 -25   82.70   21.92
  -1   1  25   48.78   15.03
   1  -1 -24    4.79    2.10
  -1   1  24    6.07    1.91
   1  -1 -23   13.67    2.60
  -1   1  23    4.43    1.63
   1  -1 -22    6.69    1.55
  -1   1  22    3.50    1.41
   1  -1 -21   25.25    5.40
  -1   1  21   19.42    3.82
   1  -1 -20   44.93    7.17
  -1   1  20   43.73    7.31
   1  -1 -19  172.75   33.96
  -1   1  19  161.96   18.13
   1  -1 -18    7.14    1.45
  -1   1  18   10.76    2.47
   1  -1 -17  446.36   15.33
  -1   1  17  423.22   15.15
   1  -1 -16 1250.10   43.00
  -1   1  16 1188.02   41.72
  -1   1  15   70.88    9.14
   1  -1 -14  958.75   27.50
  -1   1  14  908.54   26.10
   1  -1 -13  404.94   18.34
  -1   1  13  426.26   87.92
   1  -1 -12   85.74   10.03
  -1   1  12  117.56   10.47
   1  -1 -11  309.76   11.03
  -1   1  11  308.45    9.70
   1  -1 -10 1596.82   41.29
  -1   1  10 1608.82   42.76
   1  -1  -9  451.44   12.72
   1  -1  -9  471.90   11.04
   1  -1  -8  163.27    6.88
   1  -1  -8  150.74   25.79
   1  -1  -7  906.25   14.06
   1  -1  -7  921.79   12.73
   1  -1  -6   39.48    3.86
   1  -1  -5 1040.17   14.00
   1  -1  -4 2203.16   21.18
   1  -1  -1 6578.41   61.83
  -1   1   0 2616.94   24.97
  -1   1   0 2647.10   25.21
   1  -1   0 2569.21   24.42
   1  -1   1   13.46    1.45
  -1   1  -1   10.92    1.58
  -1   1  -1   13.55    1.78
  -1   1  -2 2810.34   26.43
  -1   1  -3    5.44    0.79
   1  -1   3    5.28    0.79
  -1   1  -3    6.34    1.05
  -1   1  -4  878.16   11.56
   1  -1   4  872.64   11.62
  -1   1  -5  225.59    7.80
   1  -1   5  231.51    8.01
   1  -1   5  233.99    8.09
  -1   1  -6  837.45   11.33
   1  -1   6  793.78   10.86
  -1   1  -7  604.51   11.37
   1  -1   7  600.51   11.03
  -1   1  -8 1810.75   18.33
   1  -1   8 1819.23   18.45
  -1   1  -9 1610.08   23.27
   1  -1   9 1613.98   23.63
  -1   1 -10   11.35    2.37
   1  -1  10   12.06    2.45
  -1   1 -11    8.02    2.04
  -1   1 -12  664.92   20.78
   1  -1  12  667.70   19.33
  -1   1 -13  176.98    9.75
   1  -1  13  166.98    9.02
  -1   1 -14  725.03   26.15
   1  -1  14  691.37   24.88
  -1   1 -15   40.69    7.03
   1  -1  15   38.00    6.27
  -1   1 -16   11.11    3.54
   1  -1  16    5.54    1.64
  -1   1 -17  645.99   22.44
   1  -1  17  595.16   23.11
  -1   1 -18  176.85   17.53
   1  -1  18  151.98   16.83
  -1   1 -19   14.99    2.62
   1  -1  19   11.55    2.40
  -1   1 -20   48.38   10.62
   1  -1  20   47.14    6.18
  -1   1 -21    7.96    2.43
   1  -1  21    5.02    1.96
  -1   1 -22    4.24    1.17
   1  -1  22    6.50    2.02
  -1   1 -23   63.58    6.18
   1  -1  23   61.37    8.20
  -1   1 -24    2.97    0.99
   1  -1  24    1.28    0.69
  -1   1 -25    3.66    1.60
   1  -1  25    5.30    1.86
  -1   1 -26   -0.07    0.82
   1  -1  26    3.41    1.47
   1  -1  27    1.10    0.66
   1   0 -26   34.81    8.79
  -1   0  26   28.19    7.76
   1   0 -25   19.61    7.26
  -1   0  25   22.14    5.13
   1   0 -24    0.31    1.52
  -1   0  24    5.86    2.00
   1   0 -23   36.50    7.14
  -1   0  23   34.66    4.81
   1   0 -22   88.68   13.07
  -1   0  22   72.15   13.31
   1   0 -21    1.48    1.36
  -1   0  21    2.36    1.14
   1   0 -20  339.49   24.16
  -1   0  20  325.19   23.11
   1   0 -19   16.72    3.51
  -1   0  19   11.53    3.02
   1   0 -18   25.59    5.48
  -1   0  18   18.26    4.17
   1   0 -17  552.90   18.48
  -1   0  17  540.35   18.29
   1   0 -16  654.14   23.57
  -1   0  16  652.48   24.19
   1   0 -15  472.29  138.36
  -1   0  15  450.44   20.75
   1   0 -14    8.27    2.07
  -1   0  14    7.75    2.43
   1   0 -13  169.68   10.25
  -1   0  13  152.97    8.06
   1   0 -12  422.92   13.55
  -1   0  12  428.99   16.10
   1   0 -11 1293.20   34.90
  -1   0  11 1340.07   35.27
   1   0 -10  685.35   17.40
  -1   0  10  690.96   15.76
   1   0  -9    1.83    0.78
  -1   0   9    3.71    0.94
   1   0  -8 1790.41   26.02
  -1   0   8 1883.95   27.98
   1   0  -7 1158.43   17.06
  -1   0   7 1202.76  190.31
  -1   0   6   91.86    5.77
  -1   0   6   68.44   10.99
  -1   0   5   85.44    5.18
   1   0  -5   75.60    2.80
  -1   0   5   64.54   10.30
   1   0  -4  155.60    5.36
  -1   0   4  140.57    4.85
   1   0  -3 2215.93   20.95
  -1   0   3 2194.90   20.75
   1   0  -2 4517.32   42.55
  -1   0   0 1574.78   14.97
  -1   0   0 1591.84   15.10
  -1   0  -1 3937.87   36.90
  -1   0  -3 4300.24   40.37
  -1   0  -4 5333.25   50.23
  -1   0  -5 3617.83   34.41
   1   0   5 3600.43   34.29
  -1   0  -6  439.03    8.22
   1   0   6  441.43    8.17
   1   0   7 2388.93   23.41
  -1   0  -8   30.60    3.95
   1   0   8   32.90    4.29
  -1   0  -9  287.65   11.25
   1   0   9  293.71   11.23
  -1   0 -10 1126.43   25.84
   1   0  10 1132.53   25.70
  -1   0 -11  254.03    7.68
   1   0  11  279.62    9.13
  -1   0 -12   31.25    3.81
   1   0  12   25.17    4.81
  -1   0 -13 1614.14   31.98
   1   0  13 1660.57   33.15
  -1   0 -14  121.96    6.59
   1   0  14  144.21   12.33
  -1   0 -15   72.51    8.38
   1   0  15   66.11    5.56
  -1   0 -16  151.66   10.91
   1   0  16  170.09   15.37
  -1   0 -17    0.58    0.91
   1   0  17    3.26    1.97
  -1   0 -18  425.51   16.64
   1   0  18  383.59   87.41
  -1   0 -19   25.16    3.51
   1   0  19   24.78    2.98
  -1   0 -20   68.77    7.42
   1   0  20   57.04    7.28
  -1   0 -21    7.01    2.22
   1   0  21    9.56    2.31
  -1   0 -22   57.20    8.73
   1   0  22   64.23    7.40
  -1   0 -23    5.51    2.21
   1   0  23    1.12    0.68
  -1   0 -24    1.39    1.01
   1   0  24   -0.65    1.01
  -1   0 -25   43.73    7.04
   1   0  25   39.61    6.02
  -1   0 -26    2.30    1.24
   1   0  26    5.51    3.10
  -1   0 -27    0.21    0.88
   1   0  27    1.77    1.44
   1   1 -26    8.83    3.03
  -1  -1  26   12.09    2.49
   1   1 -25   15.72    4.67
  -1  -1  25   12.91    3.65
   1   1 -24    2.25    1.55
  -1  -1  24    0.94    1.48
   1   1 -23   61.00    6.84
  -1  -1  23   58.47    7.88
   1   1 -22  585.14  247.82
  -1  -1  22  535.16   41.31
   1   1 -21   82.82   12.26
  -1  -1  21   77.36    7.84
   1   1 -20  183.33   14.31
  -1  -1  20  175.83   16.40
   1   1 -19  139.29   12.85
  -1  -1  19  131.55   13.24
   1   1 -18   42.18    6.33
  -1  -1  18   46.95    5.98
   1   1 -17  159.65   18.06
  -1  -1  17  154.85   16.93
   1   1 -16  336.89   15.45
  -1  -1  16  345.29   86.80
   1   1 -15   71.29    8.93
  -1  -1  15   48.90   11.58
   1   1 -14    2.83    1.02
  -1  -1  14    3.25    3.18
   1   1 -13  312.13   14.77
  -1  -1  13  307.08   14.48
   1   1 -12  289.65   11.46
  -1  -1  12  336.48   10.48
   1   1 -11  212.81    8.44
  -1  -1  11  239.82   12.71
   1   1 -10  175.24    7.38
  -1  -1  10  196.61   10.10
   1   1  -9  632.63   15.43
  -1  -1   9  601.81   14.25
   1   1  -8 4661.00   65.85
  -1  -1   8 4599.31   65.15
  -1  -1   7 3487.88   34.57
  -1  -1   6   36.35    3.37
  -1  -1   6   42.01    3.87
  -1  -1   5  611.22   11.21
  -1  -1   5  590.71   10.42
  -1  -1   4  924.64   12.86
  -1  -1   3   89.94    7.09
   1   1  -2 3349.91   31.68
   1   1  -1  856.33   11.19
  -1  -1   1  824.22   10.76
   1   1  -1  846.74   11.04
   1   1  -1  840.98   10.80
  -1  -1   0    9.20    1.10
   1   1   0    6.81    0.76
  -1  -1   0    7.15    0.65
  -1  -1  -1  256.21    8.68
  -1  -1  -1  280.17    5.01
  -1  -1  -2 1669.62   16.01
   1   1   2 1659.75   15.85
   1   1   2 1687.15   16.15
  -1  -1  -3  260.21   41.23
   1   1   3  227.34    7.80
  -1  -1  -3  235.27    8.18
   1   1   3  221.84    7.62
  -1  -1  -4 1165.78   15.71
  -1  -1  -4 1230.55  194.65
  -1  -1  -5  133.76    4.83
  -1  -1  -7  624.91   11.62
   1   1   7  598.49   11.07
  -1  -1  -8  488.62    9.67
   1   1   8  492.47    9.68
  -1  -1  -9   88.62    4.88
   1   1   9   98.06    5.44
  -1  -1 -10   76.12    6.74
   1   1  10  100.05    7.74
  -1  -1 -11 1368.19   35.41
   1   1  11 1362.27   35.18
  -1  -1 -12  559.88   13.48
   1   1  12  558.96   13.61
  -1  -1 -13   71.17   10.43
   1   1  13   70.70    9.45
  -1  -1 -14 1119.10   25.65
   1   1  14 1090.48   23.89
  -1  -1 -15   67.89    5.04
   1   1  15   65.95    5.72
  -1  -1 -16   71.26    7.58
   1   1  16   70.07   10.28
  -1  -1 -17  289.78   13.16
   1   1  17  321.84   18.62
  -1  -1 -18    4.62    2.18
   1   1  18    1.66    1.07
  -1  -1 -19    4.53    1.38
   1   1  19    1.51    0.90
  -1  -1 -20    1.70    1.13
   1   1  20    0.98    0.87
  -1  -1 -21    3.13    1.53
   1   1  21    0.83    0.86
  -1  -1 -22    0.96    1.39
   1   1  22    2.75    1.53
  -1  -1 -23   15.68    3.57
   1   1  23   26.43    3.13
  -1  -1 -24    1.08    0.88
   1   1  24    1.11    0.75
  -1  -1 -25   38.78    9.04
   1   1  25   40.41    7.03
  -1  -1 -26   75.66   19.68
   1   1  26   53.95   16.16
  -1  -1 -27   21.04    6.03
   1   1  27   13.00    3.44
  -1  -2  26    1.38    1.22
   1   2 -25    8.55    3.68
  -1  -2  25   11.32    3.33
   1   2 -24   33.28    8.08
  -1  -2  24   45.39    4.96
   1   2 -23   45.85   13.30
  -1  -2  23   62.48    8.51
   1   2 -22  364.29   29.04
  -1  -2  22  332.70   26.09
   1   2 -21  166.19   14.91
  -1  -2  21  153.30   19.65
   1   2 -20    0.16    0.75
  -1  -2  20    2.13    0.96
   1   2 -19  318.09   15.45
  -1  -2  19  333.97   20.25
   1   2 -18  234.35   16.79
  -1  -2  18  227.18   19.66
   1   2 -17   36.37    4.79
  -1  -2  17   38.87    5.40
   1   2 -16  253.13   15.93
  -1  -2  16  253.56   16.20
   1   2 -15   33.29    5.31
  -1  -2  15   35.38    5.33
   1   2 -14  556.19   16.38
  -1  -2  14  489.41   17.81
   1   2 -13  244.60   11.70
  -1  -2  13  215.78   10.50
   1   2 -12   24.72    5.46
  -1  -2  12   27.69    3.99
   1   2 -11   60.67    7.15
  -1  -2  11   62.82    6.41
   1   2 -10  452.79   11.43
  -1  -2  10  444.32   11.55
  -1  -2   9   -0.17    1.00
   1   2  -8 1482.60   21.54
  -1  -2   8 1409.16   21.03
  -1  -2   6 1184.65   16.11
  -1  -2   3 1282.74   12.82
   1   2  -2  377.97    7.07
  -1  -2   2  390.16    7.27
  -1  -2   0  685.85   12.02
   1   2   0  698.14  110.42
  -1  -2   0  730.54    9.97
   1   2   0  727.94    9.73
  -1  -2   0  708.05  112.00
   1   2   0  736.36    9.77
   1   2   0  722.49    9.36
  -1  -2  -1  752.04   10.23
   1   2   1  744.02    9.83
   1   2   1  755.13   10.16
  -1  -2  -1  785.75   10.53
   1   2   1  772.09   10.25
   1   2   1  761.89    9.88
  -1  -2  -1  767.90    9.99
  -1  -2  -2  245.67    8.89
   1   2   2  227.50    9.07
  -1  -2  -2  248.82    8.81
  -1  -2  -2  237.86    8.17
  -1  -2  -3  154.98    5.58
  -1  -2  -3  142.17    5.12
  -1  -2  -4 2222.23   21.78
  -1  -2  -4 2272.45   22.05
  -1  -2  -5  542.23   10.85
  -1  -2  -5  553.45   10.12
  -1  -2  -6  263.21   42.08
  -1  -2  -6  221.07    7.81
  -1  -2  -7  714.10   10.76
  -1  -2  -7  681.19   13.06
  -1  -2  -8  459.53   11.16
  -1  -2  -8  420.15   15.07
  -1  -2  -9   82.18    5.64
  -1  -2  -9   74.65    6.11
  -1  -2 -10  350.88   13.08
  -1  -2 -11  486.69   11.73
   1   2  11  502.91   12.33
  -1  -2 -12  427.36   12.98
   1   2  12  415.66   12.16
  -1  -2 -13  499.93   15.29
   1   2  13  542.12   17.88
  -1  -2 -14   56.11    6.43
   1   2  14   55.04    5.56
  -1  -2 -15   45.84    8.19
   1   2  15   43.58    6.98
  -1  -2 -16   37.11    5.63
   1   2  16   38.57    5.32
  -1  -2 -17   42.72    6.61
   1   2  17   35.40    6.89
  -1  -2 -18    3.68    1.52
   1   2  18    5.61    2.23
  -1  -2 -19   -1.08    1.34
   1   2  19   -0.67    1.36
  -1  -2 -20   48.96    8.39
   1   2  20   47.02    6.83
  -1  -2 -21   46.50    8.76
   1   2  21   34.28    6.04
  -1  -2 -22    2.76    1.48
   1   2  22    1.37    0.97
  -1  -2 -23   11.65    2.56
   1   2  23    3.15    1.84
  -1  -2 -24    1.13    1.00
   1   2  24    1.16    0.61
  -1  -2 -25    2.59    1.18
   1   2  25    0.61    0.97
  -1  -2 -26    9.48    3.50
  -1  -2 -27   85.05   13.64
   1   2  27   48.49   13.81
  -1  -3  26    1.63    1.28
  -1  -3  25   61.27   18.43
  -1  -3  24    8.41    2.24
   1   3 -23   18.78    5.93
  -1  -3  23   26.52    4.05
   1   3 -22  132.19   12.98
  -1  -3  22  108.76   12.61
   1   3 -21   17.55    4.32
  -1  -3  21   21.30    3.45
   1   3 -20   13.65    3.40
  -1  -3  20   12.97    3.24
   1   3 -19  166.81   15.29
  -1  -3  19  190.91   18.76
   1   3 -18  106.96    9.80
  -1  -3  18  115.68   10.39
   1   3 -17   24.62    4.83
  -1  -3  17   25.11    5.18
   1   3 -16   29.61    4.75
  -1  -3  16   32.66    4.39
   1   3 -15  100.37   10.99
  -1  -3  15  100.86   11.58
   1   3 -14  577.48   17.00
  -1  -3  14  518.84   19.59
   1   3 -13 1427.29   29.37
  -1  -3  13 1347.91   28.05
   1   3 -12    7.99    1.26
  -1  -3  12   -1.15    2.70
   1   3 -11  920.56   19.57
  -1  -3  11  862.88   18.17
   1   3 -10  907.74   23.51
  -1  -3  10  841.73   18.89
   1   3  -9   64.38    5.71
  -1  -3   9   67.18    7.12
   1   3  -8  262.74    9.74
  -1  -3   8  312.14   11.65
   1   3  -7  147.61   25.09
  -1  -3   7  137.91    7.63
  -1  -3   6  484.72    9.19
  -1  -3   5   13.75    1.76
   1   3  -2   10.01    1.31
  -1  -3   2   12.40    2.04
  -1  -3   2   15.25    2.18
  -1  -3   1 1473.98   14.08
   1   3  -1 1469.85   13.99
  -1  -3   1 1557.07   15.44
  -1  -3   1 1530.71   15.04
   1   3  -1 1488.64   14.28
   1   3   0 7054.73 1115.55
   1   3   0 6371.16   59.66
  -1  -3  -1    5.68    0.99
   1   3   1    5.29    0.81
   1   3   1    6.83    0.89
  -1  -3  -2  200.21    6.95
  -1  -3  -2  194.62    6.84
   1   3   2  192.55    6.65
  -1  -3  -2  203.66    7.06
  -1  -3  -3   45.82    4.06
  -1  -3  -3   45.73    4.07
  -1  -3  -4   39.39    4.81
  -1  -3  -4   36.09    4.91
  -1  -3  -5  817.75   11.37
  -1  -3  -5  880.19   12.25
  -1  -3  -6 2014.28   20.51
  -1  -3  -6 1945.84   19.52
  -1  -3  -7   -0.02    3.69
  -1  -3  -7    0.96    0.53
  -1  -3  -8  830.05   19.39
  -1  -3  -8  788.83   18.21
  -1  -3  -9  908.90   21.27
  -1  -3  -9  907.70   20.99
  -1  -3 -10  186.32   10.57
  -1  -3 -10  192.58    8.21
  -1  -3 -11 1039.47   27.45
  -1  -3 -11 1053.84   27.46
  -1  -3 -12   46.75    7.10
  -1  -3 -12   48.28    7.34
  -1  -3 -13   29.09    3.63
  -1  -3 -14   41.76    7.01
   1   3  14   40.79    6.23
  -1  -3 -15   30.62    5.02
   1   3  15   23.40    3.72
  -1  -3 -16   26.68    6.10
   1   3  16   27.23    5.65
  -1  -3 -17   11.24    2.91
   1   3  17   11.50    3.01
  -1  -3 -18    3.34    1.62
   1   3  18    3.41    1.48
  -1  -3 -19   62.30   12.22
   1   3  19   58.69   10.62
  -1  -3 -20  374.07   26.17
   1   3  20  363.34   30.46
  -1  -3 -21  119.38   11.76
   1   3  21  100.23   13.05
  -1  -3 -22    4.74    2.20
   1   3  22    2.89    1.56
  -1  -3 -23   24.43    5.06
   1   3  23   27.50    3.89
  -1  -3 -24   13.20    2.93
   1   3  24    5.53    2.01
  -1  -3 -25   30.41    5.43
   1   3  25   19.12    4.96
  -1  -3 -26    4.46    1.52
   1   3  26    3.02    1.58
  -1  -3 -27    7.31    1.28
   1   3  27    1.44    1.13
  -1  -4  26    0.14    0.87
  -1  -4  25   48.17   15.04
  -1  -4  24   65.25   14.41
  -1  -4  23    4.71    1.88
  -1  -4  22    1.05    0.98
  -1  -4  21    2.09    1.29
   1   4 -20   38.82    8.12
  -1  -4  20   50.53    6.01
   1   4 -19   92.31   10.73
  -1  -4  19  107.34   10.01
   1   4 -18    0.34    0.65
  -1  -4  18    2.11    1.02
   1   4 -17   12.44    2.53
  -1  -4  17    6.81    2.06
   1   4 -16   13.83    3.02
  -1  -4  16   16.35    3.55
   1   4 -15  105.77    9.13
  -1  -4  15  105.44   10.91
   1   4 -14  233.15   13.29
  -1  -4  14  203.51   11.83
   1   4 -13  500.25   18.52
  -1  -4  13  461.67   16.80
   1   4 -12  339.73   15.61
  -1  -4  12  306.52   14.01
   1   4 -11  295.63    9.36
  -1  -4  11  264.01   13.92
   1   4 -10  883.13   17.49
  -1  -4  10  838.56   17.36
   1   4  -9 1756.72   44.69
  -1  -4   9 1679.04   43.21
   1   4  -8  127.50    5.57
  -1  -4   8  122.03    5.37
   1   4  -7  124.95    6.67
  -1  -4   7  112.80    6.43
   1   4  -6   38.72    2.40
   1   4  -6   48.35    2.71
  -1  -4   6   50.63    4.69
   1   4  -5  179.16    6.40
  -1  -4   5  195.63    7.67
   1   4  -4  126.27    4.41
  -1  -4   4  115.14    4.45
  -1  -4   4  115.46    5.03
   1   4  -3  104.66    3.72
  -1  -4   3  103.47    4.78
  -1  -4   3  108.55    4.07
  -1  -4   2   96.90    3.46
   1   4  -2   95.36    3.39
  -1  -4   2   98.45    3.80
  -1  -4   2  105.26    3.98
   1   4  -2   95.99    3.50
  -1  -4   1  611.40   10.74
   1   4  -1  620.01   10.92
  -1  -4   1  619.37   11.42
  -1  -4   1  613.91   11.54
   1   4  -1  632.61   11.32
  -1  -4   0  411.63    7.44
   1   4   0  416.09    7.47
   1   4   0  412.11    7.92
   1   4   0  434.93    7.94
  -1  -4  -1  623.15   11.13
  -1  -4  -1  623.12   11.38
   1   4   1  637.71   11.41
  -1  -4  -2  587.86   10.69
  -1  -4  -2  557.12   10.32
   1   4   2  604.17   10.83
  -1  -4  -3  384.50    7.29
  -1  -4  -3  358.72    7.05
   1   4   3  360.90    6.77
  -1  -4  -4 1255.66  198.65
  -1  -4  -4 1273.34   14.00
  -1  -4  -5  820.33   12.09
  -1  -4  -5  833.98   11.84
  -1  -4  -6 1000.61   22.86
  -1  -4  -6 1044.86   23.74
  -1  -4  -7  198.84    8.01
  -1  -4  -7  207.76    7.80
  -1  -4  -8   91.82    5.12
  -1  -4  -8  116.97    6.74
  -1  -4  -9 2063.01   53.02
  -1  -4  -9 2032.43   52.00
  -1  -4 -10   -0.73    1.46
  -1  -4 -10   -0.33    0.98
  -1  -4 -11   16.02    3.54
  -1  -4 -11    9.43    2.28
  -1  -4 -12   39.43    5.42
  -1  -4 -12   45.08    5.96
  -1  -4 -13   28.73    5.34
  -1  -4 -13   29.60    5.37
  -1  -4 -14  277.35   14.69
  -1  -4 -14  276.25   16.25
  -1  -4 -15  152.69   15.29
  -1  -4 -16    7.25    2.19
   1   4  16    9.91    2.62
  -1  -4 -17   39.19    5.53
   1   4  17   29.57    5.62
  -1  -4 -18   51.61   10.21
   1   4  18   47.04   14.93
  -1  -4 -19   21.65    3.84
   1   4  19   19.61    4.67
  -1  -4 -20   94.24   12.54
   1   4  20   83.30    9.04
  -1  -4 -21  235.65   20.33
   1   4  21  196.58   16.92
  -1  -4 -22   27.92    4.56
   1   4  22   24.76    3.81
  -1  -4 -23   26.94    6.56
   1   4  23   26.36    4.27
  -1  -4 -24  116.66   15.36
   1   4  24   76.24   14.11
  -1  -4 -25   14.29    3.91
   1   4  25   10.18    3.31
  -1  -4 -26   10.24    1.66
   1   4  26    7.07    2.16
  -1  -5  25   40.86   10.59
  -1  -5  24   19.25    4.77
  -1  -5  23   10.45    2.84
  -1  -5  22    4.13    1.77
  -1  -5  21    3.26    1.25
  -1  -5  20   16.31    3.16
  -1  -5  19  204.94   20.44
  -1  -5  18    4.37    1.63
   1   5 -17  247.21   15.65
  -1  -5  17  220.20   17.91
   1   5 -16  546.24   18.22
  -1  -5  16  532.80   29.91
   1   5 -15   55.84    6.69
  -1  -5  15   72.81    9.70
   1   5 -14   15.43    3.23
  -1  -5  14   16.27    3.48
   1   5 -13  129.11    7.82
  -1  -5  13  147.45   11.32
   1   5 -12   50.49    7.38
  -1  -5  12   61.20    6.80
   1   5 -11    7.66    1.14
  -1  -5  11   11.39    1.85
   1   5 -10  568.77   20.24
  -1  -5  10  569.48   20.61
   1   5  -9  646.91   18.27
  -1  -5   9  656.15   20.37
   1   5  -8   95.17    6.30
  -1  -5   8   99.50   19.14
   1   5  -7   79.77    5.07
   1   5  -7   97.06    6.31
  -1  -5   7   89.46    6.29
   1   5  -6    1.24    0.30
   1   5  -6    2.14    0.52
  -1  -5   6    1.94    1.10
   1   5  -5    3.09    0.64
   1   5  -5    5.43    1.01
  -1  -5   5    7.03    1.53
  -1  -5   5    9.35    1.96
  -1  -5   4  133.10    7.13
  -1  -5   4  138.39    7.37
   1   5  -3  219.20    7.67
  -1  -5   3  213.71    8.35
  -1  -5   3  229.73    8.52
   1   5  -3  221.87    8.15
  -1  -5   2    1.93    0.36
   1   5  -2    2.01    0.41
  -1  -5   2    4.45    1.04
  -1  -5   2    3.61    1.01
   1   5  -2    2.72    0.76
  -1  -5   1 1640.50   23.08
   1   5  -1 1663.13   23.45
  -1  -5   1 1646.42   24.06
  -1  -5   1 1699.18   24.65
   1   5  -1 1719.92   24.72
  -1  -5   0  292.48   10.39
   1   5   0  277.87    9.87
  -1  -5   0  316.11   11.50
   1   5   0  293.46   10.60
  -1  -5  -1 1230.16   17.64
  -1  -5  -1 1225.33   18.15
   1   5   1 1237.65   17.84
  -1  -5  -2   21.86    4.11
  -1  -5  -2   28.41    5.45
   1   5   2   21.56    3.89
   1   5   3 1332.26   19.58
  -1  -5  -4  149.92   25.71
  -1  -5  -4  142.30    8.10
  -1  -5  -5 1649.45   24.51
  -1  -5  -5 1663.29   24.95
  -1  -5  -6  340.80   12.47
  -1  -5  -6  329.60   12.47
  -1  -5  -7    1.73    1.06
  -1  -5  -7    4.15    1.25
  -1  -5  -8   57.10    5.95
  -1  -5  -8   51.75    6.07
  -1  -5  -9    1.40    0.92
  -1  -5  -9    3.88    1.21
  -1  -5 -10   67.37    9.73
  -1  -5 -10   67.23   10.03
  -1  -5 -11  483.40   20.07
  -1  -5 -11  506.58   18.67
  -1  -5 -12    1.35    1.51
  -1  -5 -12    1.36    1.00
  -1  -5 -13   79.87    8.49
  -1  -5 -13   97.71   10.79
  -1  -5 -14  283.81   13.29
  -1  -5 -14  325.24   15.01
  -1  -5 -15  375.86   13.76
  -1  -5 -15  385.05   14.59
  -1  -5 -16   26.53    5.35
  -1  -5 -16   24.88    5.02
  -1  -5 -17  137.54   10.54
   1   5  17  155.18   48.99
  -1  -5 -18   66.34   10.00
   1   5  18   55.64    6.14
  -1  -5 -19   59.10    8.23
   1   5  19   52.23    7.89
  -1  -5 -20    8.06    2.68
   1   5  20   10.62    2.15
  -1  -5 -21    2.05    0.94
   1   5  21    1.01    1.14
  -1  -5 -22   12.25    2.60
   1   5  22    9.15    2.51
  -1  -5 -23   -0.29    1.23
   1   5  23    0.63    1.27
  -1  -5 -24   58.76   12.07
   1   5  24   60.81    8.91
  -1  -5 -25   68.33   20.43
   1   5  25   44.40   13.52
  -1  -5 -26    6.32    2.05
   1   5  26    2.53    1.24
  -1  -6  25    6.60    1.94
  -1  -6  24    1.17    0.92
  -1  -6  23    5.24    1.08
  -1  -6  22    1.59    0.73
  -1  -6  21   17.95    3.56
  -1  -6  20    2.78    0.99
  -1  -6  19   37.70    6.85
  -1  -6  18  169.58   17.45
  -1  -6  17   70.94    9.44
  -1  -6  16  612.90   22.52
  -1  -6  15  511.10   19.52
  -1  -6  14    3.66    1.64
  -1  -6  13   46.79    6.55
   1   6 -12    5.07    1.32
  -1  -6  12   12.62    2.12
   1   6 -11    4.39    1.05
  -1  -6  11    7.40    2.26
   1   6 -10    3.53    0.88
  -1  -6  10    5.97    1.85
   1   6  -9   98.82    4.73
  -1  -6   9  105.30    6.73
  -1  -6   8   20.39    4.60
  -1  -6   8   13.87    3.19
  -1  -6   7    2.44    0.89
  -1  -6   7    2.54    1.02
  -1  -6   6  428.24   12.45
  -1  -6   6  431.57   40.99
  -1  -6   5  168.64    7.33
  -1  -6   5  174.87    6.81
  -1  -6   4  797.47   17.97
  -1  -6   4  809.99   18.61
   1   6  -4  819.89   18.28
  -1  -6   3   97.69    6.78
  -1  -6   3   95.84    6.43
   1   6  -3  102.38   19.57
  -1  -6   2  404.21   10.82
  -1  -6   2  425.17   80.98
  -1  -6   2  411.11   12.33
   1   6  -2  416.80   11.70
  -1  -6   1  614.80   13.25
  -1  -6   1  646.82   14.59
   1   6  -1  625.70   14.32
   1   6  -1  658.77   14.52
  -1  -6   0  350.90    9.79
  -1  -6   0  371.60   10.65
   1   6   0  357.12   10.13
  -1  -6  -1  282.07    8.07
  -1  -6  -1  272.34    8.03
   1   6   1  272.67    7.87
  -1  -6  -2  105.13    4.29
  -1  -6  -2  105.71    4.69
   1   6   2  109.71    6.08
  -1  -6  -3  188.45    7.38
  -1  -6  -3  187.18    7.22
   1   6   3  190.49    7.68
  -1  -6  -4 1133.51   29.25
  -1  -6  -4 1072.80   27.95
  -1  -6  -5  197.89    8.13
  -1  -6  -5  173.44    7.01
  -1  -6  -6   53.75    5.78
  -1  -6  -6   53.99    5.24
  -1  -6  -7  114.22   10.28
  -1  -6  -7   92.69   11.98
  -1  -6  -8    2.37    0.77
  -1  -6  -8    4.13    1.65
  -1  -6  -9  121.23    6.51
  -1  -6  -9  123.63    6.59
  -1  -6 -10  139.19    9.34
  -1  -6 -10  143.45    8.76
  -1  -6 -11   51.82    8.52
  -1  -6 -11   41.91    7.32
  -1  -6 -12    0.05    1.21
  -1  -6 -12    2.82    1.31
  -1  -6 -13    2.14    0.96
  -1  -6 -13    0.89    1.48
  -1  -6 -14   38.00    5.70
  -1  -6 -14   40.43    6.38
  -1  -6 -15  328.74   12.17
  -1  -6 -15  322.39   13.71
  -1  -6 -16  126.43   14.37
  -1  -6 -16  101.10   12.32
  -1  -6 -17   76.20   10.63
  -1  -6 -17   66.80    9.21
  -1  -6 -18  316.23   24.30
   1   6  18  293.31   27.30
  -1  -6 -19  364.14   17.82
   1   6  19  287.49   24.26
  -1  -6 -20   16.82    3.80
   1   6  20   11.53    2.34
  -1  -6 -21    2.26    1.79
   1   6  21    2.50    1.33
  -1  -6 -22   14.57    2.85
   1   6  22    9.88    3.12
  -1  -6 -23    8.38    2.08
   1   6  23    8.85    2.49
  -1  -6 -24    7.39    3.09
   1   6  24    4.54    1.32
  -1  -6 -25    5.25    1.85
   1   6  25    4.30    1.06
  -1  -7  24    3.57    1.49
  -1  -7  23    4.81    0.95
  -1  -7  22   78.46   15.01
  -1  -7  21    1.36    0.93
  -1  -7  20    1.23    1.18
  -1  -7  19   28.22    4.57
  -1  -7  18    2.59    1.06
  -1  -7  17    1.39    0.89
  -1  -7  16    5.71    1.68
  -1  -7  16    4.21    2.03
  -1  -7  15  196.93   16.91
  -1  -7  15  179.46   12.86
  -1  -7  14   73.30    8.96
  -1  -7  14   50.79    7.59
  -1  -7  13   15.30    3.43
  -1  -7  13   17.22    3.87
  -1  -7  12   62.84    8.71
  -1  -7  12   54.28    8.64
  -1  -7  11   66.50    8.51
  -1  -7  11   55.75    7.77
  -1  -7  10    8.49    2.22
  -1  -7  10   13.37    2.15
  -1  -7   9   30.86    5.61
  -1  -7   9   36.59    5.82
  -1  -7   8  225.03   15.94
  -1  -7   8  201.04   11.20
  -1  -7   7   25.19    6.17
  -1  -7   7   24.06    3.48
  -1  -7   6  589.04   21.29
  -1  -7   6  608.62   22.38
   1   7  -6  588.30   20.88
  -1  -7   5  183.84   10.58
  -1  -7   5  177.03    9.70
   1   7  -5  171.58    9.96
  -1  -7   4   33.17    5.10
  -1  -7   4   32.23    3.98
   1   7  -4   30.61    4.14
  -1  -7   3  377.14   11.13
   1   7  -3  380.58   11.12
  -1  -7   2   82.48    9.19
  -1  -7   2  103.31   12.17
   1   7  -2   86.03   11.09
   1   7  -2   89.51   11.03
  -1  -7   1  500.58   14.19
  -1  -7   1  496.81   15.34
   1   7  -1  475.81   14.13
  -1  -7   0 1205.97   23.32
  -1  -7   0 1147.88   23.27
   1   7   0 1224.58   24.26
  -1  -7  -1    3.32    0.88
  -1  -7  -1    9.06    2.48
   1   7   1    5.81    1.59
  -1  -7  -2  360.97   10.41
  -1  -7  -2  357.67   10.73
   1   7   2  347.32   10.84
  -1  -7  -3    7.92    1.88
  -1  -7  -3    9.21    2.27
   1   7   3    9.58    2.05
  -1  -7  -4  884.10   17.90
  -1  -7  -4  897.98   18.62
   1   7   4  846.52   17.44
  -1  -7  -5  742.91   21.26
  -1  -7  -5  681.87   19.84
  -1  -7  -6  117.56   10.75
  -1  -7  -6  106.30    5.89
  -1  -7  -7   10.74    1.54
  -1  -7  -7   11.77    1.99
  -1  -7  -8    8.47    2.22
  -1  -7  -8    5.37    1.68
  -1  -7  -9  412.41   15.15
  -1  -7  -9  420.47   16.34
  -1  -7 -10   24.45    4.10
  -1  -7 -10   30.06    5.07
  -1  -7 -11  176.81   12.94
  -1  -7 -11  181.27   45.90
  -1  -7 -12  203.93   13.09
  -1  -7 -12  194.61   13.85
  -1  -7 -13   32.85    4.62
  -1  -7 -13   32.46    5.23
  -1  -7 -14    3.47    1.96
  -1  -7 -14   21.82    4.43
  -1  -7 -15    5.37    1.34
  -1  -7 -15    4.22    1.18
  -1  -7 -16   97.58   12.39
  -1  -7 -16   68.37   10.05
  -1  -7 -17   14.42    3.52
  -1  -7 -17    5.37    2.01
  -1  -7 -18   92.92   11.15
  -1  -7 -18   87.84   12.29
  -1  -7 -19  162.44   19.29
   1   7  19  125.30   20.34
  -1  -7 -20   61.03    7.22
   1   7  20   63.65    6.51
  -1  -7 -21   10.67    3.03
   1   7  21    6.38    1.73
  -1  -7 -22   97.96   14.70
   1   7  22   83.57   14.52
  -1  -7 -23   -0.82    1.28
   1   7  23    2.14    1.35
  -1  -7 -24    2.34    1.12
   1   7  24    2.92    1.23
  -1  -8  23   10.19    2.50
  -1  -8  22   84.44   24.09
  -1  -8  21   59.16   10.66
  -1  -8  20   13.53    2.91
  -1  -8  19   63.80    7.48
  -1  -8  18   16.28    2.89
  -1  -8  17    2.30    1.11
  -1  -8  16    5.58    1.41
  -1  -8  16    1.09    0.70
  -1  -8  15   13.77    3.12
  -1  -8  15    4.26    1.63
  -1  -8  14   26.06    4.12
  -1  -8  14   25.12    3.98
  -1  -8  13   14.18    2.46
  -1  -8  13    7.95    1.69
  -1  -8  12   67.25    9.54
  -1  -8  12   65.37    8.94
  -1  -8  11   18.19    4.06
  -1  -8  11   12.97    3.53
  -1  -8  10   60.31    9.29
  -1  -8  10   57.81    7.28
  -1  -8   9    2.23    1.15
  -1  -8   9    1.21    1.32
   1   8  -9    2.76    1.26
  -1  -8   8  110.00   13.82
  -1  -8   8  120.68   10.80
   1   8  -8  115.49   34.02
  -1  -8   7  423.86   19.25
  -1  -8   7  420.40   20.11
   1   8  -7  429.65   19.39
  -1  -8   6   23.55    4.26
  -1  -8   6   21.06    3.39
   1   8  -6   23.04    3.91
  -1  -8   5   37.44    6.44
  -1  -8   5   35.72    6.11
   1   8  -5   36.20    5.72
  -1  -8   4  118.53    9.14
   1   8  -4  113.69    8.89
  -1  -8   3   74.15    8.07
   1   8  -3   60.63    6.32
   1   8  -3   59.65    6.49
  -1  -8   2 1147.87   24.56
   1   8  -2 1100.55   23.35
  -1  -8   1  553.05   19.30
  -1  -8   1  562.87   20.37
   1   8  -1  563.86   20.72
  -1  -8   0    1.14    0.49
  -1  -8   0    2.37    1.03
   1   8   0    3.11    0.94
  -1  -8  -1  437.35   89.91
  -1  -8  -1  450.26   16.59
   1   8   1  466.86   17.08
  -1  -8  -2  181.21    8.90
  -1  -8  -2  172.94    9.70
   1   8   2  173.27    9.05
  -1  -8  -3   11.50    1.81
  -1  -8  -3    8.60    1.57
   1   8   3   13.82    1.81
  -1  -8  -4  171.99    9.48
  -1  -8  -4  173.15   10.39
  -1  -8  -5    8.87    2.19
  -1  -8  -5   10.33    2.47
  -1  -8  -6   22.26    3.77
  -1  -8  -6   27.49    4.80
  -1  -8  -7   16.30    2.39
  -1  -8  -7   21.83    3.47
  -1  -8  -8  105.44   13.91
  -1  -8  -8   88.90   10.68
  -1  -8  -9   26.19    5.33
  -1  -8  -9   30.60    6.31
  -1  -8 -10  255.41   17.31
  -1  -8 -10  230.40   13.65
  -1  -8 -11    9.65    2.60
  -1  -8 -11   13.40    3.00
  -1  -8 -12  948.34   31.17
  -1  -8 -12  902.38   29.65
  -1  -8 -13  290.80    9.00
  -1  -8 -13  286.90   88.01
  -1  -8 -14    6.12    2.44
  -1  -8 -14    7.43    1.69
  -1  -8 -15    1.99    1.48
  -1  -8 -15    3.40    1.51
  -1  -8 -16   47.78    6.65
  -1  -8 -16   53.08    7.62
  -1  -8 -17    2.91    1.22
  -1  -8 -17    1.76    0.61
  -1  -8 -18    0.86    1.21
  -1  -8 -18    2.67    0.95
  -1  -8 -19   11.47    2.52
  -1  -8 -20    9.82    2.65
   1   8  20    3.98    1.74
  -1  -8 -21   70.18   14.54
   1   8  21   73.68   11.61
  -1  -8 -22   23.91    6.51
   1   8  22   23.10    3.80
  -1  -8 -23   -0.21    1.10
   1   8  23    0.86    0.98
  -1  -9  22    4.58    1.21
  -1  -9  21   21.96    3.19
  -1  -9  20   17.09    3.30
  -1  -9  19    0.45    1.08
  -1  -9  18   90.38    9.81
  -1  -9  17   11.89    2.30
  -1  -9  16   28.56    3.98
  -1  -9  16   17.31    3.19
  -1  -9  15    9.25    2.08
  -1  -9  15   12.33    2.48
  -1  -9  14   -0.17    1.28
  -1  -9  14    0.72    1.27
  -1  -9  13   19.55    4.20
  -1  -9  13   14.93    3.28
   1   9 -13   14.00    3.25
  -1  -9  12   90.31   10.45
  -1  -9  12   72.79    7.56
   1   9 -12   73.52    9.00
  -1  -9  11   52.07   10.06
  -1  -9  11   49.33    8.66
   1   9 -11   58.28    9.89
  -1  -9  10    3.97    1.61
  -1  -9  10    3.93    1.27
   1   9 -10    3.27    1.30
  -1  -9   9  145.89    8.51
  -1  -9   9  157.86    5.01
   1   9  -9  139.22   15.91
  -1  -9   8    8.49    2.18
  -1  -9   8    7.23    2.24
   1   9  -8    4.57    1.39
  -1  -9   7   44.13    6.70
  -1  -9   7   34.60    5.47
   1   9  -7   34.31    4.42
  -1  -9   6  207.31   10.04
   1   9  -6  218.69    9.79
  -1  -9   5    1.68    1.62
   1   9  -5    0.96    0.65
   1   9  -5    1.38    0.74
  -1  -9   4   23.52    4.97
   1   9  -4   20.37    4.07
   1   9  -4   19.52    3.99
  -1  -9   3  417.51   20.24
   1   9  -3  412.86   18.57
  -1  -9   2  169.61   15.27
   1   9  -2  152.22    9.29
  -1  -9   1  581.50   13.19
   1   9  -1  567.98   13.14
  -1  -9   0   45.45   13.30
  -1  -9   0   97.60   11.44
   1   9   0   88.13   10.54
  -1  -9  -1    0.98    0.52
  -1  -9  -1    4.31    1.41
   1   9   1    1.31    0.78
  -1  -9  -2   11.09    3.57
  -1  -9  -2   16.82    2.52
   1   9   2   17.57    2.64
  -1  -9  -3    1.88    0.79
  -1  -9  -3    0.71    0.87
   1   9   3    1.03    0.62
  -1  -9  -4    6.35    1.71
  -1  -9  -4   11.55    1.95
  -1  -9  -5   58.27    7.80
  -1  -9  -5   76.01   11.67
  -1  -9  -6  334.47   16.46
  -1  -9  -6  344.43   86.72
  -1  -9  -7   40.56    6.66
  -1  -9  -7   52.38   13.31
  -1  -9  -8   40.21    6.04
  -1  -9  -8   52.30   12.81
  -1  -9  -9   77.44   10.95
  -1  -9  -9  114.76   14.63
  -1  -9 -10   63.71    8.13
  -1  -9 -10   80.04   10.53
  -1  -9 -11  109.87   11.78
  -1  -9 -11  107.12    8.08
  -1  -9 -12   29.05    5.07
  -1  -9 -12   34.24    4.79
  -1  -9 -13  246.04   18.24
  -1  -9 -13  264.45   18.49
  -1  -9 -14  281.84   24.08
  -1  -9 -14  277.70   19.38
  -1  -9 -15   36.27    6.93
  -1  -9 -15   42.03    8.32
  -1  -9 -16  209.79   26.52
  -1  -9 -16  228.49   18.51
  -1  -9 -17   14.55    3.02
  -1  -9 -17   13.53    2.80
  -1  -9 -18    1.52    1.01
  -1  -9 -18    2.32    1.18
  -1  -9 -19    8.66    2.11
  -1  -9 -19    2.61    1.28
  -1  -9 -20   13.24    2.27
  -1  -9 -21   20.85    5.19
   1   9  21   17.27    2.83
   1   9  22    4.13    1.55
  -1 -10  20    2.05    1.18
  -1 -10  19   -0.82    1.23
  -1 -10  18   16.19    3.64
  -1 -10  17   45.88    5.40
  -1 -10  16   -1.14    1.15
   1  10 -16    2.60    1.48
  -1 -10  15   -1.87    1.29
  -1 -10  15    2.64    1.57
   1  10 -15    2.99    1.35
  -1 -10  14    5.76    2.21
  -1 -10  14    6.08    2.48
   1  10 -14    2.34    1.06
  -1 -10  13  124.00   15.29
  -1 -10  13  112.16   11.72
   1  10 -13   96.67   12.77
  -1 -10  12    0.42    1.65
  -1 -10  12    0.32    1.07
   1  10 -12    0.75    0.88
  -1 -10  11    4.52    1.61
  -1 -10  11    3.33    1.48
   1  10 -11    4.91    1.62
  -1 -10  10    0.87    0.74
  -1 -10  10    1.31    1.26
   1  10 -10    1.28    0.80
  -1 -10   9    7.23    2.14
   1  10  -9    6.74    1.68
  -1 -10   8  401.16   11.73
   1  10  -8  387.82   15.71
  -1 -10   7  182.35   18.05
   1  10  -7  177.85   12.65
  -1 -10   6   40.63    5.84
   1  10  -6   31.62    3.83
   1  10  -6   33.35    4.35
  -1 -10   5  235.51   12.59
   1  10  -5  209.00    6.59
   1  10  -5  203.48    7.73
  -1 -10   4    1.41    1.28
   1  10  -4    2.82    0.94
  -1 -10   3  109.15   27.15
   1  10  -3  118.75   11.81
  -1 -10   2  214.97   16.62
   1  10  -2  194.49   18.74
  -1 -10   1   14.35    3.57
   1  10  -1   13.04    2.78
  -1 -10   0    2.39    1.59
   1  10   0    2.74    1.26
  -1 -10  -1   77.19   11.74
   1  10   1   70.37    9.44
  -1 -10  -2   79.68   12.11
   1  10   2   65.53    8.96
  -1 -10  -3   46.63    6.80
  -1 -10  -3   75.20   10.82
   1  10   3   57.72    7.74
  -1 -10  -4   36.43    6.54
  -1 -10  -4   62.92    7.99
  -1 -10  -5    1.04    0.90
  -1 -10  -5    2.85    1.18
  -1 -10  -6  261.59    7.35
  -1 -10  -6  265.35   24.88
  -1 -10  -7  459.69   14.33
  -1 -10  -7  448.31   13.00
  -1 -10  -8    8.52    1.65
  -1 -10  -8    8.48    1.89
  -1 -10  -9  123.52   14.32
  -1 -10  -9  146.71   16.65
  -1 -10 -10   45.84    7.08
  -1 -10 -10   50.45    7.95
  -1 -10 -11   45.16    8.35
  -1 -10 -11   59.50    7.38
  -1 -10 -12    2.11    1.12
  -1 -10 -12    5.19    1.94
  -1 -10 -13    5.17    2.18
  -1 -10 -13    3.97    1.92
  -1 -10 -14   35.17    5.41
  -1 -10 -14   37.37    5.53
  -1 -10 -15    5.30    1.49
  -1 -10 -15    3.21    1.23
  -1 -10 -16   20.65    4.37
  -1 -10 -16   24.29    4.27
  -1 -10 -17   26.97    4.92
  -1 -10 -17   19.42    3.76
  -1 -10 -18    1.75    1.22
  -1 -10 -18    2.86    1.40
  -1 -10 -19    7.70    2.23
  -1 -10 -19    4.51    1.14
  -1 -10 -20    3.66    1.25
  -1 -11  19    2.71    1.32
  -1 -11  18    2.73    0.89
  -1 -11  17    3.45    1.70
  -1 -11  16   -1.26    1.21
  -1 -11  15   12.10    3.05
  -1 -11  14   18.59    3.93
  -1 -11  14   11.00    3.79
  -1 -11  13    6.78    1.74
  -1 -11  13    2.60    1.41
  -1 -11  12   23.32    4.18
  -1 -11  11   11.14    2.80
  -1 -11  10   21.70    4.95
  -1 -11   9    9.44    2.09
  -1 -11   8   75.72    8.32
  -1 -11   7  208.57   18.31
   1  11  -7  170.94   15.64
  -1 -11   6  115.93    9.98
   1  11  -6   90.91   10.58
  -1 -11   5   16.38    3.58
   1  11  -5   16.28    3.01
  -1 -11   4  182.17   10.55
   1  11  -4  142.80   14.37
  -1 -11   3    1.70    1.21
   1  11  -3    1.78    0.98
  -1 -11   2    3.46    1.57
   1  11  -2    3.04    0.85
  -1 -11   1   38.58    4.89
   1  11  -1   31.21    3.71
  -1 -11   0   14.70    2.98
   1  11   0   12.36    2.26
  -1 -11  -1  358.07   20.70
   1  11   1  278.75   18.37
  -1 -11  -2    1.88    1.29
   1  11   2   -0.27    0.62
  -1 -11  -3   20.56    3.58
  -1 -11  -4  136.38   16.05
  -1 -11  -5  124.35   11.71
  -1 -11  -6    2.49    1.26
  -1 -11  -6    8.52    2.18
  -1 -11  -7  364.56   24.87
  -1 -11  -7  340.04   24.15
  -1 -11  -8   22.22    5.07
  -1 -11  -8   42.52    6.18
  -1 -11  -9    3.88    1.68
  -1 -11  -9   11.90    3.19
  -1 -11 -10  248.61   11.66
  -1 -11 -10  253.84   16.15
  -1 -11 -11   27.91    5.00
  -1 -11 -11   40.95    4.36
  -1 -11 -12    4.28    1.90
  -1 -11 -12    8.85    1.95
  -1 -11 -13   18.63    4.38
  -1 -11 -13   20.17    4.42
  -1 -11 -14    8.04    2.15
  -1 -11 -14    5.34    1.55
  -1 -11 -15    0.51    0.78
  -1 -11 -15    4.73    1.73
  -1 -11 -16   33.63    6.62
  -1 -11 -16   42.45    6.77
  -1 -11 -17    0.33    1.15
  -1 -11 -17    2.36    1.16
  -1 -11 -18    5.90    1.97
  -1 -11 -18    8.84    1.67
  -1 -11 -19   35.76   11.17
  -1 -11 -19   36.68    8.24
  -1 -12  14    7.03    2.19
  -1 -12  13   27.16    5.68
  -1 -12  12    1.26    0.89
  -1 -12  11   25.31    5.22
  -1 -12  10   36.72    7.68
  -1 -12   9   21.84    5.23
  -1 -12   8   46.42    7.27
  -1 -12   7    3.26    1.71
  -1 -12   6    0.13    1.28
  -1 -12   5    2.47    1.39
  -1 -12   4   34.47    6.58
  -1 -12   3   15.06    2.96
  -1 -12   2   98.35   13.27
  -1 -12   1  118.73   12.27
  -1 -12   0   45.85    6.74
  -1 -12  -1  449.81   29.22
  -1 -12  -2    8.00    1.65
  -1 -12  -3  184.15   17.42
  -1 -12  -4  195.46   14.65
  -1 -12  -5  113.02   13.35
  -1 -12  -6    7.90    3.22
  -1 -12  -7    0.96    1.45
  -1 -12  -8   78.36   12.67
  -1 -12  -9    6.35    2.50
  -1 -12 -10    1.40    1.26
  -1 -12 -11  298.27   21.33
  -1 -12 -12    3.38    1.19
  -1 -12 -12    5.23    1.85
  -1 -12 -13   13.34    4.57
  -1 -12 -13   31.20    4.53
  -1 -12 -14    6.11    1.89
  -1 -12 -14   11.14    2.19
  -1 -12 -15    2.90    1.87
  -1 -12 -15   16.41    2.42
  -1 -12 -16   14.24    4.50
  -1 -12 -16   18.82    3.71
  -1 -12 -17    8.28    2.99
  -1 -12 -17   12.46    2.26
  -1 -13  13   10.39    2.16
  -1 -13  12   -0.15    0.96
  -1 -13  11   14.81    3.14
  -1 -13  10   44.42    8.64
  -1 -13   9    8.27    3.24
  -1 -13   8    1.65    1.22
  -1 -13   7    7.33    2.61
  -1 -13   6   13.56    2.45
  -1 -13   5   28.20    3.37
  -1 -13   4   23.94    4.58
  -1 -13   3   -2.38    1.48
  -1 -13   2    9.85    2.50
  -1 -13   1   21.43    3.23
  -1 -13   0    1.00    1.75
  -1 -13  -1   42.96    4.08
  -1 -13  -2   98.56   10.97
  -1 -13  -3    7.45    1.69
  -1 -13  -4  119.14   15.07
  -1 -13  -5   54.25    7.96
  -1 -13  -6   19.45    3.65
  -1 -13  -7   56.47    6.35
  -1 -13  -8    1.13    1.16
  -1 -13  -9    2.96    2.23
  -1 -13 -10   16.03    3.74
  -1 -13 -11   55.56   13.88
  -1 -13 -12    5.14    1.79
  -1 -13 -13   25.16    6.09
  -1 -13 -14   11.00    1.72
  -1 -14  11    2.95    1.31
  -1 -14  10    1.80    1.26
  -1 -14   9   22.56    5.82
  -1 -14   8    1.78    1.16
  -1 -14   7    4.65    1.76
  -1 -14   6   -0.14    1.29
  -1 -14   5   29.48    5.40
  -1 -14   4   13.09    3.95
  -1 -14   3    7.98    2.61
  -1 -14   2  140.70   23.47
  -1 -14   1   14.60    3.37
  -1 -14   0    7.77    2.10
  -1 -14  -1    7.31    2.34
  -1 -14  -2   16.99    6.03
  -1 -14  -3    8.15    2.55
  -1 -14  -4   16.42    4.47
  -1 -14  -5   10.21    2.95
  -1 -14  -6   23.22    3.32
  -1 -14  -7   35.30    6.56
  -1 -14  -8   16.46    2.90
  -1 -14  -9    4.09    1.42
  -1 -14 -10   50.94   11.13
  -1 -14 -11    2.62    1.72
  -1 -15   5    5.01    1.33
  -1 -15   4   41.73    8.54
  -1 -15   3    2.97    1.26
  -1 -15   2   50.33   11.21
  -1 -15   1   91.92   21.93
  -1 -15   0    2.68    1.78
  -1 -15  -1    6.70    1.88
  -1 -15  -2    5.85    2.09
  -1 -15  -3   12.13    2.02
  -1 -15  -4    2.49    1.44
  -1 -15  -5    2.52    1.27
   2 -13  -7   37.04    5.60
   2 -13  -6    3.35    1.24
   2 -13  -5   11.51    2.75
   2 -13  -4   28.44    5.08
   2 -13  -3    5.16    1.42
   2 -13  -2   16.23    3.58
   2 -13  -1    2.09    1.51
   2 -13   0    5.69    2.26
   2 -13   1    2.63    1.28
   2 -13   2   12.32    3.40
   2 -13   3    6.47    2.42
   2 -13   4   18.78    3.76
   2 -13   5   77.38   22.28
   2 -13   6    0.04    1.43
   2 -13   7   37.31    9.12
   2 -13   8   10.59    3.92
   2 -13   9    8.75    1.97
   2 -13  10    6.22    2.63
   2 -12 -11   73.73   10.07
   2 -12 -10    9.97    2.54
   2 -12  -9    7.85    2.31
   2 -12  -8   15.78    2.84
   2 -12  -7   63.77   17.67
   2 -12  -6    8.91    2.32
   2 -12  -5    3.71    1.67
   2 -12  -4   70.40   13.89
   2 -12  -3    6.10    2.44
   2 -12  -2  113.70   15.63
  -2  12   2   64.36   10.47
   2 -12  -1   12.19    2.87
  -2  12   1    6.75    1.81
   2 -12   0    6.71    2.06
  -2  12   0    3.06    1.19
   2 -12   1    9.37    3.43
  -2  12  -1    1.87    0.79
   2 -12   2   11.42    3.02
  -2  12  -2    8.01    2.06
   2 -12   3   21.67    4.12
  -2  12  -3   13.25    2.38
   2 -12   4   69.90   10.35
  -2  12  -4   59.09    7.60
   2 -12   5   48.13    9.61
   2 -12   6   12.82    3.31
   2 -12   7    5.10    2.55
   2 -12   8  111.47   20.27
   2 -12   9   11.17    3.34
   2 -12  10   11.18    2.76
   2 -12  11   11.93    1.90
   2 -12  12    0.95    1.32
   2 -12  13   15.96    3.16
   2 -12  14    5.94    1.57
   2 -11 -14    1.19    0.81
   2 -11 -13   13.54    2.24
   2 -11 -12    7.26    2.07
   2 -11 -11   19.87    8.18
   2 -11 -10   84.41   12.69
   2 -11  -9   60.89    8.16
   2 -11  -8   23.26    3.99
   2 -11  -7   47.43    7.96
   2 -11  -6   67.66    8.51
   2 -11  -5    2.03    2.06
   2 -11  -4   39.13    4.18
   2 -11  -3   19.29    3.48
  -2  11   3   14.29    2.40
   2 -11  -2   26.49    3.58
  -2  11   2   26.80    4.08
   2 -11  -1  113.07   18.74
  -2  11   1   95.14   14.71
   2 -11   0   44.21    6.40
  -2  11   0   33.07    4.57
   2 -11   1  139.65   12.74
  -2  11  -1  107.93   16.90
   2 -11   2  244.26   22.70
  -2  11  -2  199.40   20.57
   2 -11   3    4.28    2.52
  -2  11  -3    3.36    1.62
   2 -11   4  105.64   17.07
  -2  11  -4   94.95   14.10
   2 -11   5   77.72   12.92
  -2  11  -5   60.88    7.45
   2 -11   6    6.77    2.36
  -2  11  -6   11.75    2.38
   2 -11   7   21.37    3.85
  -2  11  -7   12.69    2.27
   2 -11   8  133.10   10.96
  -2  11  -8  113.35   10.91
   2 -11   9   66.77    8.52
  -2  11  -9   66.03    8.60
   2 -11  10    6.16    2.11
  -2  11 -10    1.23    1.31
  -2  11 -10    1.85    1.02
   2 -11  11    7.32    2.57
  -2  11 -11    5.35    1.38
  -2  11 -11    3.13    1.10
   2 -11  12    1.56    1.26
  -2  11 -12    1.19    0.88
  -2  11 -12    0.99    0.57
   2 -11  13   53.63    9.18
  -2  11 -13   60.01    9.95
  -2  11 -13   60.30   10.47
   2 -11  14    7.21    2.29
  -2  11 -14    4.32    1.22
  -2  11 -14    3.86    1.75
   2 -11  15    4.17    1.29
   2 -11  16   24.54    9.55
   2 -11  17    2.78    1.30
   2 -10 -16   28.81    9.48
   2 -10 -15    1.52    1.30
   2 -10 -15    0.31    0.69
   2 -10 -14    5.16    2.01
   2 -10 -14    3.81    1.92
   2 -10 -13    9.76    2.44
   2 -10 -13    5.18    1.66
   2 -10 -12   98.84   15.42
   2 -10 -12  121.85   14.32
   2 -10 -11    2.05    1.16
   2 -10 -11    5.40    1.81
   2 -10 -10  259.41   14.83
   2 -10 -10  226.50   18.07
   2 -10  -9    0.96    1.69
   2 -10  -9    2.26    1.54
   2 -10  -8   19.01    5.79
   2 -10  -8   40.45    4.27
   2 -10  -7   93.45   17.53
   2 -10  -6    4.39    1.39
   2 -10  -5   16.75    3.65
   2 -10  -4    6.91    1.63
  -2  10   4    5.58    1.42
   2 -10  -3    9.55    2.55
  -2  10   3    5.01    1.44
   2 -10  -2    8.23    2.50
  -2  10   2    6.82    2.08
   2 -10  -1   79.07    8.71
  -2  10   1   66.84    7.72
   2 -10   0   81.68   10.38
  -2  10   0   72.84    7.79
   2 -10   1   12.55    2.99
  -2  10  -1    5.97    1.95
   2 -10   2  561.55   38.43
  -2  10  -2  541.53   37.36
   2 -10   3  122.33    9.36
  -2  10  -3  103.05    9.11
   2 -10   4    8.02    2.72
  -2  10  -4    8.41    2.59
   2 -10   5  157.30   12.74
  -2  10  -5  157.71   13.69
   2 -10   6    4.93    2.16
  -2  10  -6    1.48    1.19
   2 -10   7   22.59    4.34
  -2  10  -7   26.51    5.06
   2 -10   8  131.12   13.15
  -2  10  -8  125.45   14.54
  -2  10  -8  126.70   14.84
   2 -10   9    6.28    1.99
  -2  10  -9    3.23    1.11
  -2  10  -9    3.25    1.22
   2 -10  10   12.58    3.37
  -2  10 -10    8.79    2.25
  -2  10 -10    9.22    1.62
   2 -10  11   26.23    4.31
  -2  10 -11   27.29    3.42
   2 -10  12   32.94    4.80
  -2  10 -12   37.73    3.27
   2 -10  13   28.24    3.93
  -2  10 -13   25.09    2.08
   2 -10  14   59.53    7.22
  -2  10 -14   68.80    7.38
   2 -10  15    8.92    3.18
  -2  10 -15   15.49    3.26
   2 -10  16   47.68    6.38
  -2  10 -16   69.13    9.51
   2 -10  17   71.80   22.92
  -2  10 -17  113.16   29.46
   2 -10  18    2.26    0.82
  -2  10 -18    3.18    1.46
  -2  10 -19    4.88    1.13
   2  -9 -18    6.58    1.85
   2  -9 -17    0.45    1.05
   2  -9 -16  209.62   83.32
   2  -9 -16  123.72   31.23
   2  -9 -15   19.43    4.45
   2  -9 -15   21.13    4.81
   2  -9 -14    2.17    1.95
   2  -9 -14    2.24    1.48
   2  -9 -13  106.82   13.44
   2  -9 -13  115.42   10.61
   2  -9 -12  111.31   11.10
   2  -9 -12  111.27   14.20
   2  -9 -11   12.05    2.76
   2  -9 -11   14.31    2.86
   2  -9 -10   10.59    2.16
   2  -9 -10    9.46    2.66
   2  -9  -9    1.87    1.05
   2  -9  -9    4.85    1.53
   2  -9  -8    3.35    1.03
   2  -9  -8    7.88    2.58
   2  -9  -7  202.97   18.43
   2  -9  -7  261.03   21.71
   2  -9  -6   30.06    5.35
   2  -9  -6   54.57    7.46
   2  -9  -5   69.18    8.35
   2  -9  -5   92.42   21.30
  -2   9   5   84.17   10.35
   2  -9  -4  414.07   11.25
   2  -9  -4  408.76   11.67
  -2   9   4  401.55   21.12
   2  -9  -3   31.18    6.51
   2  -9  -3   71.90   12.80
  -2   9   3   65.32   11.50
   2  -9  -2  402.51   12.02
  -2   9   2  393.53   20.41
   2  -9  -1   97.13   10.48
  -2   9   1  104.40   10.09
   2  -9   0   36.44    4.56
  -2   9   0   30.98    3.89
   2  -9   1   69.68    8.61
  -2   9  -1   63.87    7.36
   2  -9   2  282.42   11.03
  -2   9  -2  288.73   17.14
   2  -9   3  267.41   22.29
  -2   9  -3  233.44   18.90
   2  -9   4   10.33    2.03
  -2   9  -4   10.89    2.05
   2  -9   5   83.90   14.22
  -2   9  -5  109.42   10.04
   2  -9   6   30.87    3.71
  -2   9  -6   28.37    3.73
  -2   9  -6   36.88    4.23
   2  -9   7   34.14    4.97
  -2   9  -7   29.07    4.20
  -2   9  -7   29.06    4.08
   2  -9   8   64.81    8.10
  -2   9  -8   58.92    6.65
  -2   9  -8   61.07    6.42
   2  -9   9   26.03    3.56
  -2   9  -9   25.32    3.48
   2  -9  10  222.72   20.69
  -2   9 -10  221.04   19.21
   2  -9  11   47.33    7.90
  -2   9 -11   46.67    6.50
   2  -9  12   75.96    8.05
  -2   9 -12   93.30    9.03
   2  -9  13    1.08    1.37
  -2   9 -13    0.96    1.41
   2  -9  14    2.35    1.53
  -2   9 -14    2.37    0.92
   2  -9  15   19.83    4.67
  -2   9 -15   20.64    3.90
   2  -9  16    2.48    1.56
  -2   9 -16    1.79    1.06
   2  -9  17   78.88    6.43
  -2   9 -17   69.39    9.91
   2  -9  18   51.59    3.59
  -2   9 -18   42.33    5.51
   2  -9  19    8.78    2.36
   2  -9  19    6.22    2.11
  -2   9 -19    9.21    2.82
   2  -9  20    6.67    1.57
  -2   9 -20   11.06    1.75
   2  -9  21    2.23    1.23
  -2   9 -21    2.26    1.36
   2  -8 -20   10.23    2.66
  -2   8  20    5.12    2.20
   2  -8 -19    9.23    3.42
  -2   8  19   12.13    2.30
   2  -8 -18   56.57   16.61
   2  -8 -17    2.53    1.56
   2  -8 -16   80.57   13.99
   2  -8 -16   50.07   10.01
   2  -8 -15  108.13   12.17
   2  -8 -15   94.59   20.48
   2  -8 -14    1.15    1.29
   2  -8 -14    0.02    0.85
   2  -8 -13  212.56   21.22
   2  -8 -13  223.80   19.56
   2  -8 -12   91.70   12.54
   2  -8 -12   96.05   11.01
   2  -8 -11    4.02    1.41
   2  -8 -11    6.75    2.19
   2  -8 -10    3.21    1.50
   2  -8 -10   -2.08    1.19
   2  -8  -9   31.25    4.85
   2  -8  -9   38.77    5.89
   2  -8  -8   16.66    3.63
   2  -8  -8   19.47    3.44
   2  -8  -7   35.20    5.10
   2  -8  -7   51.69    9.77
   2  -8  -6   41.80    6.94
   2  -8  -6   59.04    8.59
   2  -8  -5   28.01    5.94
   2  -8  -5   34.48    5.35
  -2   8   5   36.78    4.80
   2  -8  -4  737.66   23.63
   2  -8  -4  717.34   24.00
  -2   8   4  718.07   23.74
   2  -8  -3 1064.56   33.56
   2  -8  -3 1075.24   34.97
  -2   8   3 1108.94   36.72
   2  -8  -2    5.12    1.64
   2  -8  -2   14.14    3.24
  -2   8   2    8.42    2.00
   2  -8  -1  686.92   23.27
   2  -8  -1  691.60   25.56
  -2   8   1  734.23   25.24
   2  -8   0  198.45    8.64
   2  -8   0  237.26   11.16
  -2   8   0  218.21   15.81
   2  -8   1  239.72   11.55
  -2   8  -1  268.68   12.12
   2  -8   2  109.31   10.57
  -2   8  -2  132.99   13.03
   2  -8   3   72.99   10.64
  -2   8  -3   60.62    7.28
   2  -8   4    3.38    1.70
  -2   8  -4    1.38    1.57
  -2   8  -4    3.36    1.15
   2  -8   5   56.24    8.51
  -2   8  -5   47.14    6.07
  -2   8  -5   49.08    6.39
   2  -8   6    1.10    1.09
  -2   8  -6    3.72    1.78
  -2   8  -6    4.43    1.54
   2  -8   7  113.39   11.07
  -2   8  -7  117.63   13.01
   2  -8   8  253.58   14.01
  -2   8  -8  242.71   12.31
   2  -8   9    7.65    2.43
  -2   8  -9   11.78    2.49
   2  -8  10  573.66   15.72
  -2   8 -10  603.90   22.01
   2  -8  11  573.61   17.23
  -2   8 -11  611.01   16.98
   2  -8  12   25.68    3.43
  -2   8 -12   26.03    3.77
   2  -8  13   97.89   13.09
   2  -8  13   91.74   12.53
  -2   8 -13  114.14    9.73
   2  -8  14   73.98    9.52
   2  -8  14   77.71    9.61
  -2   8 -14  106.65   11.37
   2  -8  15   11.17    2.67
   2  -8  15   16.00    3.04
  -2   8 -15   19.97    3.56
   2  -8  16    9.05    1.93
   2  -8  16    8.25    2.48
  -2   8 -16   14.38    2.52
   2  -8  17   11.17    2.27
   2  -8  17   10.36    2.11
  -2   8 -17   10.21    2.15
   2  -8  18    3.27    1.15
   2  -8  18    0.40    1.28
  -2   8 -18    1.66    1.11
   2  -8  19    3.13    1.49
   2  -8  19    1.16    0.82
  -2   8 -19    1.98    0.78
   2  -8  20   10.73    2.57
  -2   8 -20   13.70    3.28
   2  -8  21    3.36    1.41
  -2   8 -21    0.42    1.12
   2  -8  22    3.45    1.44
  -2   8 -22    2.10    1.47
   2  -7 -21   25.88    8.14
  -2   7  21   28.41    6.52
   2  -7 -20    5.26    1.57
  -2   7  20    5.43    1.67
   2  -7 -19   80.58   14.43
  -2   7  19   66.85   10.41
   2  -7 -18   45.71   10.13
  -2   7  18   51.12    6.76
   2  -7 -17   20.91    3.53
   2  -7 -17   17.90    3.55
   2  -7 -16    3.94    1.61
   2  -7 -16    2.14    1.31
   2  -7 -15   27.76    4.23
   2  -7 -15   26.75    4.20
   2  -7 -14    2.38    1.86
   2  -7 -14    3.20    1.11
   2  -7 -13   92.24   13.84
   2  -7 -13   83.97   12.39
   2  -7 -12  143.45   15.80
   2  -7 -12  140.47   14.17
   2  -7 -11    1.22    0.81
   2  -7 -11    5.55    2.34
   2  -7 -10  250.15   20.14
   2  -7 -10  242.96   15.32
   2  -7  -9   62.25    9.16
   2  -7  -9   63.52   10.41
   2  -7  -8   35.07    5.32
   2  -7  -8   47.59    6.48
   2  -7  -7   99.01   12.40
   2  -7  -7  118.40   14.77
   2  -7  -6   59.51    7.43
   2  -7  -6   89.26   12.76
   2  -7  -5  224.09   10.62
   2  -7  -5  258.81   11.70
  -2   7   5  264.66   16.62
   2  -7  -4  207.83   11.86
   2  -7  -4  227.68   13.23
  -2   7   4  255.47   16.30
   2  -7  -3  901.23   18.99
   2  -7  -3  866.24   18.91
  -2   7   3  880.35   19.67
   2  -7  -2    7.57    2.05
   2  -7  -2    8.71    2.16
   2  -7  -1  550.12   15.52
   2  -7  -1  547.68   16.65
  -2   7   1  535.85  116.94
   2  -7   0  312.80   11.81
   2  -7   0  298.77   12.49
  -2   7   0  284.82   10.76
   2  -7   1    0.64    0.53
   2  -7   1    2.49    1.51
  -2   7  -1    3.95    1.70
   2  -7   2   19.88    3.58
   2  -7   2   48.92    8.63
  -2   7  -2   43.48    7.05
   2  -7   3  209.33   11.88
  -2   7  -3  220.70   15.30
  -2   7  -3  241.82   18.52
   2  -7   4  334.15   15.32
  -2   7  -4  345.12   15.93
  -2   7  -4  340.98   16.20
   2  -7   5  455.73   20.61
  -2   7  -5  441.36   20.25
   2  -7   6   53.91    7.83
  -2   7  -6   54.72    6.46
   2  -7   7    3.41    1.13
  -2   7  -7    2.66    0.97
  -2   7  -8   94.50   11.18
  -2   7  -9  154.12   12.92
   2  -7  10   49.68    6.99
  -2   7 -10   46.66    5.72
   2  -7  11  185.22   11.01
  -2   7 -11  236.49   13.19
   2  -7  12  266.04   26.90
  -2   7 -12  294.35   18.99
   2  -7  13   30.84    3.95
  -2   7 -13   33.80    3.79
   2  -7  14  262.35   19.43
  -2   7 -14  273.99   16.41
   2  -7  15  406.82   31.51
   2  -7  16    2.68    1.17
   2  -7  17   17.99    3.44
   2  -7  18    7.92    2.73
   2  -7  19    0.99    0.86
   2  -7  20    2.56    0.99
   2  -7  21    3.13    1.27
   2  -7  22    2.71    1.63
   2  -7  23    3.68    1.08
   2  -6 -22   13.51    4.11
  -2   6  22   12.29    2.30
   2  -6 -21   80.89   23.66
  -2   6  21   55.69   15.64
   2  -6 -20    3.78    1.56
  -2   6  20    4.28    2.22
   2  -6 -19  158.78   15.33
  -2   6  19  131.76   17.67
   2  -6 -18   28.11    5.04
  -2   6  18   21.83    3.85
   2  -6 -17   26.16    4.03
   2  -6 -17   18.60    3.82
   2  -6 -16  100.49   15.17
   2  -6 -16   65.86    9.96
   2  -6 -15   -0.01    1.12
   2  -6 -15    2.42    0.80
   2  -6 -14    2.04    0.89
   2  -6 -14    1.12    0.74
   2  -6 -13   90.34   11.11
   2  -6 -13   85.92   16.62
   2  -6 -12   15.82    2.78
   2  -6 -12   13.74    2.28
   2  -6 -11   -0.30    1.48
   2  -6 -11    2.99    1.31
   2  -6 -10  915.72   30.67
   2  -6 -10  937.39   30.11
   2  -6  -9  761.78   26.84
   2  -6  -9  766.42   26.71
   2  -6  -8  233.18   13.81
   2  -6  -8  242.04   12.69
   2  -6  -7 1126.70   23.80
   2  -6  -7 1160.66   24.61
   2  -6  -6  267.74   17.18
   2  -6  -6  268.77   14.79
  -2   6   6  293.87   17.51
   2  -6  -5    3.91    1.46
   2  -6  -5    3.48    1.07
  -2   6   5    0.27    0.67
   2  -6  -4  633.43   23.55
   2  -6  -4  628.69   23.25
  -2   6   4  662.80   30.59
   2  -6  -3   -0.18    0.66
   2  -6  -3    1.44    0.96
  -2   6   3    3.27    1.55
   2  -6  -2    2.73    0.90
   2  -6  -2    3.03    0.79
  -2   6   2    2.61    1.55
   2  -6  -1  145.20    7.31
   2  -6  -1  131.85    7.08
  -2   6   1  151.31    9.99
   2  -6   0  182.57    8.98
   2  -6   0  174.50    9.54
  -2   6   0  210.31   44.51
   2  -6   1  712.80   25.09
   2  -6   1  733.18   26.65
  -2   6  -1  656.25   23.57
   2  -6   2  189.35    9.20
   2  -6   2  203.00   41.96
  -2   6  -2  229.40   15.98
  -2   6  -2  222.78   13.73
   2  -6   3   52.88    3.93
   2  -6   3   64.08    6.87
  -2   6  -3   68.31    7.18
  -2   6  -3   68.12    7.03
   2  -6   4   16.54    2.62
  -2   6  -4   12.08    1.87
  -2   6  -5 2513.05   50.64
  -2   6  -6   32.80    3.65
  -2   6  -7   13.06    3.01
   2  -6   8  532.02   19.08
  -2   6  -8  555.40   16.61
   2  -6   9   41.27    6.66
  -2   6  -9   48.48    5.92
   2  -6  10  174.40   13.36
  -2   6 -10  194.69   14.19
   2  -6  11   11.83    3.76
   2  -6  12   71.45    9.50
   2  -6  13  128.29   14.64
   2  -6  14   17.44    3.77
   2  -6  15   95.89    9.48
   2  -6  16    7.68    2.07
   2  -6  17   29.48    5.08
   2  -6  18    2.49    0.89
   2  -6  19    0.34    0.42
   2  -6  20   23.31    4.08
   2  -6  21   17.91    3.18
   2  -6  22    6.15    2.29
   2  -6  23   10.71    5.70
   2  -6  24   15.95    3.13
   2  -5 -23    3.21    2.00
  -2   5  23    3.97    1.06
   2  -5 -22    5.08    1.05
  -2   5  22    3.39    1.76
   2  -5 -21  168.33   22.16
  -2   5  21  131.32   21.02
   2  -5 -20   12.04    3.31
  -2   5  20    9.98    3.07
   2  -5 -19    4.00    2.07
  -2   5  19    6.18    1.62
   2  -5 -18  160.14   16.69
  -2   5  18  144.92   16.24
   2  -5 -17   21.20    4.07
  -2   5  17   17.14    3.26
   2  -5 -17   13.27    3.07
   2  -5 -16   66.53   10.25
   2  -5 -16   41.95    7.22
   2  -5 -15  538.38   24.52
   2  -5 -15  543.95   26.74
   2  -5 -14   66.25   12.91
   2  -5 -14   48.81    9.86
   2  -5 -13  128.10   18.02
   2  -5 -13   97.59   11.59
   2  -5 -12   23.18    3.72
   2  -5 -12   19.89    4.48
   2  -5 -11  191.38    9.13
   2  -5 -11  169.40   11.95
   2  -5 -10  317.33   15.78
   2  -5 -10  324.31   14.81
   2  -5  -9 1356.10   28.62
   2  -5  -9 1339.00   28.98
   2  -5  -8    0.47    1.30
   2  -5  -8    1.79    0.82
   2  -5  -7   53.82    6.24
   2  -5  -7   53.92    6.09
   2  -5  -6 1718.85   34.72
   2  -5  -6 1778.97   35.93
  -2   5   6 1798.13   36.41
   2  -5  -5  332.51   10.00
   2  -5  -5  324.67   11.06
  -2   5   5  382.93   18.74
   2  -5  -4    3.10    1.38
   2  -5  -4    0.58    0.63
  -2   5   4    0.20    1.52
   2  -5  -3  216.35   11.35
   2  -5  -3  240.41   13.82
  -2   5   3  214.27   11.35
   2  -5  -2  587.52   13.75
   2  -5  -2  568.73   13.15
  -2   5   2  560.23   14.93
   2  -5  -1    1.98    1.12
   2  -5  -1    8.02    1.85
  -2   5   1   13.76    2.94
   2  -5   0  511.28   11.36
   2  -5   0  549.24   14.42
  -2   5   0  495.68   11.65
   2  -5   1  840.44   18.23
   2  -5   1  802.66   18.04
  -2   5  -1  811.34   18.67
  -2   5  -1  801.89   18.59
   2  -5   2    5.33    1.12
   2  -5   2    3.21    1.51
  -2   5  -2    4.84    1.15
  -2   5  -2    5.39    1.29
   2  -5   3  531.00   11.46
   2  -5   3  558.08   12.08
  -2   5  -3  551.70   12.67
   2  -5   4    7.58    1.51
  -2   5  -4   16.43    3.17
  -2   5  -5  361.55   10.85
  -2   5  -6  683.06   19.71
   2  -5   7   54.27    8.04
  -2   5  -7   66.22    9.14
   2  -5   8  928.74   20.24
  -2   5  -8  922.94   20.03
   2  -5   9  931.66   20.53
   2  -5  10    7.17    2.04
   2  -5  11  163.63   11.81
   2  -5  12   10.38    2.54
   2  -5  13    3.42    1.49
   2  -5  14   29.72    4.05
   2  -5  15   17.02    3.44
   2  -5  16   43.02    4.98
   2  -5  17   50.26    6.28
   2  -5  18  146.03   12.37
   2  -5  19   14.29    2.75
   2  -5  20   14.51    2.81
   2  -5  21    8.23    1.98
   2  -5  22    1.64    0.78
   2  -5  23    1.71    1.17
   2  -5  24   20.11    8.23
   2  -5  25   10.76    1.57
   2  -4 -24   17.44    6.61
  -2   4  24   13.45    3.81
   2  -4 -23    7.86    2.33
  -2   4  23   -1.18    1.51
   2  -4 -22    1.76    0.87
  -2   4  22    2.70    1.10
   2  -4 -21   69.31    9.08
  -2   4  21   50.36    7.66
   2  -4 -20   13.79    2.70
  -2   4  20   11.06    2.98
   2  -4 -19    4.15    2.89
  -2   4  19    5.61    2.89
   2  -4 -18    7.55    2.33
  -2   4  18    2.73    1.10
   2  -4 -17    3.44    1.86
  -2   4  17    2.78    1.43
   2  -4 -16  156.07   15.08
  -2   4  16  153.89   16.81
   2  -4 -16  124.41   11.50
   2  -4 -15  199.75   15.36
   2  -4 -15  186.58   12.92
   2  -4 -14  177.26   15.03
   2  -4 -14  162.94    8.09
   2  -4 -13  309.93   17.77
   2  -4 -13  304.26   19.60
   2  -4 -12  409.57   14.69
   2  -4 -12  388.40   13.62
   2  -4 -11  145.50   14.01
   2  -4 -11  130.21    7.75
   2  -4 -10  341.54   13.71
   2  -4 -10  349.27   13.29
   2  -4  -9  199.48   10.24
   2  -4  -9  225.27   10.59
   2  -4  -8   22.02    3.35
   2  -4  -8   18.93    3.08
   2  -4  -7  607.23   17.81
   2  -4  -7  591.53   17.24
   2  -4  -6  778.90   22.41
   2  -4  -6  792.26   22.65
  -2   4   6  767.10   22.18
   2  -4  -5 1147.19   29.76
   2  -4  -5 1227.65   31.76
  -2   4   5 1211.48   31.50
   2  -4  -4   14.29    3.15
   2  -4  -4   14.32    2.93
  -2   4   4   10.26    2.39
   2  -4  -3  309.80    9.56
   2  -4  -3  300.08    9.32
  -2   4   3  291.17    8.70
   2  -4  -2   33.62    3.57
   2  -4  -2   39.30    3.74
  -2   4   2   29.85    5.34
   2  -4  -1  926.21   21.18
  -2   4   1  969.61   22.43
   2  -4   0 1231.98   18.47
  -2   4   0 1204.23   27.16
   2  -4   1  571.42   13.41
  -2   4  -1  538.20   12.93
  -2   4  -1  544.32   12.90
  -2   4  -2 1627.28   23.82
   2  -4   3 1207.41  204.45
  -2   4  -3 1205.53   27.11
   2  -4   4   14.15    2.44
  -2   4  -4   26.99    4.88
   2  -4   5   44.05    3.26
   2  -4   5   61.64    5.42
  -2   4  -5   73.63    6.84
   2  -4   6   11.23    2.29
  -2   4  -6   10.62    2.14
   2  -4   7  321.17    9.32
   2  -4   8   13.01    3.11
  -2   4  -9  272.63   25.79
   2  -4   9  274.02    8.33
  -2   4 -10  628.22   17.56
   2  -4  10  648.59   19.15
  -2   4 -11   25.66    5.69
   2  -4  11   30.41    3.48
  -2   4 -12  347.33   12.34
   2  -4  12  356.77   14.58
  -2   4 -13   53.54    6.47
   2  -4  13   71.27    8.39
  -2   4 -14    2.37    0.87
   2  -4  14    3.28    1.31
  -2   4 -15   33.45    5.08
   2  -4  15   42.05    5.93
  -2   4 -16  180.63   15.76
   2  -4  16  187.77   19.52
   2  -4  17    5.55    1.27
   2  -4  18   48.78    5.94
   2  -4  19   98.38   12.33
   2  -4  20    3.28    1.27
   2  -4  21   76.85   12.41
   2  -4  22   38.29    4.01
   2  -4  23    1.50    1.32
   2  -4  24   14.05    3.79
   2  -4  25    1.62    1.12
   2  -4  26    0.79    0.89
  -2   3  25    5.91    1.89
   2  -3 -24   17.48    6.39
  -2   3  24   19.13    2.92
   2  -3 -23   18.78    2.77
  -2   3  23   12.87    3.40
   2  -3 -22  128.94   14.95
  -2   3  22  100.22   14.16
   2  -3 -21  135.64   10.22
  -2   3  21  125.04   13.79
   2  -3 -20    0.80    1.14
  -2   3  20    1.95    1.07
   2  -3 -19   72.69    7.42
  -2   3  19   81.78    9.31
   2  -3 -18   65.10    7.95
  -2   3  18   54.22    8.39
   2  -3 -17  172.50   34.36
  -2   3  17  173.47   36.10
   2  -3 -16  234.95   15.05
  -2   3  16  234.11   21.60
   2  -3 -15  106.91   12.26
  -2   3  15  137.00   17.98
   2  -3 -14  302.97   17.38
  -2   3  14  361.78   24.36
   2  -3 -14  368.60   20.50
   2  -3 -13  240.66   11.56
   2  -3 -13  215.07   13.54
   2  -3 -12  831.29   18.43
   2  -3 -12  835.83   18.18
   2  -3 -11  823.88   25.62
   2  -3 -11  868.15   25.01
   2  -3 -10    4.85    1.21
   2  -3 -10    6.80    1.17
   2  -3  -9   75.00    8.78
   2  -3  -9   76.82    8.88
   2  -3  -8    3.62    1.25
   2  -3  -8    6.31    1.60
   2  -3  -7  265.34    8.23
   2  -3  -7  279.54    8.51
   2  -3  -6   54.85    4.02
   2  -3  -6   51.36    4.80
   2  -3  -5   11.02    2.14
  -2   3   5   13.08    2.40
   2  -3  -4  402.69   14.65
  -2   3   4  399.68   14.71
   2  -3  -3  209.41    8.57
  -2   3   3  247.36   10.00
   2  -3  -2 1100.01   24.70
  -2   3   2 1058.23   23.85
   2  -3  -1    6.02    1.25
  -2   3   1    7.70    1.61
   2  -3   0 1422.36   14.83
  -2   3   0 1414.43   16.08
  -2   3   0 1383.88   14.70
  -2   3  -1  157.52    5.92
  -2   3  -1  174.63    6.52
   2  -3   3 1225.37   17.42
  -2   3  -3 1182.69   26.47
   2  -3   4  980.16   21.62
   2  -3   4  920.61   20.75
  -2   3  -4  934.23   21.07
   2  -3   5   16.77    2.94
   2  -3   5   28.93    5.63
  -2   3  -6   53.78    3.18
   2  -3   6   42.11    2.94
   2  -3   6   50.12    4.26
  -2   3  -7  219.62    8.00
   2  -3   7  208.22    7.41
   2  -3   7  220.75    8.26
  -2   3  -8   55.89    4.26
   2  -3   8   40.14    4.58
  -2   3  -9  239.37    6.72
   2  -3   9  234.48    7.28
   2  -3  10  291.10    8.61
  -2   3 -11  847.06   17.09
   2  -3  11  777.64   22.53
  -2   3 -12   82.29   17.37
   2  -3  12   95.74    9.11
  -2   3 -13   91.69    7.22
   2  -3  13   84.29    8.06
  -2   3 -14   12.34    2.93
   2  -3  14   13.68    3.24
  -2   3 -15   74.00    8.44
   2  -3  15   83.43   10.19
  -2   3 -16   31.00    6.23
   2  -3  16   33.88    6.61
  -2   3 -17  108.75   13.64
   2  -3  17  117.38   15.33
  -2   3 -18   22.42    3.44
   2  -3  18   26.10    3.38
  -2   3 -19   89.46    9.84
   2  -3  19   91.59   19.71
  -2   3 -20    9.85    2.25
   2  -3  20    5.60    2.07
   2  -3  21    4.74    1.57
   2  -3  22  142.81   18.43
   2  -3  23   26.56    3.80
   2  -3  24    3.34    1.65
   2  -3  25    2.49    1.77
   2  -3  26    1.55    1.33
   2  -3  27    0.29    0.99
   2  -2 -25   11.91    2.42
  -2   2  25    7.05    1.95
   2  -2 -24   11.30    3.23
  -2   2  24    4.18    1.37
   2  -2 -23    2.26    1.32
  -2   2  23    0.97    1.78
   2  -2 -22   12.27    3.08
  -2   2  22    4.82    1.47
   2  -2 -21   29.91    4.64
  -2   2  21   27.88    4.05
   2  -2 -20   59.84    9.95
  -2   2  20   51.21    6.66
   2  -2 -19   70.24   11.18
  -2   2  19   55.24    7.98
   2  -2 -18  538.79   24.14
  -2   2  18  535.72   23.72
   2  -2 -17   78.91   15.31
  -2   2  17   64.22   11.92
   2  -2 -16  135.43   15.85
  -2   2  16  154.05   12.23
   2  -2 -15  233.16   16.81
  -2   2  15  229.38   16.86
   2  -2 -14   51.51    9.06
  -2   2  14   76.60   11.76
   2  -2 -13  253.27   12.39
  -2   2  13  313.26   20.06
   2  -2 -13  236.16   13.57
   2  -2 -12  515.47   19.26
  -2   2  12  499.21   18.62
   2  -2 -12  536.67  117.03
   2  -2 -11  865.25   19.91
   2  -2 -11  890.57   18.76
   2  -2 -10    8.62    2.04
   2  -2 -10    7.09    1.53
   2  -2  -9  110.94    4.98
   2  -2  -9  103.97   19.90
   2  -2  -8  223.34   42.74
   2  -2  -8  217.17    8.38
   2  -2  -7  245.68    9.11
   2  -2  -7  240.15    6.93
   2  -2  -6  156.39    6.04
   2  -2  -5 1373.52   20.22
  -2   2   5 1441.19   21.36
   2  -2  -4 2715.36   26.40
  -2   2   4 2790.84   27.95
   2  -2  -3  813.69   11.50
  -2   2   3  805.60   11.40
   2  -2  -2   52.65    5.68
  -2   2   2   45.68    4.62
   2  -2  -1   10.43    1.54
  -2   2   1   12.36    1.62
  -2   2   0 1404.94   15.31
  -2   2   0 1412.75   14.53
  -2   2  -1   83.60    3.29
   2  -2   2  210.72    7.24
  -2   2  -2  206.30    7.65
  -2   2  -4 1941.74   18.58
   2  -2   4 1926.13   19.12
  -2   2  -5  157.72    5.59
   2  -2   5  126.09    4.44
   2  -2   5  146.33    5.31
   2  -2   6  480.56    9.14
  -2   2  -7    9.82    1.89
   2  -2   7   10.47    2.08
  -2   2  -8    3.99    0.74
   2  -2   8    2.68    0.97
  -2   2  -9  140.27    5.50
   2  -2   9  118.11    4.62
  -2   2 -10    3.89    0.90
   2  -2  10   11.40    2.21
  -2   2 -11  261.60   13.64
   2  -2  11  272.59    8.07
  -2   2 -12   30.41    4.44
   2  -2  12   28.31    4.31
  -2   2 -13  203.63   42.07
   2  -2  13  194.62   10.65
  -2   2 -14   97.01    7.53
   2  -2  14  112.98   10.09
  -2   2 -15  351.01   15.92
   2  -2  15  379.80   18.19
  -2   2 -16  504.88   17.74
   2  -2  16  525.85   19.21
  -2   2 -17   51.90   12.78
   2  -2  17   52.06   12.57
  -2   2 -18   39.20    6.08
   2  -2  18   53.31    6.41
  -2   2 -19   41.28    5.42
   2  -2  19   38.23    4.31
  -2   2 -20    7.33    1.66
   2  -2  20    6.11    1.95
  -2   2 -21   19.48    5.04
   2  -2  21   18.22    4.19
  -2   2 -22   51.24    8.26
   2  -2  22   52.38    7.45
  -2   2 -23    9.88    2.40
   2  -2  23   13.85    2.72
   2  -2  24   46.23   10.29
   2  -2  25    1.30    1.02
   2  -2  26    1.01    1.01
   2  -2  27    2.08    1.26
   2  -1 -25    2.35    1.10
  -2   1  25    2.42    1.09
   2  -1 -24   37.29    8.25
  -2   1  24   32.79    5.62
   2  -1 -23   18.04    2.94
  -2   1  23   12.62    2.91
   2  -1 -22    3.61    1.73
  -2   1  22   -0.50    1.65
   2  -1 -21   41.07    5.25
  -2   1  21   33.41    5.39
   2  -1 -20    8.67    1.93
  -2   1  20    2.35    1.66
   2  -1 -19    2.43    1.60
  -2   1  19    0.64    1.29
   2  -1 -18  514.15   29.37
  -2   1  18  483.90   26.69
   2  -1 -17  364.44   13.27
  -2   1  17  370.89   18.17
   2  -1 -16  110.20   11.41
  -2   1  16  109.73   26.23
   2  -1 -15  207.80   11.50
  -2   1  15  236.47   16.50
   2  -1 -14  205.62   12.11
  -2   1  14  248.26   18.94
   2  -1 -13  101.28    8.23
  -2   1  13  114.57   10.93
   2  -1 -12  760.30  156.63
  -2   1  12  796.29  163.73
   2  -1 -11   44.00    7.12
  -2   1  11   35.58    4.97
   2  -1 -10   63.78    8.60
  -2   1  10   65.30    8.41
   2  -1 -10   52.35    6.61
   2  -1  -9  178.81    7.32
   2  -1  -9  165.20    8.26
   2  -1  -8  388.54   13.92
   2  -1  -7  156.19    5.89
   2  -1  -6  257.69    9.43
   2  -1  -5 1641.30   16.11
   2  -1  -4  166.95    5.93
  -2   1   4  167.27    6.26
   2  -1  -3 7153.42 1131.18
   2  -1  -2  540.13    9.73
  -2   1   2  551.40   10.52
  -2   1   1  849.43   11.70
  -2   1   0 4112.79   39.22
  -2   1   0 4255.64   40.49
   2  -1   1   52.51    4.88
  -2   1  -1   57.02    5.79
  -2   1  -2 1060.75   14.01
   2  -1   2 1011.07   13.30
  -2   1  -2 1031.47   13.76
  -2   1  -2 1072.10   14.40
  -2   1  -3  115.68    4.11
   2  -1   3  106.63    3.79
   2  -1   3  116.95    4.19
  -2   1  -3  109.93    3.97
   2  -1   4    2.58    0.34
   2  -1   4    4.24    0.61
  -2   1  -5  459.03    8.26
   2  -1   5  461.13    8.36
  -2   1  -6 1425.64   14.10
   2  -1   6 1349.62   13.80
  -2   1  -7  265.11   41.99
   2  -1   7  254.43    9.04
  -2   1  -8   62.28    3.83
   2  -1   8   70.87    4.16
  -2   1  -9    5.17    1.25
   2  -1   9    2.64    0.73
  -2   1 -10    2.89    0.75
   2  -1  10    4.38    2.72
  -2   1 -11  344.67   11.09
   2  -1  11  357.66   10.33
  -2   1 -12  163.83   11.49
   2  -1  12  166.88   12.36
  -2   1 -13   15.89    3.49
  -2   1 -14  366.14   16.96
   2  -1  14  388.41   19.06
  -2   1 -15   11.83    3.79
   2  -1  15   12.66    3.09
  -2   1 -16  592.83   14.99
   2  -1  16  613.18   14.16
  -2   1 -17  750.37   25.57
   2  -1  17  750.09   26.32
  -2   1 -18   11.12    2.77
   2  -1  18    9.23    2.10
  -2   1 -19    2.27    1.69
   2  -1  19    3.51    1.47
  -2   1 -20   39.78    6.41
   2  -1  20   37.16    5.32
  -2   1 -21   58.42    6.16
   2  -1  21   55.47    6.90
  -2   1 -22   24.92    5.05
   2  -1  22   20.77    4.11
  -2   1 -23    8.08    2.11
   2  -1  23    7.15    2.79
  -2   1 -24    0.11    1.00
   2  -1  24    3.49    1.87
  -2   1 -25    6.42    2.23
   2  -1  25    9.75    2.51
   2  -1  26   19.41    4.45
   2  -1  27    3.81    1.02
   2   0 -26    8.41    3.24
  -2   0  26    4.88    1.19
   2   0 -25   30.78    8.43
  -2   0  25   32.14    6.68
   2   0 -24   72.38   15.06
  -2   0  24   77.10   12.41
   2   0 -23   72.89   11.57
  -2   0  23   60.42    8.79
   2   0 -22   20.90    4.53
  -2   0  22   21.44    3.64
   2   0 -21   93.32   16.02
  -2   0  21   77.13   11.86
   2   0 -20   34.35    5.83
  -2   0  20   30.77    5.87
   2   0 -19    1.26    1.35
  -2   0  19    0.68    1.39
   2   0 -18  287.63   88.71
  -2   0  18  314.28   16.02
   2   0 -17  186.28    7.55
  -2   0  17  180.83   11.83
   2   0 -16   45.84    7.23
  -2   0  16   45.33    5.72
   2   0 -15   23.31    5.21
  -2   0  15   23.86    5.13
   2   0 -14  551.69   13.05
  -2   0  14  527.63   12.41
   2   0 -13   30.59    5.85
  -2   0  13   32.20    5.17
   2   0 -12   29.73    2.93
  -2   0  12   29.46    3.57
   2   0 -11  228.30   12.14
  -2   0  11  285.48   15.10
   2   0 -10  305.14    9.47
  -2   0  10  304.87    9.24
   2   0  -9  899.47   23.93
  -2   0   9  914.79   24.08
  -2   0   8  291.68   11.65
  -2   0   7   45.79    4.50
   2   0  -7   38.01    3.23
  -2   0   6    6.44    1.15
   2   0  -6    5.13    0.65
  -2   0   6    3.12    0.61
   2   0  -5 1173.58   15.31
  -2   0   5 1179.24   15.40
   2   0  -4  208.03    7.15
   2   0  -3   70.95   11.26
  -2   0   3   71.10   11.36
   2   0  -2  906.78   11.92
  -2   0   2  918.68   12.61
  -2   0   1 2336.38   22.55
   2   0   0  201.34    6.98
  -2   0   0  214.78    8.31
  -2   0   0  215.18    8.15
   2   0   0  193.76    6.70
  -2   0  -1 1507.76   15.14
   2   0   1 1455.06   14.27
  -2   0  -1 1530.24   15.09
   2   0   1 1456.03   14.48
  -2   0  -2  163.61    5.99
   2   0   2  183.49    6.55
  -2   0  -2  166.37    5.69
  -2   0  -3    7.75    1.07
   2   0   3    7.05    1.03
   2   0   3    7.63    0.97
  -2   0  -3    8.25    0.93
  -2   0  -4 2713.35   25.65
  -2   0  -5    7.82    0.98
   2   0   5    8.57    1.11
  -2   0  -6   26.12    2.79
   2   0   6   29.65    3.52
  -2   0  -7 1030.20   14.11
   2   0   7 1045.09   14.13
  -2   0  -8    3.13    0.70
   2   0   8    3.09    0.63
  -2   0  -9   43.37    3.89
   2   0   9   49.45    4.17
  -2   0 -10 2455.20   35.22
   2   0  10 2643.97   37.81
  -2   0 -11    4.11    1.14
   2   0  11    1.46    0.49
  -2   0 -12  255.15    7.93
   2   0  12  270.57    9.62
  -2   0 -13  451.56   13.99
   2   0  13  477.86   15.92
  -2   0 -14   19.06    2.25
   2   0  14   25.01    5.53
  -2   0 -15   64.56    6.24
   2   0  15   61.75    6.33
  -2   0 -16  197.08   11.63
   2   0  16  214.95   14.79
  -2   0 -17  156.33   12.52
   2   0  17  166.75   15.17
  -2   0 -18  165.43   15.84
   2   0  18  174.23   17.17
  -2   0 -19   12.67    2.77
   2   0  19    8.75    2.31
  -2   0 -20   31.85    4.88
   2   0  20   29.34    4.05
   2   0  21   35.45    5.87
  -2   0 -22   11.61    2.88
   2   0  22    6.57    1.94
  -2   0 -23    8.79    1.88
   2   0  23    3.34    1.33
  -2   0 -24   63.45    9.89
   2   0  24   66.10   11.01
  -2   0 -25   81.19   17.24
   2   0  25   82.03   13.98
  -2   0 -26    6.96    2.26
   2   0  26    3.27    1.59
  -2   0 -27    1.35    0.78
   2   0  27    1.57    1.14
   2   1 -26   -0.01    0.86
  -2  -1  26    2.34    1.37
   2   1 -25   14.87    4.17
  -2  -1  25   13.74    4.14
   2   1 -24   41.20    8.08
  -2  -1  24   42.13    6.18
   2   1 -23  203.43   15.78
  -2  -1  23  171.87   19.34
   2   1 -22    4.02    1.78
  -2  -1  22    7.37    2.40
   2   1 -21   60.53    8.39
  -2  -1  21   66.36   10.59
   2   1 -20  167.30   16.38
  -2  -1  20  153.46   18.84
   2   1 -19    5.16    1.98
  -2  -1  19    3.75    1.71
   2   1 -18  168.76   12.61
  -2  -1  18  142.01   12.48
   2   1 -17    5.84    1.89
  -2  -1  17    3.94    1.40
  -2  -1  16   39.59    5.23
   2   1 -15    5.91    1.74
  -2  -1  15    5.77    1.73
   2   1 -14   42.73    7.63
  -2  -1  14   35.96    5.79
   2   1 -13   17.04    2.58
  -2  -1  13   15.83    2.35
   2   1 -12   51.19    4.20
  -2  -1  12   60.40    6.00
   2   1 -11  312.81    9.64
  -2  -1  11  312.46    9.82
   2   1 -10  386.36   11.92
  -2  -1  10  367.87   10.84
  -2  -1   9 1205.58   32.39
  -2  -1   7  567.64   13.31
  -2  -1   7  533.74   11.88
  -2  -1   5  786.95   12.13
  -2  -1   5  721.87    9.36
  -2  -1   3  174.69    7.08
  -2  -1   2  231.00    8.57
   2   1  -2  240.90    8.29
  -2  -1   1  246.98    8.52
  -2  -1   1  283.75    5.85
   2   1  -1  273.24    5.92
  -2  -1   0 1095.05   14.83
   2   1   0 1100.54   14.51
  -2  -1   0 1108.79   14.43
   2   1   0 1093.36   14.31
  -2  -1   0 1093.12   14.33
   2   1   0 1078.60   14.17
  -2  -1  -1  408.65    7.47
   2   1   1  428.60    7.83
  -2  -1  -1  432.51    7.54
   2   1   1  434.48    7.59
  -2  -1  -1  432.10    7.84
  -2  -1  -2  850.28   11.99
   2   1   2  837.10   11.23
  -2  -1  -3  711.21  112.58
   2   1   3  690.78   12.02
  -2  -1  -4   29.17    3.66
   2   1   4   21.95    1.95
  -2  -1  -5  517.14    9.68
   2   1   5  516.21    9.29
  -2  -1  -6  213.87    7.66
   2   1   6  211.34    7.42
  -2  -1  -7  572.75   10.70
   2   1   7  593.29   10.97
  -2  -1  -8  301.18    6.29
   2   1   8  267.90   42.46
  -2  -1  -9   57.47    3.44
   2   1   9   49.68    4.24
  -2  -1 -10 1319.74   20.91
   2   1  10 1311.90   19.55
  -2  -1 -11 3520.29  669.49
   2   1  11 3113.37   79.55
  -2  -1 -12  716.96   19.04
   2   1  12  711.94   16.10
  -2  -1 -13  528.76   16.34
   2   1  13  517.34   18.38
  -2  -1 -14  242.95   12.49
   2   1  14  218.93   13.28
  -2  -1 -15   13.45    3.18
   2   1  15   14.07    3.27
  -2  -1 -16   94.29   10.76
   2   1  16   82.88    9.65
  -2  -1 -17  159.48   12.53
   2   1  17  161.85   14.08
  -2  -1 -18   19.35    4.11
   2   1  18   12.12    2.85
  -2  -1 -19   25.65    5.27
   2   1  19   24.70    4.86
  -2  -1 -20  131.39   11.96
   2   1  20  118.17   12.00
  -2  -1 -21   62.67    8.70
   2   1  21   62.58    6.92
  -2  -1 -22   35.70    7.25
   2   1  22   28.41    5.38
  -2  -1 -23   49.77    7.83
   2   1  23   39.43    5.56
  -2  -1 -24   24.29    5.02
   2   1  24   23.84    4.17
  -2  -1 -25  138.88   14.63
   2   1  25  154.12   13.08
  -2  -1 -26   28.11    7.53
   2   1  26   21.00    3.20
  -2  -1 -27    4.45    1.72
   2   1  27    5.90    1.60
  -2  -2  26    1.94    1.09
   2   2 -25    1.76    1.66
  -2  -2  25    2.18    1.56
   2   2 -24    8.09    2.71
  -2  -2  24   11.78    2.98
   2   2 -23   42.62    7.25
  -2  -2  23   39.31    5.68
   2   2 -22   18.27    3.34
  -2  -2  22   13.55    2.73
   2   2 -21   47.18    8.21
  -2  -2  21   64.08   28.00
   2   2 -20   61.89    6.52
  -2  -2  20   67.22    8.37
   2   2 -19  180.34    9.03
  -2  -2  19  194.04   12.61
   2   2 -18   23.93    3.77
  -2  -2  18   21.21    3.48
   2   2 -17   13.71    3.31
  -2  -2  17   11.79    2.55
   2   2 -16  125.39   12.20
  -2  -2  16  117.10   12.89
   2   2 -15  351.17   13.43
  -2  -2  15  332.26   15.16
   2   2 -14   12.74    2.39
  -2  -2  14   14.62    2.38
   2   2 -13   30.48    5.16
  -2  -2  13   20.03    3.51
   2   2 -12  217.45   10.51
  -2  -2  12  252.03   18.02
   2   2 -11  313.27    9.69
  -2  -2  11  313.79   10.66
   2   2 -10  167.30    9.67
  -2  -2  10  150.30    6.36
  -2  -2   9    2.04    0.91
  -2  -2   9    1.00    0.34
  -2  -2   8 1211.93  205.34
  -2  -2   8 1140.50   25.19
  -2  -2   7  416.26   15.05
  -2  -2   7  435.67    9.72
  -2  -2   6 1454.20   15.23
  -2  -2   6 1396.90   13.45
  -2  -2   5 1509.15   15.50
  -2  -2   4  926.14   12.64
  -2  -2   4  915.01   11.84
  -2  -2   3  557.60   10.18
  -2  -2   3  542.43    9.45
  -2  -2   2 2629.99   25.31
  -2  -2   2 2632.21   24.78
  -2  -2   1   58.73    6.85
   2   2  -1   51.27    4.71
  -2  -2   1   63.61    6.39
   2   2  -1   46.57    4.04
  -2  -2   1   52.25    4.65
   2   2  -1   50.34    4.35
   2   2  -1   49.80    4.33
  -2  -2   0  986.18   13.36
   2   2   0  962.75   12.85
  -2  -2   0  993.91   13.35
   2   2   0  996.09   13.11
  -2  -2   0  986.93   13.10
   2   2   0  975.66   12.83
  -2  -2   0  997.84   12.90
   2   2   0  986.91   12.79
   2   2   0  979.04   12.62
  -2  -2  -1 1553.09   15.09
   2   2   1 1532.03   14.69
  -2  -2  -1 1513.31   14.99
  -2  -2  -3 1376.50   13.70
  -2  -2  -4  546.16    9.91
  -2  -2  -4  544.43    9.94
  -2  -2  -5 1083.78   14.68
  -2  -2  -5 1129.31   15.24
  -2  -2  -6 1568.53   16.18
  -2  -2  -6 1542.09   15.71
  -2  -2  -8   12.25    1.95
  -2  -2  -9   61.99    3.83
  -2  -2 -10  432.03   10.80
   2   2  10  423.51   15.39
  -2  -2 -11  694.10   15.81
   2   2  11  739.91   16.61
  -2  -2 -12  917.70   24.20
   2   2  12  949.06   25.17
  -2  -2 -13   27.30    4.49
   2   2  13   28.97    3.87
  -2  -2 -14  192.41   12.49
   2   2  14  190.74   14.31
  -2  -2 -15  541.21  118.15
   2   2  15  501.25   19.22
  -2  -2 -16   19.22    3.52
   2   2  16   21.61    3.95
  -2  -2 -17    0.79    0.90
   2   2  17    3.01    1.42
  -2  -2 -18  253.60   18.47
   2   2  18  240.48   19.10
  -2  -2 -19  270.14   25.07
   2   2  19  245.82   15.87
  -2  -2 -20  106.98   12.11
   2   2  20   82.11    9.78
  -2  -2 -21    0.72    0.99
   2   2  21    3.85    1.63
  -2  -2 -22   73.57    7.32
   2   2  22   55.01    7.05
  -2  -2 -23  109.89   17.07
   2   2  23   86.73   14.97
  -2  -2 -24   43.04    8.97
   2   2  24   40.03    4.06
  -2  -2 -25   32.10    6.05
   2   2  25   28.22    4.39
  -2  -2 -26   39.51   13.09
   2   2  26   27.63    6.28
  -2  -2 -27    4.87    1.31
   2   2  27    2.71    1.28
  -2  -3  26   25.12    6.35
  -2  -3  25   11.14    1.89
  -2  -3  24    4.98    1.91
   2   3 -23   23.96    5.17
  -2  -3  23   22.60    5.26
   2   3 -22    0.48    1.33
  -2  -3  22    2.06    1.70
   2   3 -21   17.81    4.02
  -2  -3  21   20.09    3.34
   2   3 -20    2.87    1.07
  -2  -3  20    2.94    1.22
   2   3 -19   62.12    9.41
  -2  -3  19   58.58    7.08
   2   3 -18   82.84   14.34
  -2  -3  18   79.87   14.46
   2   3 -17   13.04    2.89
  -2  -3  17    8.52    2.29
   2   3 -16    2.26    1.36
  -2  -3  16    5.79    2.02
   2   3 -15  150.37   12.13
  -2  -3  15  163.60   15.00
   2   3 -14  294.21   13.61
  -2  -3  14  271.03   15.35
   2   3 -13   19.96    3.90
  -2  -3  13   16.90    3.84
   2   3 -12  426.41   87.82
  -2  -3  12  373.76   17.29
   2   3 -11  772.47   22.74
  -2  -3  11  720.50   21.15
   2   3 -10    1.18    0.94
  -2  -3  10    0.74    0.73
  -2  -3   9   51.17    5.63
  -2  -3   8    4.38    1.13
  -2  -3   7  169.10    7.20
  -2  -3   6  687.26   15.75
  -2  -3   5  342.63    6.73
  -2  -3   5  333.35    6.19
  -2  -3   4  435.38    8.25
  -2  -3   4  434.60    7.94
  -2  -3   3  530.12    9.84
  -2  -3   3  507.76    9.10
   2   3  -2  200.62    6.97
  -2  -3   2  213.72    7.51
  -2  -3   2  216.16    7.49
  -2  -3   1 1362.51   13.29
  -2  -3   0 1633.77   15.90
   2   3   0 1219.86  192.94
  -2  -3   0 1690.73   16.46
  -2  -3   0 1676.96   16.41
  -2  -3  -1   85.73    3.19
  -2  -3  -1   94.74    3.70
  -2  -3  -1   92.91    3.41
  -2  -3  -2 1732.89   17.23
  -2  -3  -2 1730.82   17.11
  -2  -3  -2 1671.48   15.82
  -2  -3  -3  884.99   11.95
  -2  -3  -3  872.55   11.87
  -2  -3  -4  120.88    4.99
  -2  -3  -4  127.46    4.67
  -2  -3  -6  246.16    8.76
  -2  -3  -6  248.67    8.85
  -2  -3  -7  473.24    9.21
  -2  -3  -7  508.25    9.70
  -2  -3  -8 2873.25   42.21
  -2  -3  -8 2663.31   38.23
  -2  -3  -9   -1.45    1.70
  -2  -3  -9    4.60    1.18
  -2  -3 -10  365.47   10.91
  -2  -3 -10  388.49   11.21
  -2  -3 -11  309.73    9.45
  -2  -3 -12   27.42    4.41
  -2  -3 -13  188.67   10.27
   2   3  13  193.95   10.69
  -2  -3 -14  321.19   15.12
   2   3  14  345.06   16.19
  -2  -3 -15  340.17   13.20
   2   3  15  374.03   18.41
  -2  -3 -16   11.87    2.08
   2   3  16    7.76    2.08
  -2  -3 -17  134.10   11.67
   2   3  17  110.35   11.17
  -2  -3 -18  164.51    9.87
   2   3  18  158.67   11.00
  -2  -3 -19  172.56   13.55
   2   3  19  152.92   12.63
  -2  -3 -20  292.94   19.22
   2   3  20  282.65   16.34
  -2  -3 -21   22.84    4.20
   2   3  21   11.97    3.19
  -2  -3 -22  179.38   12.98
   2   3  22  142.49   20.33
  -2  -3 -23  195.23   13.34
   2   3  23  161.75   13.51
  -2  -3 -24   25.49    2.49
   2   3  24   16.63    3.86
  -2  -3 -25    7.57    2.83
   2   3  25    5.13    1.66
  -2  -3 -26   18.33    4.80
   2   3  26   18.45    3.82
  -2  -3 -27   16.46    3.60
   2   3  27    6.38    1.24
  -2  -4  25   15.67    2.61
  -2  -4  24    2.31    1.14
  -2  -4  23    3.38    1.98
  -2  -4  22    1.83    1.15
   2   4 -21   23.55    4.51
  -2  -4  21   32.61    4.67
   2   4 -20   11.35    2.41
  -2  -4  20    9.13    2.43
   2   4 -19   16.99    3.94
  -2  -4  19   13.24    3.07
   2   4 -18   62.97    9.13
  -2  -4  18   64.81    7.97
   2   4 -17    4.41    0.90
  -2  -4  17    4.51    1.55
   2   4 -16   17.48    3.61
  -2  -4  16   14.61    3.12
   2   4 -15    5.74    1.91
  -2  -4  15    4.01    2.62
   2   4 -14   23.89    4.09
  -2  -4  14   24.31    3.43
   2   4 -13  133.64    9.66
  -2  -4  13  177.91   14.72
   2   4 -12   40.70    4.13
  -2  -4  12   41.99    5.00
   2   4 -11 1233.73   25.30
  -2  -4  11 1220.05   25.81
   2   4 -10  414.46   12.16
  -2  -4  10  387.22   11.80
   2   4  -9  178.91    8.10
  -2  -4   9  164.63    6.84
  -2  -4   8  101.95   20.70
  -2  -4   7   50.10    5.59
  -2  -4   6  163.69    6.30
  -2  -4   6  175.05    6.50
  -2  -4   5   15.53    2.99
  -2  -4   5    9.93    1.86
  -2  -4   4   18.57    2.53
  -2  -4   4   14.03    2.11
  -2  -4   3  199.45    7.12
  -2  -4   3  197.96    7.15
  -2  -4   1 1038.38   13.68
  -2  -4   1 1054.62   14.38
  -2  -4   1 1049.77   14.14
   2   4  -1 1042.65   13.55
  -2  -4   0  216.56    7.60
  -2  -4   0  193.44    7.42
  -2  -4   0  187.86    6.75
   2   4   0  185.67    6.33
  -2  -4  -1  695.78   12.75
   2   4   1  689.83   12.03
  -2  -4  -1  675.08   11.77
  -2  -4  -2  479.08    8.99
  -2  -4  -2  476.15    9.02
  -2  -4  -2  440.63    7.86
  -2  -4  -2  467.88    8.30
  -2  -4  -3  354.61    6.72
  -2  -4  -3  357.52    7.47
  -2  -4  -3  341.63    6.18
  -2  -4  -4  182.93    7.44
  -2  -4  -4  178.28    6.63
  -2  -4  -5  999.09   13.78
  -2  -4  -5 1006.57   13.96
  -2  -4  -6 2186.30   31.92
  -2  -4  -6 2258.54   32.47
  -2  -4  -7   98.65    7.01
  -2  -4  -7   81.76    6.51
  -2  -4  -8 1042.23   23.93
  -2  -4  -8  996.03   22.70
  -2  -4  -9 2594.92   66.35
  -2  -4  -9 2447.19   62.60
  -2  -4 -10   28.53    3.29
  -2  -4 -10   35.35    4.45
  -2  -4 -11  274.07   12.22
  -2  -4 -11  272.62   26.05
  -2  -4 -12   10.08    2.42
  -2  -4 -12   18.09    4.23
  -2  -4 -13 1184.39   25.95
  -2  -4 -13 1217.63   26.19
  -2  -4 -14   25.74    4.67
  -2  -4 -15   62.50    8.08
   2   4  15   54.20    6.77
  -2  -4 -16  131.92   10.20
   2   4  16  129.73   11.96
  -2  -4 -17  259.61   15.06
   2   4  17  280.88   19.29
  -2  -4 -18  359.75   13.00
   2   4  18  349.57   12.45
  -2  -4 -19    0.70    0.94
   2   4  19    3.41    1.40
  -2  -4 -20  210.33   15.07
   2   4  20  174.99   17.60
  -2  -4 -21   37.51    7.17
   2   4  21   33.72    5.99
  -2  -4 -22  261.84   20.87
   2   4  22  209.65   22.84
  -2  -4 -23  137.38   13.43
   2   4  23  100.59   14.37
  -2  -4 -24   20.80    4.85
   2   4  24   12.73    2.98
  -2  -4 -25    0.33    1.07
   2   4  25    2.83    1.47
   2   4  26    6.54    2.45
  -2  -4 -27   -0.91    1.28
   2   4  27   -0.52    0.82
  -2  -5  25    7.30    1.84
  -2  -5  24   14.58    2.89
  -2  -5  23    9.16    2.27
  -2  -5  22    0.39    1.20
  -2  -5  21    6.88    1.75
  -2  -5  20   57.22    7.12
   2   5 -19    2.93    1.06
  -2  -5  19    3.84    1.94
   2   5 -18  227.55   15.96
  -2  -5  18  236.87   21.40
   2   5 -17  105.17   11.48
  -2  -5  17  116.93   10.82
   2   5 -16   75.22    8.85
  -2  -5  16   91.91   11.50
   2   5 -15    5.05    1.43
  -2  -5  15    3.64    1.65
   2   5 -14    5.31    1.84
  -2  -5  14    2.60    1.33
   2   5 -13  126.25    9.24
  -2  -5  13  148.98   12.78
   2   5 -12   49.67    7.72
  -2  -5  12   62.44    6.06
   2   5 -11   52.81    5.50
  -2  -5  11   69.23    7.54
   2   5 -10  402.37   17.92
  -2  -5  10  360.66   17.19
   2   5  -9  353.70   10.63
  -2  -5   9  347.52   10.44
  -2  -5   8    5.94    1.61
  -2  -5   8    3.99    1.21
  -2  -5   7  134.82    5.61
  -2  -5   7  134.97    5.23
  -2  -5   6    2.32    0.70
  -2  -5   6    1.89    0.81
  -2  -5   5  376.86   13.65
  -2  -5   5  421.73   15.09
   2   5  -4   29.75    4.85
  -2  -5   4   37.98    3.93
  -2  -5   4   36.41    2.28
   2   5  -3  238.23    8.51
  -2  -5   3  268.82   10.46
  -2  -5   3  273.69   10.06
  -2  -5   2  400.98   14.22
   2   5  -2  402.97   14.22
  -2  -5   1  400.71   14.25
  -2  -5   1  413.64   14.83
  -2  -5   1  401.99   14.40
   2   5  -1  418.54   14.75
  -2  -5   0 1015.31   13.48
  -2  -5   0 1052.86   14.59
  -2  -5   0 1043.08   14.34
   2   5   0 1014.72   13.36
  -2  -5  -1   36.03    4.49
  -2  -5  -1   32.65    3.43
   2   5   1   33.47    3.56
  -2  -5  -3  588.67   13.75
  -2  -5  -3  599.37   13.92
  -2  -5  -4  281.02   10.21
  -2  -5  -4  261.67    9.63
  -2  -5  -5 1095.91   25.40
  -2  -5  -5 1070.90   24.20
  -2  -5  -6    6.51    1.39
  -2  -5  -6    5.59    1.84
  -2  -5  -7   12.16    2.46
  -2  -5  -7    8.66    1.95
  -2  -5  -8 1323.81   34.92
  -2  -5  -8 1271.73   32.93
  -2  -5  -9  174.72    8.15
  -2  -5  -9  181.21    9.79
  -2  -5 -10  110.61    7.18
  -2  -5 -10  106.46   11.36
  -2  -5 -11    7.91    1.99
  -2  -5 -11   11.90    2.88
  -2  -5 -12   55.82    7.21
  -2  -5 -12   40.17    5.47
  -2  -5 -13  247.85   13.90
  -2  -5 -13  257.36   14.27
  -2  -5 -14  522.98   18.63
  -2  -5 -14  495.22  144.74
  -2  -5 -15   -1.09    1.92
  -2  -5 -15    1.52    1.02
  -2  -5 -16  463.42   16.63
  -2  -5 -17 1151.36  105.61
   2   5  17 1116.62   38.16
  -2  -5 -18  221.83   18.32
   2   5  18  200.92   19.79
  -2  -5 -19    6.25    1.68
   2   5  19    4.83    1.78
  -2  -5 -20   58.91    8.02
   2   5  20   48.46    7.52
  -2  -5 -21   61.06    8.71
   2   5  21   50.92    6.24
  -2  -5 -22    9.27    2.50
   2   5  22    9.17    2.39
  -2  -5 -23   49.00    8.91
   2   5  23   44.35    4.80
  -2  -5 -24   25.67    4.60
   2   5  24   11.32    3.19
  -2  -5 -25    9.17    3.05
   2   5  25    3.45    2.21
  -2  -5 -26   47.57   11.15
   2   5  26   29.41    8.03
  -2  -6  24    2.53    0.90
  -2  -6  23    3.19    1.52
  -2  -6  22   -1.31    1.35
  -2  -6  21   29.48    3.83
  -2  -6  20    1.20    1.03
  -2  -6  19   24.69    3.37
  -2  -6  18    8.64    2.07
  -2  -6  17  134.12   14.38
  -2  -6  16  412.95   20.22
   2   6 -15    1.88    0.85
  -2  -6  15    0.51    0.78
  -2  -6  15    0.83    0.81
   2   6 -14   17.26    4.24
  -2  -6  14   32.05    4.56
  -2  -6  14   18.26    3.94
   2   6 -13    6.04    2.01
  -2  -6  13    7.92    2.68
  -2  -6  13    5.54    1.91
   2   6 -12  216.80   12.48
  -2  -6  12  224.61   17.19
  -2  -6  12  215.06   12.29
   2   6 -11  113.56    7.33
  -2  -6  11  138.33   13.18
  -2  -6  11   97.27    7.88
   2   6 -10    8.24    2.18
  -2  -6  10   20.29    3.51
  -2  -6  10   12.05    2.76
   2   6  -9  110.48    6.81
  -2  -6   9  127.16   10.30
  -2  -6   9  106.39    5.54
   2   6  -8  530.95   14.98
  -2  -6   8  471.42   14.88
  -2  -6   8  497.76   14.48
  -2  -6   7  710.16   20.52
  -2  -6   7  764.11   21.84
   2   6  -6  220.62    7.78
  -2  -6   6  257.86    7.94
  -2  -6   6  263.55    7.81
   2   6  -5  215.05    7.60
  -2  -6   5  216.56    8.53
  -2  -6   5  237.49    7.04
   2   6  -4    1.32    0.43
  -2  -6   4    3.85    1.19
  -2  -6   4    2.43    0.98
   2   6  -3   13.39    2.68
  -2  -6   3   23.93    4.92
  -2  -6   3   25.96    5.79
   2   6  -3   22.81    4.39
  -2  -6   2  981.00   21.70
  -2  -6   2  967.58   22.04
  -2  -6   2  948.36   21.49
   2   6  -2  967.15   21.55
  -2  -6   1    8.41    1.55
  -2  -6   1    8.90    1.88
  -2  -6   1    9.94    2.23
   2   6  -1    6.78    1.28
   2   6  -1    7.14    1.38
  -2  -6   0  233.21    8.45
  -2  -6   0  245.45    9.13
   2   6   0  264.01    9.53
  -2  -6  -1   50.85    3.06
  -2  -6  -1   53.17    5.33
   2   6   1   50.34    4.23
  -2  -6  -2 2037.73   29.20
  -2  -6  -2 1954.40   28.48
   2   6   2 1917.90   27.38
  -2  -6  -3 2919.33   41.42
  -2  -6  -3 3074.97   44.14
  -2  -6  -4   14.55    2.85
  -2  -6  -4   15.52    3.15
  -2  -6  -5  249.10    8.23
  -2  -6  -5  237.68    7.21
  -2  -6  -6  112.65    5.67
  -2  -6  -6  115.91    6.64
  -2  -6  -7   85.78    8.42
  -2  -6  -7   77.45    5.45
  -2  -6  -8  763.34   22.00
  -2  -6  -8  740.63   22.07
  -2  -6  -9  110.04   10.22
  -2  -6  -9   82.32    9.54
  -2  -6 -10   60.33    5.29
  -2  -6 -10   55.97    7.19
  -2  -6 -11    3.80    1.14
  -2  -6 -11    8.01    1.41
  -2  -6 -12 1575.09   44.42
  -2  -6 -12 1449.37   41.72
  -2  -6 -13    2.68    1.09
  -2  -6 -14  324.47   17.00
  -2  -6 -14  343.66   86.29
  -2  -6 -15  162.99   18.76
  -2  -6 -15  121.60   11.27
  -2  -6 -16  129.24   17.85
  -2  -6 -16  144.82    8.92
  -2  -6 -17  796.22   24.35
  -2  -6 -18  281.47   19.70
   2   6  18  251.76   20.46
  -2  -6 -19   25.17    4.73
   2   6  19   21.23    4.76
  -2  -6 -20  105.12   11.64
   2   6  20  101.68   12.30
  -2  -6 -21   53.12    8.25
   2   6  21   40.04    5.65
  -2  -6 -22   13.21    2.35
   2   6  22   10.04    2.72
  -2  -6 -23    4.23    1.83
   2   6  23    2.60    1.33
  -2  -6 -24    3.93    1.21
   2   6  24    4.60    1.03
  -2  -6 -25    5.55    1.50
   2   6  25    3.28    1.89
   2   6  26   12.64    3.05
  -2  -7  24   20.89    2.55
  -2  -7  23   12.19    1.80
  -2  -7  22   18.61    3.40
  -2  -7  21   -0.46    1.23
  -2  -7  20    1.74    0.76
  -2  -7  19    3.81    1.74
  -2  -7  18   36.64    4.85
  -2  -7  17    4.71    1.71
  -2  -7  16  211.41   17.22
  -2  -7  15   39.48    4.83
  -2  -7  15   22.84    3.35
  -2  -7  14   28.07    5.35
  -2  -7  14   18.65    4.11
  -2  -7  13  105.82   13.67
  -2  -7  13   73.52   11.14
  -2  -7  12   79.18   10.61
  -2  -7  12   67.26    8.44
  -2  -7  11   62.71    8.42
  -2  -7  11   46.74    6.89
  -2  -7  10   51.51    7.34
  -2  -7  10   43.44    6.63
  -2  -7   9  113.08   12.20
  -2  -7   9   91.70    7.76
   2   7  -8    0.61    0.25
  -2  -7   8    2.85    1.24
  -2  -7   8    1.96    1.16
  -2  -7   7  373.31   17.15
  -2  -7   7  387.27   17.64
  -2  -7   6  656.98   23.89
  -2  -7   6  612.47   21.89
  -2  -7   5   44.47    7.15
  -2  -7   5   49.97    6.75
   2   7  -5   47.98    6.77
   2   7  -4 2590.01   49.28
  -2  -7   4 2710.42   52.91
  -2  -7   4 2785.49   54.06
   2   7  -4 2659.11   51.17
   2   7  -3 1989.00   38.01
  -2  -7   3 2009.67   40.09
  -2  -7   3 2140.37   41.83
   2   7  -3 2041.00   39.41
  -2  -7   2    0.25    0.39
   2   7  -2    3.50    0.83
  -2  -7   2    4.25    1.00
  -2  -7   2    0.71    0.65
   2   7  -2    2.27    0.85
   2   7  -2    1.41    0.62
  -2  -7   1  504.13   11.14
  -2  -7   1  503.02   11.70
   2   7  -1  473.96   10.90
  -2  -7   0  102.41   19.56
  -2  -7   0   99.18   19.09
   2   7   0  102.62   19.73
  -2  -7  -1    1.55    0.81
  -2  -7  -1    1.50    1.24
   2   7   1    3.09    0.79
  -2  -7  -2  633.99   14.99
  -2  -7  -2  640.92   14.69
   2   7   2  622.01   13.72
  -2  -7  -3  471.90   11.06
  -2  -7  -3  431.91   82.27
  -2  -7  -4   24.76    5.34
  -2  -7  -4   24.50    5.18
  -2  -7  -5  220.61   11.78
  -2  -7  -5  236.79   12.54
  -2  -7  -6  326.86    9.75
  -2  -7  -6  313.34    9.85
  -2  -7  -7   19.10    4.02
  -2  -7  -7   12.69    2.89
  -2  -7  -8  732.62   26.32
  -2  -7  -8  751.40   26.99
  -2  -7  -9    0.07    0.59
  -2  -7  -9    4.34    1.55
  -2  -7 -10  410.87   15.19
  -2  -7 -10  445.83   16.21
  -2  -7 -11  978.23   20.97
  -2  -7 -11 1042.17   22.30
  -2  -7 -12  512.29   14.46
  -2  -7 -12  572.74   13.18
  -2  -7 -13    0.66    0.82
  -2  -7 -14   59.89    8.46
  -2  -7 -14   53.23   13.66
  -2  -7 -15  154.42    7.35
  -2  -7 -15  148.90   10.12
  -2  -7 -16    1.93    1.33
  -2  -7 -16    1.43    0.55
  -2  -7 -17   24.39    3.84
  -2  -7 -17   29.36    5.12
  -2  -7 -18  102.90   11.07
  -2  -7 -19   10.60    2.53
   2   7  19    3.41    1.49
  -2  -7 -20  122.11   20.50
   2   7  20  112.10   17.14
  -2  -7 -21    0.47    1.46
   2   7  21    6.33    2.21
  -2  -7 -22    2.32    1.03
   2   7  22    4.42    1.85
  -2  -7 -23   16.06    3.93
   2   7  23   13.09    3.05
  -2  -7 -24    6.46    2.18
   2   7  24    4.44    1.10
  -2  -7 -25   10.89    2.73
   2   7  25    7.29    1.87
  -2  -8  23   11.52    1.79
  -2  -8  22   50.71   15.81
  -2  -8  21    3.82    1.74
  -2  -8  20   18.99    3.53
  -2  -8  19   56.20    7.51
  -2  -8  18   45.76    5.19
  -2  -8  17   73.97   11.65
  -2  -8  16    2.74    1.01
  -2  -8  15    2.95    1.15
  -2  -8  15    0.62    0.58
  -2  -8  14    3.09    1.71
  -2  -8  14    6.63    1.92
  -2  -8  13    8.70    1.67
  -2  -8  13    7.07    1.43
  -2  -8  12  133.93   16.13
  -2  -8  12  138.15   14.03
  -2  -8  11   19.17    4.17
  -2  -8  11   12.81    3.15
  -2  -8  10   89.65   10.96
  -2  -8  10   82.00   12.71
  -2  -8   9   17.60    3.74
  -2  -8   9   14.49    3.07
  -2  -8   8   11.98    2.08
  -2  -8   8   10.93    2.87
  -2  -8   7   33.88    5.54
  -2  -8   7   37.98    5.33
   2   8  -7   34.91    5.15
  -2  -8   6    6.88    1.74
  -2  -8   6    3.73    1.37
   2   8  -6    0.67    0.47
  -2  -8   5  156.86    9.30
  -2  -8   5  185.87   13.87
   2   8  -5  160.69    9.01
  -2  -8   4  457.83   17.51
  -2  -8   4  488.61   17.97
   2   8  -4  476.59   17.13
  -2  -8   3 1524.69   31.20
  -2  -8   3 1468.70   30.53
   2   8  -3 1463.70   29.38
   2   8  -3 1483.53   29.51
  -2  -8   2 1244.22   24.45
  -2  -8   2 1279.26   26.46
   2   8  -2 1246.79   25.70
  -2  -8   1  122.58    6.04
  -2  -8   1  133.09   10.12
   2   8  -1  128.42    6.92
  -2  -8   0  946.70   19.75
  -2  -8  -1    9.49    1.41
  -2  -8  -1   15.76    2.16
   2   8   1   12.65    1.65
  -2  -8  -2  171.00    8.48
  -2  -8  -2  154.77    8.63
   2   8   2  150.81    8.01
  -2  -8  -3    6.68    1.16
  -2  -8  -3    6.13    1.30
  -2  -8  -4    3.92    1.27
  -2  -8  -4    4.91    1.16
  -2  -8  -5  350.74   15.83
  -2  -8  -5  349.38   16.74
  -2  -8  -6   23.79    4.37
  -2  -8  -6   21.81    4.02
  -2  -8  -7  179.67   10.04
  -2  -8  -7  175.74    9.99
  -2  -8  -8  565.58   19.91
  -2  -8  -8  562.66   16.61
  -2  -8  -9  551.06   13.67
  -2  -8  -9  548.75   12.60
  -2  -8 -10    2.97    1.30
  -2  -8 -10    7.64    2.62
  -2  -8 -11 1472.74   49.36
  -2  -8 -11 1499.39   50.94
  -2  -8 -12  480.60   17.96
  -2  -8 -12  522.43   19.01
  -2  -8 -13    3.91    1.43
  -2  -8 -13    9.02    2.36
  -2  -8 -14  586.88   19.29
  -2  -8 -14  624.02   17.77
  -2  -8 -15  116.47   13.65
  -2  -8 -15   86.48    9.55
  -2  -8 -16   14.20    3.48
  -2  -8 -16   10.59    2.68
  -2  -8 -17    2.91    1.48
  -2  -8 -17    1.32    0.84
  -2  -8 -18    1.66    0.81
  -2  -8 -18    2.57    1.06
  -2  -8 -19    3.49    2.04
  -2  -8 -20   70.91   10.45
   2   8  20   56.54    8.82
  -2  -8 -21   48.89    6.21
   2   8  21   33.00    4.61
  -2  -8 -22    1.09    1.26
   2   8  22    3.67    1.94
  -2  -8 -23  223.12   88.47
   2   8  23  132.63   37.68
  -2  -8 -24    8.30    1.96
   2   8  24    5.40    1.45
  -2  -9  22    2.40    1.03
  -2  -9  21   43.43    6.98
  -2  -9  20   18.67    2.51
  -2  -9  19   31.96    3.30
  -2  -9  18   35.58    3.21
  -2  -9  17   47.23   10.32
  -2  -9  16   20.71    3.05
  -2  -9  15    2.87    1.84
  -2  -9  14    3.97    1.46
  -2  -9  14    1.74    0.88
  -2  -9  13    3.92    1.83
  -2  -9  13    1.03    1.27
  -2  -9  12  269.71   17.12
  -2  -9  12  220.12   15.45
  -2  -9  11   22.97    3.63
  -2  -9  11   21.91    2.63
  -2  -9  10  490.49   16.99
  -2  -9  10  502.27   16.91
   2   9 -10  481.60   16.22
  -2  -9   9  491.39   16.72
  -2  -9   9  447.67   17.87
   2   9  -9  483.07   15.85
  -2  -9   8    9.17    2.37
  -2  -9   8   16.84    3.59
   2   9  -8    5.97    1.73
  -2  -9   7  115.87   10.77
  -2  -9   7  120.56   10.03
   2   9  -7   98.24   12.43
  -2  -9   6  111.55   10.63
  -2  -9   6  134.23   14.17
   2   9  -6  110.45    9.22
  -2  -9   5   85.26   12.46
  -2  -9   5   76.93    8.94
   2   9  -5   63.93    8.09
  -2  -9   4   57.96    7.98
   2   9  -4   47.03   14.40
   2   9  -4   47.59    6.07
  -2  -9   3  388.67   18.25
   2   9  -3  391.66   17.44
  -2  -9   2    2.04    1.16
   2   9  -2    0.89    0.72
  -2  -9   1   34.46    5.43
  -2  -9   1   66.15    8.25
   2   9  -1   46.56    7.39
  -2  -9   0 1021.81   28.06
  -2  -9   0 1020.47   28.88
   2   9   0 1045.74   29.07
  -2  -9  -1   12.33    2.98
  -2  -9  -1   19.53    4.70
   2   9   1   19.35    4.30
  -2  -9  -2    9.65    2.34
  -2  -9  -2   13.52    3.33
   2   9   2    8.93    2.07
  -2  -9  -3  232.98   12.73
  -2  -9  -3  211.46   11.99
  -2  -9  -4  290.23   13.11
  -2  -9  -4  242.89   11.63
  -2  -9  -5  723.46   17.48
  -2  -9  -5  695.32   15.84
  -2  -9  -6  313.16   14.33
  -2  -9  -6  308.01   14.18
  -2  -9  -7    3.99    1.43
  -2  -9  -7    5.63    2.37
  -2  -9  -8  136.55   11.11
  -2  -9  -8  140.74   10.42
  -2  -9  -9  357.15   20.67
  -2  -9  -9  366.53   20.53
  -2  -9 -10   24.27    3.39
  -2  -9 -10   27.50    3.70
  -2  -9 -11   -0.06    1.35
  -2  -9 -11    2.93    1.53
  -2  -9 -12  570.75   15.41
  -2  -9 -12  575.20   15.77
  -2  -9 -13    7.04    1.47
  -2  -9 -13    5.86    1.65
  -2  -9 -14   21.22    3.33
  -2  -9 -14   25.80    3.55
  -2  -9 -15  336.10   26.25
  -2  -9 -15  366.33   29.70
  -2  -9 -16   11.89    2.75
  -2  -9 -16    7.95    1.99
  -2  -9 -17    6.02    2.17
  -2  -9 -17    3.07    0.87
  -2  -9 -18   24.28    4.43
  -2  -9 -18   26.16    3.58
  -2  -9 -19    8.58    2.38
  -2  -9 -19   11.73    3.47
  -2  -9 -20   15.42    3.72
  -2  -9 -21   87.60   23.25
   2   9  21   72.33   19.67
  -2  -9 -22    4.34    1.02
   2   9  22    2.87    1.71
  -2  -9 -23   31.64    8.95
   2   9  23   32.90    7.09
  -2 -10  20   11.06    1.94
  -2 -10  19    1.58    0.91
  -2 -10  18   11.53    3.40
  -2 -10  17    4.90    1.70
  -2 -10  16   38.99    4.99
  -2 -10  15   20.16    3.63
  -2 -10  14    5.22    2.05
  -2 -10  14    3.77    1.91
   2  10 -14    1.98    0.96
  -2 -10  13   53.35    6.41
  -2 -10  13   34.43    8.28
   2  10 -13   44.84    4.44
  -2 -10  12   10.86    2.56
  -2 -10  12    5.74    1.60
   2  10 -12    3.89    1.41
  -2 -10  11    6.80    2.30
  -2 -10  11    4.70    1.61
   2  10 -11    3.33    0.84
  -2 -10  10  129.74   15.55
  -2 -10  10  117.04   11.04
   2  10 -10   98.06   10.23
  -2 -10   9  748.59   19.97
  -2 -10   9  793.83   21.30
   2  10  -9  754.16   19.37
  -2 -10   8  417.11   13.20
  -2 -10   8  417.21   11.88
   2  10  -8  401.26   11.76
  -2 -10   7   41.55    6.07
  -2 -10   7   37.66    5.95
   2  10  -7   33.43    4.36
  -2 -10   6  397.39   14.94
   2  10  -6  396.79   13.15
   2  10  -6  395.51   13.11
  -2 -10   5  373.23   25.38
   2  10  -5  354.42   19.61
   2  10  -5  357.49   20.26
  -2 -10   4   75.59   11.17
   2  10  -4   60.12    8.19
  -2 -10   3   18.81    4.14
   2  10  -3   22.89    3.42
  -2 -10   2    7.99    2.15
   2  10  -2    3.52    1.38
  -2 -10   1  138.31   10.08
   2  10  -1  121.06   12.07
  -2 -10   0  157.70   14.28
   2  10   0  155.25   12.77
  -2 -10  -1   25.71    5.70
  -2 -10  -1   63.43    9.49
   2  10   1   45.89    5.98
  -2 -10  -2   82.35    8.94
  -2 -10  -2  108.75   11.87
   2  10   2   74.42   10.19
  -2 -10  -4    2.42    1.05
  -2 -10  -4    2.95    1.20
  -2 -10  -5  738.65   23.57
  -2 -10  -5  731.73   23.98
  -2 -10  -6  234.34   13.14
  -2 -10  -6  248.13   19.11
  -2 -10  -7   54.09    7.47
  -2 -10  -7   49.43    5.70
  -2 -10  -8  499.59   17.01
  -2 -10  -8  510.64   18.18
  -2 -10  -9  209.48   16.98
  -2 -10  -9  234.30   18.60
  -2 -10 -10   16.88    3.23
  -2 -10 -10   20.31    3.11
  -2 -10 -11   20.02    3.37
  -2 -10 -11   25.39    3.93
  -2 -10 -12    0.74    1.11
  -2 -10 -12    3.81    1.70
  -2 -10 -13    2.21    1.42
  -2 -10 -13    4.14    1.43
  -2 -10 -14   11.11    2.33
  -2 -10 -14    7.35    1.86
  -2 -10 -15   73.67   13.77
  -2 -10 -15   75.82   12.58
  -2 -10 -16    2.87    1.33
  -2 -10 -16    4.02    1.74
  -2 -10 -17   45.06    5.94
  -2 -10 -17   42.51    6.56
  -2 -10 -18   52.74    8.33
  -2 -10 -18   34.28    4.41
  -2 -10 -19    1.60    0.95
  -2 -10 -19    1.27    0.63
  -2 -10 -20   54.75   16.04
  -2 -10 -21    6.97    1.97
   2  10  21    5.87    1.61
  -2 -11  19    1.87    1.15
  -2 -11  18    0.66    1.03
  -2 -11  17    2.56    1.15
  -2 -11  16   13.19    3.34
  -2 -11  15  146.49   17.63
  -2 -11  14   12.29    3.01
  -2 -11  13  129.82   13.20
  -2 -11  13   89.99    8.56
  -2 -11  12   13.55    2.88
  -2 -11  12    4.50    1.86
  -2 -11  11    3.34    1.39
  -2 -11  11    2.16    1.14
  -2 -11  10   34.63    6.34
  -2 -11  10   22.69    4.47
  -2 -11   9   56.89    8.31
  -2 -11   8   30.13    5.18
  -2 -11   7    6.84    1.61
  -2 -11   6  215.63   14.03
  -2 -11   5  406.93   18.69
  -2 -11   4    4.41    1.02
  -2 -11   3  121.35    9.87
  -2 -11   2    3.95    2.05
  -2 -11   1  492.54   13.56
  -2 -11   0   65.52   12.82
  -2 -11  -1  105.41   10.41
  -2 -11  -2   96.76   11.14
  -2 -11  -3  389.70   11.57
  -2 -11  -4  131.14   11.43
  -2 -11  -5    7.27    1.57
  -2 -11  -5   13.37    2.40
  -2 -11  -6  196.16   12.80
  -2 -11  -6  211.43   14.02
  -2 -11  -7  525.68   22.79
  -2 -11  -7  420.77   18.32
  -2 -11  -8  262.47   11.57
  -2 -11  -8  285.59   17.91
  -2 -11  -9  484.70   33.59
  -2 -11  -9  477.01   32.87
  -2 -11 -10   24.77    4.55
  -2 -11 -10   35.75    5.88
  -2 -11 -11   52.36    8.09
  -2 -11 -11   61.92    9.23
  -2 -11 -12    0.56    1.07
  -2 -11 -12    0.28    0.96
  -2 -11 -13    7.86    2.90
  -2 -11 -13    9.20    1.93
  -2 -11 -14   68.63   10.19
  -2 -11 -14   81.26   11.03
  -2 -11 -15   84.12   11.33
  -2 -11 -15   80.03    9.63
  -2 -11 -16    3.04    1.67
  -2 -11 -16    6.27    1.75
  -2 -11 -17   33.90    4.99
  -2 -11 -17   38.37    5.86
  -2 -11 -18   68.27   21.02
  -2 -11 -18   70.22   20.90
  -2 -11 -19   20.03    3.70
  -2 -11 -19   13.93    3.55
  -2 -11 -20   34.20    9.51
  -2 -12  17    3.08    1.11
  -2 -12  16    8.36    3.30
  -2 -12  15   33.98    5.86
  -2 -12  12   51.80   12.56
  -2 -12  11  182.28   12.04
  -2 -12  10    1.75    1.35
  -2 -12   9   23.49    3.57
  -2 -12   8    5.81    2.40
  -2 -12   7   54.60    6.93
  -2 -12   6   76.18    8.38
  -2 -12   5   48.81    4.92
  -2 -12   4    5.80    2.16
  -2 -12   3   53.52    8.00
  -2 -12   2   18.74    4.14
  -2 -12   1   77.96    7.03
  -2 -12   0  215.61   18.87
  -2 -12  -1   53.86    6.38
  -2 -12  -2  149.55   13.02
  -2 -12  -3  452.54   31.14
  -2 -12  -4   74.78    8.88
  -2 -12  -5   15.84    3.78
  -2 -12  -6   36.92    6.75
  -2 -12  -7   42.10    7.25
  -2 -12  -8    3.57    1.28
  -2 -12  -9   13.21    3.25
  -2 -12  -9   17.84    3.37
  -2 -12 -10   38.98    7.09
  -2 -12 -10   55.71    5.30
  -2 -12 -11   14.39    3.10
  -2 -12 -11   18.03    3.21
  -2 -12 -12   31.16    4.39
  -2 -12 -12   39.26    4.58
  -2 -12 -13    7.84    2.28
  -2 -12 -13   12.30    2.74
  -2 -12 -14   22.45    5.00
  -2 -12 -14   30.40    3.37
  -2 -12 -15   39.05    7.76
  -2 -12 -15   51.99    6.31
  -2 -12 -16    7.20    2.42
  -2 -12 -16    7.80    2.00
  -2 -12 -17    4.09    1.26
  -2 -12 -17    2.68    0.94
  -2 -12 -18   25.50    7.31
  -2 -12 -18   33.11    7.49
  -2 -13  11   32.48    7.77
  -2 -13  10   12.18    3.47
  -2 -13   9   88.17    7.21
  -2 -13   8    6.64    2.49
  -2 -13   7    6.98    2.17
  -2 -13   6   38.18    5.80
  -2 -13   5    6.68    2.26
  -2 -13   4   86.37    9.94
  -2 -13   3   81.05   12.02
  -2 -13   2    4.40    2.16
  -2 -13   1   66.76   10.84
  -2 -13   0  271.13   24.18
  -2 -13  -1   37.42    3.98
  -2 -13  -2    4.11    2.36
  -2 -13  -3  235.61   22.98
  -2 -13  -4   92.90   15.75
  -2 -13  -5   11.26    2.23
  -2 -13  -6   98.14    7.75
  -2 -13  -7   13.01    3.32
  -2 -13  -8    2.04    1.37
  -2 -13  -9    9.68    3.21
  -2 -13 -10    1.81    1.69
  -2 -13 -11   18.65    3.37
  -2 -13 -12   51.35    6.49
  -2 -13 -13   12.79    1.78
  -2 -13 -14    0.70    0.88
  -2 -13 -15   54.87   11.67
  -2 -13 -16   -0.06    1.20
  -2 -14  10    1.96    1.34
  -2 -14   9    8.38    2.46
  -2 -14   8   13.35    3.54
  -2 -14   7    9.33    2.65
  -2 -14   6   42.87    6.24
  -2 -14   5   34.24    5.73
  -2 -14   4  143.73   20.04
  -2 -14   3   71.81   10.25
  -2 -14   2  106.52   14.66
  -2 -14   1    6.07    2.31
  -2 -14   0   50.49    8.29
  -2 -14  -1   32.35    5.47
  -2 -14  -2    2.21    1.05
  -2 -14  -3   18.48    4.98
  -2 -14  -4   32.59    5.02
  -2 -14  -5   10.51    2.80
  -2 -14  -6   36.28    3.42
  -2 -14  -7    6.87    2.10
  -2 -14  -8   60.58    8.18
  -2 -14  -9    1.33    1.93
  -2 -14 -10   21.10    4.40
  -2 -14 -11   15.39    3.09
  -2 -14 -12   46.05    8.49
  -2 -15   8    3.06    1.36
  -2 -15   7    0.24    1.21
  -2 -15   6    5.44    1.62
  -2 -15   5   23.10    6.58
  -2 -15   4    9.13    2.62
  -2 -15   3   71.32   19.58
  -2 -15   2  107.72   30.54
  -2 -15   1    3.82    2.14
  -2 -15   0   22.77    3.75
  -2 -15  -1   20.58    3.49
  -2 -15  -2    2.64    2.08
  -2 -15  -3    1.49    1.03
  -2 -15  -4    5.37    1.53
  -2 -15  -5    0.36    0.97
  -2 -15  -6   23.76    4.46
  -2 -15  -7   28.31    5.04
  -2 -15  -8    3.75    1.47
   3 -13   0    1.57    1.03
   3 -13   1    2.24    0.85
   3 -13   2    4.74    1.82
   3 -13   3    9.07    1.89
   3 -12  -8   22.19    3.30
   3 -12  -7    1.96    1.45
   3 -12  -6   12.46    3.42
   3 -12  -4    4.43    1.64
   3 -12  -3   64.56   18.11
   3 -12  -2    6.70    2.21
   3 -12  -1    5.99    2.03
  -3  12   1    5.06    1.46
   3 -12   0   45.25   13.35
  -3  12   0   33.95    5.10
   3 -12   1    0.80    1.54
  -3  12  -1    0.82    0.94
   3 -12   2   25.01    4.92
  -3  12  -2   15.67    3.76
   3 -12   3   17.80    3.14
  -3  12  -3    5.74    1.63
   3 -12   4   16.42    2.39
  -3  12  -4   10.16    2.53
   3 -12   5    1.20    1.70
  -3  12  -5    1.43    1.02
   3 -12   6   64.83   19.04
   3 -12   7   40.14   11.25
   3 -12   8   23.96    4.78
   3 -12   9    7.11    1.87
   3 -12  10    1.58    0.99
   3 -12  11   14.19    2.84
   3 -12  12   -0.32    1.39
   3 -11 -12   11.92    2.76
   3 -11 -11   14.28    2.98
   3 -11 -10   -0.80    1.10
   3 -11  -9    1.74    1.16
   3 -11  -8   62.27   15.92
   3 -11  -7    4.61    1.90
   3 -11  -6   19.14    4.40
   3 -11  -5    3.73    1.73
   3 -11  -4    7.10    2.11
   3 -11  -3   23.48    3.21
  -3  11   3   12.03    3.03
   3 -11  -2  144.24   10.94
  -3  11   2  110.12   13.59
   3 -11  -1    4.57    2.42
  -3  11   1    7.69    2.23
   3 -11   0   60.69    7.64
  -3  11   0   52.92    5.23
   3 -11   1  109.21    8.27
  -3  11  -1   80.90    9.69
   3 -11   2    3.72    1.90
  -3  11  -2    2.16    1.57
   3 -11   3    8.55    2.52
  -3  11  -3    8.45    1.89
   3 -11   4   55.14    7.92
  -3  11  -4   62.87    6.28
   3 -11   5   20.68    3.98
  -3  11  -5   19.07    3.04
   3 -11   6   16.07    3.21
  -3  11  -6    8.55    2.20
   3 -11   7   25.04    3.81
  -3  11  -7   31.63    3.68
   3 -11   8    7.50    2.07
  -3  11  -8    9.94    2.85
   3 -11   9    5.96    2.25
   3 -11  10    3.84    2.46
  -3  11 -10    4.04    1.55
   3 -11  11    4.09    2.04
  -3  11 -11    0.68    0.67
   3 -11  12    5.63    2.13
  -3  11 -12    1.37    0.95
  -3  11 -12    4.11    1.28
   3 -11  13    0.25    0.91
  -3  11 -13    2.34    1.35
  -3  11 -13    2.51    1.16
   3 -11  14   14.93    4.03
  -3  11 -14   20.41    4.18
  -3  11 -14   21.53    4.02
   3 -11  15   14.26    4.25
   3 -10 -13   11.62    3.80
   3 -10 -13   16.40    4.02
   3 -10 -12   19.85    8.29
   3 -10 -11    4.47    1.78
   3 -10 -10   26.85    3.73
   3 -10  -9   28.87    4.83
   3 -10  -8   61.06    6.38
   3 -10  -7    5.82    1.98
   3 -10  -6   95.52    8.14
   3 -10  -5    8.87    1.87
   3 -10  -4   20.41    3.41
  -3  10   4   20.32    3.42
   3 -10  -3   44.30    5.71
  -3  10   3   43.74    5.20
   3 -10  -2    0.77    1.49
  -3  10   2    1.91    1.08
   3 -10  -1    5.76    2.31
  -3  10   1    4.46    1.26
   3 -10   0   26.44    5.56
  -3  10   0   26.80    4.89
   3 -10   1  227.34   13.53
  -3  10  -1  223.29   15.40
   3 -10   2   95.53    9.42
  -3  10  -2   95.82   10.13
   3 -10   3   16.53    3.63
  -3  10  -3   13.59    2.99
   3 -10   4   44.26    5.63
  -3  10  -4   36.08    6.71
   3 -10   5    5.91    2.37
  -3  10  -5    3.70    1.49
   3 -10   6    3.14    2.17
  -3  10  -6    1.38    0.97
   3 -10   7   13.56    2.73
  -3  10  -7   13.77    2.67
   3 -10   8    8.84    2.85
  -3  10  -8    4.11    1.61
   3 -10   9    0.62    1.35
  -3  10  -9    7.52    2.26
  -3  10  -9    3.96    1.37
   3 -10  10   12.29    2.66
  -3  10 -10   20.78    3.53
  -3  10 -10   21.20    3.27
   3 -10  11   80.06   11.17
  -3  10 -11   85.52    9.87
  -3  10 -11   87.92   10.25
   3 -10  12    3.04    1.70
  -3  10 -12    4.57    1.44
  -3  10 -12    7.06    2.10
   3 -10  13   14.14    3.49
   3 -10  14    5.08    2.39
  -3  10 -14    8.61    2.12
   3 -10  15   29.69    5.67
  -3  10 -15   44.25   11.27
   3 -10  16   21.37    6.15
  -3  10 -16   46.99   12.24
   3 -10  17    2.25    1.16
  -3  10 -17    1.58    1.12
   3 -10  18    1.06    1.00
  -3  10 -18    2.54    1.18
   3  -9 -16    2.08    1.70
   3  -9 -15   19.01    3.69
   3  -9 -14   35.27    7.65
   3  -9 -14   33.69    6.34
   3  -9 -13   21.79    4.63
   3  -9 -13   24.74    4.93
   3  -9 -12    0.77    0.92
   3  -9 -12    2.48    1.42
   3  -9 -11    1.79    0.79
   3  -9 -11    2.68    1.70
   3  -9 -10   40.16    7.07
   3  -9 -10   71.72    6.90
   3  -9  -9   27.62    5.28
   3  -9  -9   38.94    5.97
   3  -9  -8   10.39    2.78
   3  -9  -8   21.61    3.85
   3  -9  -7    2.27    1.46
   3  -9  -7    3.20    1.28
   3  -9  -6  233.91   10.90
   3  -9  -6  270.01   12.83
   3  -9  -5  320.10   21.86
   3  -9  -5  434.92   33.69
  -3   9   5  377.05   26.19
   3  -9  -4    3.85    1.33
  -3   9   4    4.82    2.07
   3  -9  -3  126.40   11.32
  -3   9   3  133.46   11.17
   3  -9  -2   25.45    3.69
  -3   9   2   20.54    2.81
   3  -9  -1    6.65    2.04
  -3   9   1    4.67    1.68
   3  -9   0   94.61   11.99
  -3   9   0   87.64    9.76
   3  -9   1   77.92   10.38
  -3   9  -1   56.98    7.22
   3  -9   2   57.57    8.79
  -3   9  -2   49.45    5.85
   3  -9   3   13.35    2.83
  -3   9  -3   10.43    2.32
   3  -9   4   10.89    2.21
  -3   9  -4   10.80    2.66
   3  -9   5   94.15    8.16
  -3   9  -5   95.23   10.08
   3  -9   6    8.41    3.05
  -3   9  -6    8.41    2.53
   3  -9   7    8.08    2.92
  -3   9  -7    4.97    2.20
  -3   9  -7    6.64    2.12
   3  -9   8  178.95   13.73
  -3   9  -8  159.75   16.49
  -3   9  -8  157.88   14.21
   3  -9   9  176.99   11.75
  -3   9  -9  168.58   18.06
  -3   9  -9  171.60   11.86
   3  -9  10    1.89    1.20
  -3   9 -10    2.46    1.32
   3  -9  11    3.54    2.38
  -3   9 -11    1.29    0.74
   3  -9  12   21.44    3.25
  -3   9 -12   26.05    3.41
   3  -9  13    5.20    3.06
  -3   9 -13    2.16    1.15
   3  -9  14   55.60    8.74
  -3   9 -14   83.81    5.83
   3  -9  15   21.95    4.15
  -3   9 -15   33.33    3.04
   3  -9  16    5.02    2.18
  -3   9 -16    4.31    1.40
   3  -9  17    8.43    2.22
  -3   9 -17    8.27    3.04
   3  -9  18    4.47    1.46
  -3   9 -18    2.50    1.82
   3  -9  19    6.86    1.78
  -3   9 -19    3.13    1.48
   3  -9  20    3.35    1.46
  -3   9 -20    1.46    1.34
   3  -8 -18    7.91    2.41
  -3   8  18    6.74    1.71
   3  -8 -17   25.52    6.53
   3  -8 -16    3.01    1.74
   3  -8 -15    4.37    1.79
   3  -8 -15    1.47    0.69
   3  -8 -14   50.41    8.30
   3  -8 -14   40.65    6.28
   3  -8 -13   26.34    4.48
   3  -8 -13   35.18    3.20
   3  -8 -12    2.04    1.40
   3  -8 -12    4.26    1.84
   3  -8 -11  119.18   23.49
   3  -8 -11  147.91   11.75
   3  -8 -10    5.30    1.48
   3  -8 -10    6.09    1.76
   3  -8  -9    1.65    1.25
   3  -8  -9    5.08    1.88
   3  -8  -8    2.34    1.77
   3  -8  -8    7.51    2.22
   3  -8  -7    1.72    0.94
   3  -8  -7    7.08    1.75
   3  -8  -6   17.65    3.63
   3  -8  -6   20.22    3.11
   3  -8  -5  175.17   11.77
   3  -8  -5  191.55   12.34
  -3   8   5  199.31   19.38
   3  -8  -4   53.77   11.22
   3  -8  -4   92.06   11.46
  -3   8   4   87.19   27.34
   3  -8  -3    0.31    0.75
   3  -8  -3    1.62    1.14
  -3   8   3    1.87    0.99
   3  -8  -2  346.09   11.56
   3  -8  -2  339.09   14.57
  -3   8   2  346.36   18.95
   3  -8  -1   23.83    6.04
   3  -8  -1   69.36    8.77
  -3   8   1   58.60    7.98
   3  -8   0   30.87    5.97
  -3   8   0   25.48    5.10
   3  -8   1  110.02   14.39
  -3   8  -1  101.21   12.06
   3  -8   2   51.21    7.45
  -3   8  -2   59.77    7.07
   3  -8   3   28.11    6.06
  -3   8  -3   34.82    4.32
   3  -8   4   32.76    5.85
  -3   8  -4   33.63    4.22
   3  -8   5   52.18    6.83
  -3   8  -5   42.25    5.66
  -3   8  -5   43.77    5.52
   3  -8   6   24.97    5.17
  -3   8  -6   21.71    4.29
  -3   8  -6   21.98    4.17
   3  -8   7   77.18   13.19
  -3   8  -7   87.74   27.36
  -3   8  -7   93.78    8.92
   3  -8   8   10.08    2.31
  -3   8  -8   10.18    1.71
   3  -8   9   28.27    4.00
  -3   8  -9   34.55    4.28
   3  -8  10  101.82    9.57
  -3   8 -10  115.22   11.09
   3  -8  11   48.95    7.51
  -3   8 -11   51.40    6.94
   3  -8  12  225.91   17.73
  -3   8 -12  255.56   20.18
   3  -8  13   74.67    9.82
  -3   8 -13   92.54   10.74
   3  -8  14   -0.11    1.69
  -3   8 -14    2.12    1.09
  -3   8 -15   45.60    5.33
  -3   8 -16   20.46    3.50
  -3   8 -17   14.38    3.24
   3  -8  18    8.55    2.69
  -3   8 -18    7.27    2.44
   3  -8  19    0.62    0.99
  -3   8 -19    3.56    1.71
   3  -8  20    3.66    1.63
   3  -8  20    4.25    1.88
  -3   8 -20    7.00    2.02
   3  -8  21    1.63    1.14
   3  -8  21    0.83    0.82
  -3   8 -21   -0.23    1.04
  -3   8 -22    9.51    2.23
  -3   7  20   18.93    3.10
   3  -7 -19    9.68    1.95
  -3   7  19    8.14    2.40
   3  -7 -18   10.78    4.71
  -3   7  18    5.81    1.74
   3  -7 -17   15.40    4.45
   3  -7 -16    3.90    1.44
   3  -7 -15   25.76    6.20
   3  -7 -15   14.06    3.62
   3  -7 -14    4.06    1.78
   3  -7 -14    2.23    0.89
   3  -7 -13   35.48    5.41
   3  -7 -13   35.24    5.76
   3  -7 -12  365.91   17.47
   3  -7 -12  356.03   15.93
   3  -7 -11  297.70   21.02
   3  -7 -11  320.66   25.14
   3  -7 -10   18.02    3.95
   3  -7 -10   19.11    4.64
   3  -7  -9   41.45    6.67
   3  -7  -9   32.29    5.23
   3  -7  -8  131.87   12.83
   3  -7  -8  120.57    9.04
   3  -7  -7    2.22    1.07
   3  -7  -7    1.39    0.75
   3  -7  -6    3.88    1.42
   3  -7  -6    5.82    1.85
  -3   7   6    7.22    2.29
   3  -7  -5    9.59    2.52
   3  -7  -5   12.37    2.80
  -3   7   5   10.68    2.62
   3  -7  -4  113.63   14.27
   3  -7  -4  149.12   15.99
  -3   7   4  127.48   13.08
   3  -7  -3    3.29    1.55
   3  -7  -3   12.58    3.83
  -3   7   3   12.50    3.62
   3  -7  -2  101.59   26.23
   3  -7  -2  132.24   12.10
  -3   7   2  127.84   12.56
   3  -7  -1  319.81   13.78
   3  -7  -1  319.85   14.30
  -3   7   1  303.25   17.17
   3  -7   0   15.47    3.76
   3  -7   0   24.46    4.83
  -3   7   0   32.88    6.40
   3  -7   1  145.37   10.11
   3  -7   1  157.99   11.56
  -3   7  -1  200.18   16.50
   3  -7   2  105.94    7.49
   3  -7   2  151.88   13.62
  -3   7  -2  122.23   10.44
   3  -7   3  212.67   14.95
  -3   7  -3  189.84   14.61
   3  -7   4   86.39   10.84
  -3   7  -4   74.70    9.12
  -3   7  -4   75.79    9.36
   3  -7   5   40.85    5.59
  -3   7  -5   39.92    5.12
  -3   7  -5   35.11    6.87
   3  -7   6   25.68    5.25
  -3   7  -6   20.68    4.33
   3  -7   7  104.86   14.88
  -3   7  -7  107.67   13.50
  -3   7  -8  152.67   15.41
  -3   7  -9  205.31    9.82
  -3   7 -10   21.51    4.18
  -3   7 -11  181.91   15.10
  -3   7 -12   12.95    2.12
  -3   7 -13   79.77    8.28
   3  -7  14   13.95    3.27
  -3   7 -14   10.74    2.49
   3  -7  15   51.14    7.21
  -3   7 -15   74.35    7.78
   3  -7  16    3.72    1.08
  -3   7 -16    3.43    1.08
   3  -7  17    0.50    0.54
  -3   7 -17    4.00    2.12
   3  -7  18   11.88    2.40
  -3   7 -18   12.60    3.06
   3  -7  19    1.18    1.12
  -3   7 -19    1.94    1.31
   3  -7  20    3.30    1.64
  -3   7 -20    1.99    1.73
   3  -7  21    3.31    1.30
   3  -7  22   24.67    5.26
   3  -6 -21    3.95    1.76
  -3   6  21    2.79    1.29
   3  -6 -20    9.67    2.78
  -3   6  20    9.59    3.54
   3  -6 -19   68.41   15.30
  -3   6  19   77.00   12.25
   3  -6 -18    4.42    2.07
  -3   6  18    3.95    1.56
   3  -6 -17  125.74   12.54
  -3   6  17  115.20   13.94
   3  -6 -16    3.35    1.92
   3  -6 -15    3.41    1.49
   3  -6 -15    3.50    1.42
   3  -6 -14    6.57    2.16
   3  -6 -14    2.85    1.11
   3  -6 -13    3.36    1.65
   3  -6 -13    2.19    1.09
   3  -6 -12  171.01   19.70
   3  -6 -12  148.06   11.84
   3  -6 -11   45.10    6.38
   3  -6 -11   47.92   10.08
   3  -6 -10  262.91   16.90
   3  -6 -10  243.09   16.08
   3  -6  -9   32.71    4.76
   3  -6  -9   31.02    6.40
   3  -6  -8  223.23   16.28
   3  -6  -8  255.42   14.42
   3  -6  -7  867.05   30.37
   3  -6  -7  905.95   30.95
   3  -6  -6    2.05    0.90
   3  -6  -6    1.19    0.85
  -3   6   6    6.33    2.32
   3  -6  -5    1.77    1.28
   3  -6  -5    0.07    0.93
  -3   6   5    2.53    1.40
   3  -6  -4   13.44    2.16
   3  -6  -4    9.75    2.51
  -3   6   4    8.14    2.17
   3  -6  -3    0.36    0.51
   3  -6  -3    1.99    0.66
  -3   6   3    4.14    1.54
   3  -6  -2   16.28    3.77
   3  -6  -2   22.49    3.90
  -3   6   2   20.76    3.52
   3  -6  -1  110.11    9.12
   3  -6  -1  123.73    8.40
  -3   6   1  125.02   11.66
   3  -6   0   47.15    7.08
   3  -6   0   61.52    6.07
  -3   6   0   72.29    6.80
   3  -6   1  115.41    7.80
   3  -6   1  128.44    8.77
  -3   6  -1  141.13   10.24
   3  -6   2  160.16    8.88
   3  -6   2  178.83   10.25
  -3   6  -2  191.77   14.14
   3  -6   3    6.94    1.89
   3  -6   3    9.67    2.44
  -3   6  -3   17.76    3.98
  -3   6  -3   17.13    3.95
   3  -6   4  135.05    7.26
   3  -6   4  149.74    8.87
  -3   6  -4  168.22   11.97
  -3   6  -4  160.15   12.27
  -3   6  -5   19.73    4.88
  -3   6  -6  210.31   15.34
  -3   6  -7  201.16   14.74
  -3   6  -8  493.36  144.21
  -3   6  -9   20.31    4.11
  -3   6 -10  424.56   18.89
   3  -6  11  121.52   13.80
  -3   6 -11  132.25   12.58
   3  -6  12   25.13    4.95
  -3   6 -12   33.48    4.27
   3  -6  13   89.90   12.05
  -3   6 -13   97.22   11.33
   3  -6  14  128.55   12.36
   3  -6  15    8.73    2.13
   3  -6  16    4.52    1.51
   3  -6  17   14.11    2.79
   3  -6  18    5.85    2.32
   3  -6  19    2.82    1.33
   3  -6  20    8.93    1.82
   3  -6  21    2.17    1.20
   3  -6  22    0.56    0.45
   3  -6  23   51.18   15.95
   3  -5 -22   18.79    5.33
  -3   5  22   20.09    3.98
   3  -5 -21   12.94    2.47
  -3   5  21   13.63    2.66
   3  -5 -20    1.80    1.30
  -3   5  20    3.11    1.89
   3  -5 -19    4.51    1.52
  -3   5  19    2.63    1.32
   3  -5 -18   -0.01    1.39
  -3   5  18    6.21    2.21
   3  -5 -17  176.63   18.58
  -3   5  17  179.40   19.94
   3  -5 -16   49.08    7.12
  -3   5  16   43.07    5.71
   3  -5 -15    1.40    1.06
   3  -5 -15    1.00    0.74
   3  -5 -14  149.48   16.96
   3  -5 -14  134.56   12.19
   3  -5 -13   36.09    4.86
   3  -5 -13   27.41    4.34
   3  -5 -12    1.97    1.23
   3  -5 -12    1.51    0.67
   3  -5 -11   91.60   14.40
   3  -5 -11   89.03   10.88
   3  -5 -10    4.10    1.96
   3  -5 -10    2.73    1.71
   3  -5  -9    1.09    0.96
   3  -5  -9    3.47    1.66
   3  -5  -8   99.51   14.33
   3  -5  -8   90.24   11.31
   3  -5  -7  819.17   19.84
   3  -5  -7  857.09   18.68
   3  -5  -6  168.84    9.85
   3  -5  -6  161.72    9.19
  -3   5   6  175.91   13.57
   3  -5  -5  112.58    8.14
   3  -5  -5  128.47   11.29
  -3   5   5  126.41   11.40
   3  -5  -4   10.23    1.69
   3  -5  -4    7.26    1.34
  -3   5   4    2.26    1.16
   3  -5  -3   22.74    2.53
   3  -5  -3   29.04    3.87
  -3   5   3   24.92    5.55
   3  -5  -2  504.81   18.17
   3  -5  -2  491.50   17.84
  -3   5   2  473.16   17.41
   3  -5  -1  326.30   10.28
   3  -5  -1  319.54    9.73
  -3   5   1  309.32    9.60
   3  -5   0   56.59    7.10
   3  -5   0   66.64    8.76
  -3   5   0   68.82    8.95
   3  -5   1   -0.43    1.21
  -3   5  -1    1.25    0.73
   3  -5   2   60.30    8.74
  -3   5  -2   55.63    6.93
  -3   5  -2   54.26    7.03
  -3   5  -3  412.55   12.39
  -3   5  -3  419.27   17.61
  -3   5  -4  158.35   11.66
   3  -5   5   75.97    5.43
   3  -5   6  108.05    5.14
  -3   5  -7  833.01   19.41
  -3   5  -8  236.37   16.33
   3  -5   9   90.42    7.61
  -3   5  -9  122.76   11.24
   3  -5  10   11.88    2.13
  -3   5 -10   14.06    2.01
   3  -5  11   13.19    2.31
   3  -5  12   78.74   10.42
   3  -5  13  223.89   15.52
   3  -5  14    8.54    2.35
   3  -5  15   35.67    4.58
   3  -5  16   37.98    4.21
   3  -5  17  151.57   14.19
   3  -5  18  126.87   12.25
   3  -5  19   73.76    9.04
   3  -5  20   17.21    3.15
   3  -5  21    6.96    1.93
   3  -5  22    0.71    0.54
   3  -5  23    1.63    0.78
   3  -5  24   27.33    6.31
   3  -4 -23    9.67    1.59
  -3   4  23   12.95    2.12
   3  -4 -22    4.76    2.01
  -3   4  22    4.92    1.83
   3  -4 -21    2.06    1.02
  -3   4  21    2.42    1.23
   3  -4 -20    3.54    1.71
  -3   4  20    2.23    1.16
   3  -4 -19   49.07    4.06
  -3   4  19   46.80    6.07
   3  -4 -18   -2.70    1.51
  -3   4  18    1.45    1.85
   3  -4 -17   70.87    9.22
  -3   4  17   66.67    7.87
   3  -4 -16  111.57   12.29
  -3   4  16  106.29   10.48
   3  -4 -15    2.96    1.37
  -3   4  15    3.45    1.39
   3  -4 -15    3.20    1.23
   3  -4 -14  380.95   16.82
   3  -4 -14  350.62   12.37
   3  -4 -13  217.11   13.03
   3  -4 -13  214.85    7.14
   3  -4 -12  200.74   13.59
   3  -4 -12  189.50   17.68
   3  -4 -11    4.40    1.54
   3  -4 -11    6.15    1.98
   3  -4 -10   96.89   12.70
   3  -4 -10   81.20    9.91
   3  -4  -9   22.48    3.29
   3  -4  -9   20.97    3.43
   3  -4  -8    9.99    2.44
   3  -4  -8    9.23    2.23
   3  -4  -7   63.83    7.26
   3  -4  -7   61.62    6.69
   3  -4  -6   53.27    6.71
   3  -4  -6   45.72    3.93
  -3   4   6   46.82    4.49
   3  -4  -5    9.47    2.31
   3  -4  -5    8.55    2.10
  -3   4   5    7.99    2.13
   3  -4  -4  386.64   12.43
  -3   4   4  380.73   18.83
   3  -4  -3   27.83    4.12
  -3   4   3   24.00    5.04
   3  -4  -2   12.81    2.57
  -3   4   2   10.44    2.39
   3  -4  -1  309.02    9.15
  -3   4   1  292.92    8.92
   3  -4   0   10.79    2.23
  -3   4   0   11.62    2.44
   3  -4   1  837.71   19.54
  -3   4  -1  835.66   19.77
  -3   4  -1  837.49   19.43
  -3   4  -2 1105.82   29.23
  -3   4  -2 1117.48   29.00
  -3   4  -3  193.15    7.48
  -3   4  -4   16.20    3.20
  -3   4  -5   74.85    7.56
   3  -4   6  584.24   16.34
  -3   4  -6  666.52   19.27
   3  -4   7   70.07    8.40
  -3   4  -7  108.49   10.61
   3  -4   8   63.35    7.30
   3  -4   8   86.62   10.93
  -3   4  -8   97.68   13.71
   3  -4   9  121.06    8.61
  -3   4 -10    3.82    0.51
   3  -4  10    4.39    0.91
  -3   4 -11   37.83    5.85
   3  -4  11   50.36    8.18
  -3   4 -12   94.23    9.59
   3  -4  12  113.64   13.91
  -3   4 -13   32.76    4.66
   3  -4  13   47.12   14.24
  -3   4 -14    0.83    0.50
   3  -4  14    3.41    1.37
   3  -4  15   53.29   12.70
   3  -4  16    0.02    0.79
   3  -4  17  149.45   12.30
   3  -4  18  230.77   16.13
   3  -4  19    2.67    1.08
   3  -4  20   72.30    9.22
   3  -4  21  169.67   18.41
   3  -4  22    4.71    1.88
   3  -4  23    2.46    0.82
   3  -4  24    2.36    0.92
   3  -3 -23    1.41    1.26
  -3   3  23    2.12    1.48
   3  -3 -22   63.01   20.32
  -3   3  22   50.09   14.33
   3  -3 -21    4.09    1.65
  -3   3  21    1.84    1.03
   3  -3 -20   97.56    9.38
  -3   3  20   90.87   10.94
   3  -3 -19   32.31    4.51
  -3   3  19   23.41    4.23
   3  -3 -18    4.48    1.91
  -3   3  18    7.80    2.64
   3  -3 -17   27.67    4.34
  -3   3  17   33.01    5.18
   3  -3 -16   26.15    4.09
  -3   3  16   34.81    5.32
   3  -3 -15   25.99    3.59
  -3   3  15   22.85    2.85
   3  -3 -15   13.55    2.54
   3  -3 -14  119.39   15.70
  -3   3  14  117.99   14.55
   3  -3 -14   85.69   10.68
   3  -3 -13  183.97   16.41
   3  -3 -13  171.67   15.91
   3  -3 -12  557.32   19.54
   3  -3 -12  547.67   19.03
   3  -3 -11    2.18    1.77
   3  -3 -11    4.44    1.54
   3  -3 -10  297.03   11.61
   3  -3 -10  277.67   10.35
   3  -3  -9   17.61    2.79
   3  -3  -9   12.38    1.90
   3  -3  -8   23.05    3.23
   3  -3  -8   17.18    2.67
   3  -3  -7  255.24   15.96
   3  -3  -7  249.92   13.19
   3  -3  -6  108.51   10.78
  -3   3   6  116.99    9.43
  -3   3   5    5.96    1.60
   3  -3  -3  228.69    6.85
  -3   3   3  228.72   13.09
   3  -3  -2  144.99    8.29
  -3   3   2  139.58    7.62
   3  -3  -1  556.54   13.09
  -3   3   1  618.91   15.97
  -3   3   0  476.25   11.51
  -3   3  -1  127.99    7.02
  -3   3  -1  126.88    6.98
  -3   3  -2 1421.57   21.34
  -3   3  -3  977.35   22.20
  -3   3  -4   54.81    4.11
  -3   3  -5   88.08    5.98
  -3   3  -6  713.88   16.69
  -3   3  -7  330.71    9.05
   3  -3   7  339.32   10.16
  -3   3  -8   31.95    2.71
   3  -3   8   36.90    4.02
  -3   3  -9   18.59    3.76
   3  -3   9   18.50    4.12
  -3   3 -10   76.24    9.71
   3  -3  10   69.34    8.89
  -3   3 -11  476.67   17.01
   3  -3  11  373.78   16.96
  -3   3 -12  828.23   17.49
   3  -3  12  850.69   17.79
  -3   3 -13  102.07    7.17
   3  -3  13  118.82   11.71
  -3   3 -14  690.63   15.14
   3  -3  14  615.16   13.48
  -3   3 -15   13.14    3.62
   3  -3  15   10.42    3.30
  -3   3 -16    5.75    1.68
   3  -3  16    6.51    1.93
  -3   3 -17   79.69   11.43
   3  -3  17   80.21   10.54
  -3   3 -18   21.67    3.22
   3  -3  18   24.55    3.12
   3  -3  19    0.02    0.72
   3  -3  20   42.37    6.69
   3  -3  21  319.69   15.72
   3  -3  22  115.16   14.15
   3  -3  23    9.09    2.23
   3  -3  24    9.50    2.41
   3  -3  25    1.09    1.04
   3  -2 -24    0.92    0.75
  -3   2  24    0.25    1.00
   3  -2 -23   12.79    3.19
  -3   2  23    5.32    1.76
   3  -2 -22   44.79    8.69
  -3   2  22   42.31    6.01
   3  -2 -21    3.55    1.04
  -3   2  21    5.49    1.99
   3  -2 -20   32.46    5.29
  -3   2  20   27.71    4.21
   3  -2 -19  253.44   22.93
  -3   2  19  218.32   25.28
   3  -2 -18  116.17   13.53
  -3   2  18   85.83   10.63
   3  -2 -17   32.13    4.75
  -3   2  17   31.17    4.25
   3  -2 -16   52.08   10.47
  -3   2  16   46.77   15.08
   3  -2 -15    0.46    1.02
   3  -2 -14    7.04    2.70
  -3   2  14   -0.34    1.33
   3  -2 -13   27.17    6.10
  -3   2  13   38.78    5.79
   3  -2 -13   16.14    3.46
   3  -2 -12   80.93    8.65
  -3   2  12   99.59   13.24
   3  -2 -12   63.21    8.29
   3  -2 -11   55.66    4.34
   3  -2 -11   52.68   12.33
   3  -2 -10  353.20   16.24
   3  -2 -10  348.94   15.64
   3  -2  -9   76.84   10.40
   3  -2  -9   55.02    8.16
   3  -2  -8   18.10    3.88
   3  -2  -7  660.71   14.77
   3  -2  -6   75.93    5.09
   3  -2  -5  694.62   15.26
  -3   2   5  697.66   16.27
   3  -2  -4  892.43   20.16
  -3   2   4  844.51   19.68
   3  -2  -3  107.27    5.73
  -3   2   3  111.16    8.04
   3  -2  -2   24.35    4.09
  -3   2   2   22.31    3.84
  -3   2   1  502.83   12.09
  -3   2   0  397.90   14.41
  -3   2  -1 1623.54   17.04
  -3   2  -1 1605.19   17.85
  -3   2  -2  806.92   12.30
  -3   2  -3  382.16   14.09
  -3   2  -4    4.58    0.87
  -3   2  -5   54.33    3.87
  -3   2  -5   67.23    5.10
  -3   2  -6  606.02   13.94
   3  -2   6  585.43   13.84
  -3   2  -7  424.97   15.35
   3  -2   7  429.65   10.02
  -3   2  -8  230.08    6.84
   3  -2   8  203.43    8.66
  -3   2  -9    7.92    1.53
   3  -2   9   12.07    2.49
  -3   2 -10   22.50    4.09
   3  -2  10   28.74    3.07
  -3   2 -11  493.67   14.91
   3  -2  11  406.93   11.68
  -3   2 -12  548.85   20.45
   3  -2  12  526.41   19.11
  -3   2 -13  121.75    8.83
   3  -2  13  112.54    8.15
  -3   2 -14 1040.65   29.04
   3  -2  14 1047.40   29.76
  -3   2 -15  818.14   17.26
   3  -2  15  837.13   18.75
  -3   2 -16  455.69   15.92
   3  -2  16  463.36   18.05
  -3   2 -17    7.22    1.83
   3  -2  17    4.13    1.43
  -3   2 -18  151.12    9.24
   3  -2  18  142.09    8.59
  -3   2 -19   31.60    3.96
   3  -2  19   30.26    3.77
  -3   2 -20    9.39    2.06
   3  -2  20    8.11    2.35
  -3   2 -21   32.97    6.46
   3  -2  21   38.71    7.03
   3  -2  22   82.19   13.52
   3  -2  23   16.51    3.17
   3  -2  24   34.48    6.16
   3  -2  25    3.70    1.72
   3  -2  26    8.23    2.57
   3  -1 -25    5.58    1.27
   3  -1 -24    7.23    2.00
  -3   1  24    6.75    1.68
   3  -1 -23   26.81    5.96
  -3   1  23   14.26    3.03
   3  -1 -22   19.31    5.20
  -3   1  22   14.08    2.65
   3  -1 -21    3.28    1.71
  -3   1  21    3.69    2.12
   3  -1 -20   13.39    2.70
  -3   1  20    9.11    2.94
   3  -1 -19   73.90   11.04
  -3   1  19   65.46    8.60
   3  -1 -18  151.97   17.45
  -3   1  18  140.83   12.99
   3  -1 -17   11.29    3.04
  -3   1  17   10.51    2.29
   3  -1 -16   12.40    2.61
  -3   1  16   19.55    3.12
   3  -1 -15  502.47   17.29
  -3   1  15  496.93   17.52
   3  -1 -14    4.68    1.76
  -3   1  14    5.78    2.46
   3  -1 -13  186.94   14.47
  -3   1  13  158.29   12.39
   3  -1 -12   29.99    7.36
  -3   1  12   39.80    6.35
   3  -1 -11   91.71    8.15
  -3   1  11   84.24    8.56
   3  -1 -11   75.12    6.95
   3  -1 -10   37.21    5.34
  -3   1  10   39.14    4.40
   3  -1 -10   34.08    3.82
   3  -1  -9  222.21   11.75
   3  -1  -8  194.56    7.07
   3  -1  -7   51.37    4.17
   3  -1  -6 1263.67   18.24
   3  -1  -5   48.51    3.35
  -3   1   5   62.03    6.59
   3  -1  -4  786.88   17.74
  -3   1   4  728.10   16.73
   3  -1  -3 3353.50   32.40
  -3   1   3 3154.64   31.60
   3  -1  -2   52.53    6.15
  -3   1   2   55.21    5.83
  -3   1   1 1094.67   16.09
  -3   1   0 1173.42   16.06
  -3   1  -1  490.80   10.20
  -3   1  -1  503.65    9.41
  -3   1  -2 1178.48   16.01
  -3   1  -3  442.13    8.33
  -3   1  -3  427.91    8.16
  -3   1  -4  538.26    9.82
  -3   1  -4  505.90    9.47
  -3   1  -5  175.56    6.60
   3  -1   5  182.67    6.40
  -3   1  -6 1964.69   28.29
   3  -1   6 1912.36   27.26
  -3   1  -7    2.99    0.76
   3  -1   7    3.24    0.68
  -3   1  -8  442.05   10.71
   3  -1   8  423.00   15.07
  -3   1  -9 1330.29   19.58
   3  -1   9 1271.94   18.78
  -3   1 -10  757.57   16.69
   3  -1  10  746.11   16.43
  -3   1 -11    4.91    1.38
   3  -1  11    2.37    0.85
  -3   1 -12   11.88    2.69
   3  -1  12   12.66    2.79
  -3   1 -13  130.49    8.94
   3  -1  13  128.31    9.49
  -3   1 -14  262.32   14.58
   3  -1  14  273.99   15.67
  -3   1 -15  762.10   21.72
   3  -1  15  803.21   23.18
  -3   1 -16  834.62   19.28
   3  -1  16  846.26   18.17
  -3   1 -17    3.17    1.34
   3  -1  17    6.55    2.15
  -3   1 -18  499.37   16.70
   3  -1  18  523.58   18.96
  -3   1 -19   61.82   11.58
   3  -1  19   57.05   10.10
  -3   1 -20    2.73    1.14
   3  -1  20    5.03    2.23
  -3   1 -21   10.69    2.69
   3  -1  21    6.98    2.15
  -3   1 -22   43.24    8.26
   3  -1  22   47.02    6.74
  -3   1 -23   39.87    8.28
   3  -1  23   40.42    6.25
  -3   1 -24   37.09    7.06
   3  -1  24   35.62    5.50
   3  -1  25    8.70    2.29
   3  -1  26    0.72    0.60
   3   0 -25   86.56   13.46
  -3   0  25   56.10   12.60
   3   0 -24   12.00    2.82
  -3   0  24    6.89    2.32
   3   0 -23    8.73    2.12
  -3   0  23    7.42    2.73
   3   0 -22   21.85    5.59
  -3   0  22   14.47    2.93
   3   0 -21    8.83    1.75
  -3   0  21    6.26    1.80
   3   0 -20    1.51    1.13
  -3   0  20    1.66    1.18
   3   0 -19   14.01    2.80
  -3   0  19   10.63    3.12
   3   0 -18   16.28    3.35
  -3   0  18   16.93    3.28
   3   0 -17  208.37   15.44
  -3   0  17  203.38   17.29
   3   0 -16    8.23    2.45
  -3   0  16   13.12    3.11
   3   0 -15  224.02   16.11
  -3   0  15  264.47   21.23
   3   0 -14   35.40    7.28
  -3   0  14   41.45    5.31
   3   0 -13   15.10    2.66
  -3   0  13   11.41    3.70
   3   0 -12    8.75    2.30
  -3   0  12   13.73    3.33
   3   0 -11  312.14   14.66
  -3   0  11  305.02   14.20
  -3   0  10  284.12    9.26
  -3   0   9   21.97    4.36
   3   0  -9   16.44    3.13
  -3   0   8   12.86    2.77
   3   0  -8    7.97    1.54
  -3   0   7   58.23    4.76
   3   0  -7   50.22    3.31
   3   0  -6  331.22   11.86
   3   0  -5 1931.81   27.23
   3   0  -4    6.98    0.97
  -3   0   4    8.21    1.16
   3   0  -3 1435.09   13.99
  -3   0   3 1393.68   14.78
  -3   0   2 1019.16   14.23
  -3   0   1  613.49   11.32
  -3   0   0 1044.64   14.50
  -3   0  -1  753.20   10.47
  -3   0  -1  757.39   10.37
  -3   0  -2  290.35    5.75
  -3   0  -2  283.78    5.89
  -3   0  -3  691.11   12.64
  -3   0  -3  693.36   12.19
  -3   0  -3  687.93   12.59
  -3   0  -4  108.80    4.66
  -3   0  -4  113.62    3.98
  -3   0  -5  191.69    6.77
   3   0   5  189.11    6.54
  -3   0  -5  206.93    7.09
  -3   0  -6  751.59   10.70
   3   0   6  794.07   10.76
  -3   0  -6  782.26   10.41
  -3   0  -7  103.14    6.82
   3   0   7   85.20    3.19
  -3   0  -8  720.55   16.47
   3   0   8  737.14   16.74
  -3   0 -10  943.02   24.55
   3   0  10  933.46   24.11
  -3   0 -11   27.88    5.80
   3   0  11   28.47    2.83
  -3   0 -12  725.58   20.82
   3   0  12  751.57   21.52
  -3   0 -13  106.03   10.46
   3   0  13  111.44    8.57
  -3   0 -14  235.00   10.86
   3   0  14  255.45   12.34
  -3   0 -15  244.22   13.66
   3   0  15  264.96   15.09
  -3   0 -16  158.16   12.56
   3   0  16  140.69   13.33
  -3   0 -17   35.94    7.41
   3   0  17   37.35    9.86
  -3   0 -18  270.11   15.50
   3   0  18  279.74   16.26
  -3   0 -19  332.41   14.40
   3   0  19  294.59   20.85
  -3   0 -20   38.92    5.58
   3   0  20   28.85    4.74
  -3   0 -21  181.08   12.94
   3   0  21  179.43   20.03
  -3   0 -22   56.58    8.19
   3   0  22   43.56    5.73
  -3   0 -23   84.16   12.77
   3   0  23   60.91    9.18
  -3   0 -24   75.23    6.52
   3   0  24   54.26    7.44
  -3   0 -25   11.26    2.94
   3   0  25    8.53    2.66
  -3   0 -26   15.64    3.01
   3   0  26    8.48    2.46
   3   1 -25   10.62    4.05
  -3  -1  25   14.06    3.47
   3   1 -24    4.73    1.77
  -3  -1  24    5.59    1.87
   3   1 -23    9.17    3.20
  -3  -1  23   10.85    2.98
   3   1 -22   28.16    5.92
  -3  -1  22   35.57    3.71
   3   1 -21   84.37   12.17
  -3  -1  21   89.09    9.91
   3   1 -20   29.31    5.92
  -3  -1  20   27.53    4.46
   3   1 -19    4.78    1.59
  -3  -1  19    8.92    3.02
   3   1 -18   15.11    3.20
  -3  -1  18   18.52    3.66
   3   1 -17    4.12    1.58
  -3  -1  17    3.16    1.56
   3   1 -16    6.06    2.01
  -3  -1  16    8.87    2.51
   3   1 -15  110.96   11.57
  -3  -1  15  137.66   14.34
   3   1 -14    8.45    2.33
  -3  -1  14    9.92    2.55
   3   1 -13   29.26    4.52
  -3  -1  13   34.89    6.13
   3   1 -12   55.50    6.54
  -3  -1  12   50.75    5.64
   3   1 -11   42.77    5.12
  -3  -1  11   41.28    4.49
  -3  -1  10  327.78   10.16
  -3  -1  10  263.37   13.35
  -3  -1   9  746.90   16.07
  -3  -1   8   28.82    3.19
  -3  -1   7  755.28   17.46
  -3  -1   6 1686.96   25.44
  -3  -1   5 4347.96   42.76
  -3  -1   4    7.89    1.10
   3   1  -4    4.92    0.54
   3   1  -3   10.21    1.19
  -3  -1   3   11.99    1.51
  -3  -1   2  825.98   11.37
  -3  -1   2  839.61   11.56
  -3  -1   1   14.60    1.89
  -3  -1   1    7.23    0.94
  -3  -1   0  807.67   11.30
  -3  -1   0  812.27   10.86
  -3  -1   0  765.94   10.33
  -3  -1  -1 1494.15   15.01
  -3  -1  -1 1437.76   13.77
  -3  -1  -1 1483.14   14.59
  -3  -1  -2 1117.00   15.10
  -3  -1  -2 1121.51   14.43
  -3  -1  -2 1112.45   14.77
  -3  -1  -3  126.00    4.54
  -3  -1  -4  264.40   41.90
   3   1   4  274.78    4.81
  -3  -1  -5  351.29    6.83
   3   1   5  373.12    6.63
  -3  -1  -6   58.13    5.36
   3   1   6   57.49    4.99
  -3  -1  -7  413.34    8.09
   3   1   7  396.93    7.26
  -3  -1  -8   71.04    4.60
   3   1   8   75.92    4.46
  -3  -1  -9 3152.57   45.12
   3   1   9 3234.23   45.80
  -3  -1 -10 2571.24   37.08
   3   1  10 2633.82   37.48
  -3  -1 -11   57.58    6.25
   3   1  11   51.81    4.82
  -3  -1 -12  780.52   17.96
   3   1  12  823.56   18.24
  -3  -1 -13 2413.18   47.03
   3   1  13 2551.47   49.94
  -3  -1 -14   88.11   10.55
   3   1  14   79.05    8.17
  -3  -1 -15   25.94    4.85
   3   1  15   25.53    4.20
  -3  -1 -17  359.20   16.41
   3   1  17  362.34   14.15
  -3  -1 -18  110.98   10.85
   3   1  18  116.58   12.81
  -3  -1 -19  141.12    8.09
   3   1  19  122.95   15.54
  -3  -1 -20   59.59   11.66
   3   1  20   53.36    9.95
  -3  -1 -21  141.04   12.73
   3   1  21  104.71   10.66
  -3  -1 -22   97.11   13.89
   3   1  22   74.78    9.47
  -3  -1 -23    5.42    2.22
   3   1  23    1.70    1.18
  -3  -1 -24  347.79   70.55
   3   1  24  332.96   18.96
  -3  -1 -25   51.25    9.37
   3   1  25   41.62    6.98
  -3  -1 -26   33.45    7.06
   3   1  26   23.14    5.84
  -3  -1 -27   94.89   24.67
   3   2 -25    0.52    1.28
  -3  -2  25    5.58    1.43
   3   2 -24    5.38    1.50
  -3  -2  24    7.59    2.01
   3   2 -23    8.52    2.70
  -3  -2  23    7.42    2.49
   3   2 -22    3.14    1.99
  -3  -2  22    1.99    1.16
   3   2 -21   71.31    6.50
  -3  -2  21   64.63    7.89
   3   2 -20  286.09   22.29
  -3  -2  20  270.10   28.08
   3   2 -19    3.77    1.54
  -3  -2  19    4.14    1.53
   3   2 -18    7.76    1.93
  -3  -2  18    7.76    2.39
   3   2 -17   13.56    2.68
  -3  -2  17    5.76    1.65
   3   2 -16   37.53    6.40
  -3  -2  16   45.22    5.41
   3   2 -15  251.59   17.73
  -3  -2  15  217.38   17.23
   3   2 -14  182.05   12.07
  -3  -2  14  194.43   15.35
   3   2 -13    3.47    1.81
   3   2 -12   28.61    3.61
  -3  -2  12   23.45    3.06
  -3  -2  10  245.82   13.03
  -3  -2  10  214.13   10.83
  -3  -2   9 1683.11   43.45
  -3  -2   8  374.95   10.83
  -3  -2   7   63.22    6.36
  -3  -2   6 2297.62   33.20
  -3  -2   5  767.97   11.07
  -3  -2   4    7.35    1.10
  -3  -2   3  233.09    8.17
  -3  -2   2  184.02    6.45
   3   2  -2  193.95    6.59
  -3  -2   1 2616.87   25.55
  -3  -2   1 2620.35   25.10
   3   2  -1 2592.50   24.51
  -3  -2   1 2632.33   25.09
  -3  -2   0  315.27    6.06
  -3  -2   0  315.38    5.75
   3   2   0  310.38    5.66
   3   2   0  315.57    5.77
  -3  -2   0  325.66    5.95
   3   2   0  313.46    5.72
  -3  -2  -1  530.78    9.83
  -3  -2  -1  543.88    9.56
   3   2   1  551.20    9.70
   3   2   1  528.76    9.53
  -3  -2  -1  533.32    9.58
  -3  -2  -1  531.31    9.48
  -3  -2  -2  331.68    6.48
  -3  -2  -2  337.45    5.98
   3   2   2  331.73    5.85
  -3  -2  -2  324.50    6.02
  -3  -2  -4 2257.84   22.46
  -3  -2  -5   37.29    4.45
  -3  -2  -7    4.48    1.06
   3   2   7    7.18    0.88
  -3  -2  -8  187.96    7.15
   3   2   8  159.09    5.97
  -3  -2  -9  950.11   21.85
   3   2   9  988.54   22.21
  -3  -2 -10    6.58    1.46
   3   2  10    6.87    1.35
  -3  -2 -11   78.76    6.26
   3   2  11   95.04    8.29
  -3  -2 -12 1032.65   27.02
   3   2  12 1041.73   27.83
  -3  -2 -13 1627.93   32.86
   3   2  13 1651.12   32.67
  -3  -2 -14   57.07    6.54
   3   2  14   65.44    6.11
  -3  -2 -15  126.51    8.60
   3   2  15  129.32   29.31
  -3  -2 -16    4.55    1.48
   3   2  16    2.14    1.18
  -3  -2 -17  234.88   11.98
   3   2  17  240.56   17.06
  -3  -2 -18  195.97   11.82
   3   2  18  201.48   13.83
  -3  -2 -19   13.11    2.86
   3   2  19    8.40    2.40
  -3  -2 -20  110.03    9.65
   3   2  20   99.79    9.64
  -3  -2 -21  190.14   33.26
   3   2  21  181.59   12.46
  -3  -2 -22  269.52   13.39
   3   2  22  260.16   16.88
  -3  -2 -23   16.76    3.26
   3   2  23    6.58    2.50
  -3  -2 -24   86.71   12.91
   3   2  24   70.97    8.16
  -3  -2 -25   82.71    9.97
   3   2  25   64.22    9.01
  -3  -2 -26    1.42    1.23
   3   2  26    0.39    0.48
  -3  -2 -27   30.46    8.82
   3   2  27   19.14    4.90
  -3  -2 -28   17.31    5.44
  -3  -3  25    2.96    0.92
   3   3 -24    1.23    1.04
  -3  -3  24    5.27    1.69
   3   3 -23   12.00    2.71
  -3  -3  23    7.16    2.37
   3   3 -22    6.42    2.04
  -3  -3  22    8.31    2.99
   3   3 -21    5.11    1.45
  -3  -3  21    4.46    1.81
   3   3 -20   44.88    6.89
  -3  -3  20   56.01    8.29
   3   3 -19    3.15    1.52
  -3  -3  19    2.90    1.48
   3   3 -18    2.74    1.64
  -3  -3  18    9.84    2.42
   3   3 -17   78.17   16.29
  -3  -3  17   83.62   15.07
   3   3 -16    1.52    1.10
  -3  -3  16   -0.82    1.48
   3   3 -15   75.42    9.19
  -3  -3  15  102.75   12.58
   3   3 -14   19.75    4.39
  -3  -3  14   23.55    4.92
   3   3 -13  206.43   12.06
  -3  -3  13  223.53   18.07
   3   3 -12 1205.79   34.21
  -3  -3  12 1009.89   28.63
  -3  -3  10  194.58   11.07
  -3  -3  10  170.36    8.73
  -3  -3   9    3.85    1.12
  -3  -3   9    4.77    0.88
  -3  -3   9    5.52    1.04
  -3  -3   8  895.73   23.51
  -3  -3   8  773.82   16.39
  -3  -3   8  865.91  164.66
  -3  -3   7    8.72    1.83
  -3  -3   7    4.90    0.83
  -3  -3   7    3.51    0.62
  -3  -3   6   13.49    2.71
  -3  -3   6    7.69    1.36
  -3  -3   5 1251.52   18.46
  -3  -3   5 1188.95   26.02
  -3  -3   4  771.41   10.83
  -3  -3   4  759.12    9.88
  -3  -3   3 2024.19   19.21
  -3  -3   2  934.01   12.74
  -3  -3   2  891.76   11.73
   3   3  -2  907.64   11.90
   3   3  -2  872.99   11.52
  -3  -3   1  273.31    5.42
  -3  -3   1  281.84    5.50
  -3  -3   1  265.95   42.10
   3   3  -1  279.41    5.21
   3   3  -1  274.44    5.12
  -3  -3   0    8.26    1.18
  -3  -3   0    9.40    1.15
  -3  -3   0   10.26    1.28
   3   3   0    7.60    1.04
   3   3   0   11.86    1.30
  -3  -3  -2  871.04   11.85
  -3  -3  -2  857.44   11.40
   3   3   2  879.73   11.64
  -3  -3  -2  905.96   12.32
  -3  -3  -3 1822.39   18.06
   3   3   3 1842.47   17.70
  -3  -3  -4 8022.44 1268.61
  -3  -3  -4 9999.99 1581.31
  -3  -3  -5   94.31    5.33
  -3  -3  -5   64.29   10.33
  -3  -3  -6 3520.87   34.17
  -3  -3  -6 3603.09   35.21
  -3  -3  -7 3691.35   36.58
  -3  -3  -7 3616.81   35.74
  -3  -3  -8  697.65   16.62
  -3  -3  -9  503.97   11.95
  -3  -3 -10   58.07    6.55
  -3  -3 -11  193.39   10.24
  -3  -3 -12  662.89   20.19
   3   3  12  665.79   19.61
   3   3  13  313.87   10.01
  -3  -3 -14    5.59    1.08
  -3  -3 -15  454.01   17.36
   3   3  15  484.26   17.64
  -3  -3 -16  866.71   20.57
   3   3  16  862.86   19.38
  -3  -3 -17    7.93    2.74
   3   3  17   14.66    3.27
  -3  -3 -18  363.03   23.05
   3   3  18  378.50   86.63
  -3  -3 -19  236.60   18.67
   3   3  19  214.57   18.23
  -3  -3 -20   93.70    8.61
   3   3  20   82.72   10.59
  -3  -3 -21  387.39   27.53
   3   3  21  463.51   34.39
  -3  -3 -22   81.00    9.74
   3   3  22   55.95    7.59
  -3  -3 -23   19.40    8.92
   3   3  23   12.76    3.00
  -3  -3 -24    4.41    1.85
   3   3  24    2.97    1.77
  -3  -3 -25    3.31    1.76
   3   3  25    2.05    0.93
  -3  -3 -26    1.45    1.09
   3   3  26    0.90    0.89
  -3  -3 -27    3.19    1.24
   3   3  27    1.86    1.20
  -3  -4  25   10.58    2.63
  -3  -4  24   10.48    3.05
  -3  -4  23   -0.11    1.25
   3   4 -22    2.12    1.06
  -3  -4  22    5.35    1.96
   3   4 -21    1.20    0.91
  -3  -4  21    5.26    1.89
   3   4 -20   19.15    8.57
  -3  -4  20   19.13    4.48
   3   4 -19    4.18    1.22
  -3  -4  19    2.62    1.40
   3   4 -18   39.16    7.25
  -3  -4  18   46.89    8.19
   3   4 -17   47.46   15.77
  -3  -4  17   54.28   10.26
   3   4 -16   67.95    7.60
  -3  -4  16   69.90    8.80
   3   4 -15  100.46   13.19
  -3  -4  15  116.28   12.42
   3   4 -14  224.75   10.31
  -3  -4  14  244.80   18.42
   3   4 -13    2.07    0.94
  -3  -4  13   -2.18    1.76
  -3  -4  13    2.58    0.65
  -3  -4  12 1382.97   41.89
  -3  -4  12 1237.29   33.80
  -3  -4  11  314.42   14.48
  -3  -4  11  331.86   14.52
  -3  -4  10  473.66   14.23
  -3  -4  10  473.32   13.44
  -3  -4   9  544.92   16.11
  -3  -4   9  552.54   15.65
  -3  -4   8  449.76   10.67
  -3  -4   8  446.95    9.79
  -3  -4   6  191.71    7.97
  -3  -4   6  177.08    6.63
  -3  -4   5   54.31    5.01
  -3  -4   5   32.64    3.03
  -3  -4   4   28.97    5.57
  -3  -4   4   19.32    3.61
  -3  -4   3 1197.08   16.77
  -3  -4   3 1210.86  191.52
  -3  -4   2 2967.93   28.69
  -3  -4   2 3025.35   29.55
  -3  -4   2 2987.05   28.69
  -3  -4   1  307.47    6.18
  -3  -4   1  293.34    5.67
  -3  -4   1  299.08    6.13
   3   4  -1  293.20    5.20
  -3  -4   0 9870.86 1560.87
  -3  -4  -1 3097.02   29.88
  -3  -4  -2    1.61    0.64
  -3  -4  -2    1.64    0.19
  -3  -4  -3  453.67    8.59
  -3  -4  -4 1409.77   14.66
  -3  -4  -4 1460.09   15.09
  -3  -4  -5   47.09    5.28
  -3  -4  -5   45.92    5.70
  -3  -4  -6  517.18   12.22
  -3  -4  -6  577.99   13.47
  -3  -4  -7 1731.46   26.10
  -3  -4  -7 1826.57   27.46
  -3  -4  -8 3671.39   52.50
  -3  -4  -8 3844.17   54.94
  -3  -4  -9  150.71    6.82
  -3  -4  -9  169.03    6.72
  -3  -4 -10  388.94   11.34
  -3  -4 -10  380.84   12.39
  -3  -4 -11   78.83    9.31
  -3  -4 -11   85.57   10.99
  -3  -4 -12  758.48   22.48
  -3  -4 -13   26.40    3.76
  -3  -4 -14  284.22   12.41
   3   4  14  314.47   12.59
  -3  -4 -15  841.72   20.21
   3   4  15  935.24   20.04
  -3  -4 -16  643.80   23.11
   3   4  16  708.64   26.44
  -3  -4 -17    3.59    2.50
   3   4  17    2.28    0.96
  -3  -4 -18   27.03    5.80
   3   4  18   24.10    4.91
  -3  -4 -19  531.44   14.98
   3   4  19  520.18   14.19
  -3  -4 -20   67.49    9.56
   3   4  20   52.65    5.67
  -3  -4 -21  160.72   17.24
   3   4  21  135.00   11.57
  -3  -4 -22  168.49   19.92
   3   4  22  112.35   19.78
  -3  -4 -23    5.49    1.53
   3   4  23    1.98    1.53
  -3  -4 -24   65.97   11.90
   3   4  24   43.22    7.06
  -3  -4 -25    5.04    1.58
   3   4  25    2.02    1.58
  -3  -4 -26   10.83    4.89
   3   4  26    5.39    1.61
  -3  -4 -27    3.38    1.46
   3   4  27    2.80    0.96
  -3  -5  24    3.59    1.68
  -3  -5  23   43.42   12.73
  -3  -5  22    3.58    1.46
  -3  -5  21    6.47    1.85
  -3  -5  20   46.27    6.11
   3   5 -19   66.11    8.20
  -3  -5  19   77.67    8.81
   3   5 -18  185.77   15.89
  -3  -5  18  192.28   19.18
   3   5 -17  175.15    9.74
  -3  -5  17  169.50   16.03
   3   5 -16   18.75    6.42
  -3  -5  16   20.99    3.06
   3   5 -15    1.52    0.65
  -3  -5  15    3.87    1.67
   3   5 -14  580.36   19.47
  -3  -5  14  509.34   20.16
   3   5 -13  334.03   15.01
  -3  -5  13  304.27   14.97
  -3  -5  13  270.35   11.49
   3   5 -12   16.96    2.69
  -3  -5  12    9.51    2.35
  -3  -5  12    8.67    2.18
   3   5 -11  179.24   11.20
  -3  -5  11  162.90   11.93
  -3  -5  11  154.92    8.44
  -3  -5  10   21.80    3.42
  -3  -5  10   15.18    2.25
  -3  -5   9  863.14   17.87
  -3  -5   9  837.53   16.52
  -3  -5   8  555.99   16.37
  -3  -5   8  534.54   15.24
  -3  -5   7  155.15    6.17
  -3  -5   7  148.27    5.52
  -3  -5   6   21.92    4.47
  -3  -5   6   18.08    3.59
  -3  -5   5   22.20    4.11
  -3  -5   5   16.18    3.13
  -3  -5   4   38.13    4.56
  -3  -5   4   25.54    4.85
  -3  -5   3   90.85    4.96
  -3  -5   3  105.07    5.77
  -3  -5   2 2440.68   34.63
  -3  -5   2 2368.39   34.00
  -3  -5   2 2337.76   33.30
  -3  -5   1    4.31    0.89
  -3  -5   1    3.08    0.73
  -3  -5   1    8.93    1.70
   3   5  -1    4.06    0.76
  -3  -5   0 2965.84   41.83
  -3  -5   0 3088.15   43.85
  -3  -5   0 3077.56   43.78
  -3  -5  -1 2281.20   22.66
  -3  -5  -1 2343.76   23.19
  -3  -5  -2  565.91   10.91
  -3  -5  -2  586.06   11.20
  -3  -5  -2  580.85   10.10
  -3  -5  -3  123.37    6.57
  -3  -5  -3  130.79    6.99
  -3  -5  -3  106.48    5.45
  -3  -5  -4  956.66   21.55
  -3  -5  -5   83.99    6.04
  -3  -5  -5   77.30    4.45
  -3  -5  -6  675.77   15.70
  -3  -5  -6  662.28   15.40
  -3  -5  -7  200.15    9.04
  -3  -5  -7  199.73    8.54
  -3  -5  -8  207.07    7.97
  -3  -5  -8  219.86   12.44
  -3  -5  -9  570.60   13.18
  -3  -5  -9  605.05   14.56
  -3  -5 -10 1187.34   24.50
  -3  -5 -10 1198.93   24.58
  -3  -5 -11  278.62   10.34
  -3  -5 -11  265.93   14.10
  -3  -5 -12 1020.07   21.40
  -3  -5 -12 1071.18   24.15
  -3  -5 -13  111.62   11.35
  -3  -5 -13   94.41   10.46
  -3  -5 -14   -2.39    1.49
  -3  -5 -15 1345.08   30.65
  -3  -5 -16  788.71   29.15
   3   5  16  835.51   30.40
  -3  -5 -17    7.81    2.20
   3   5  17    7.94    2.08
  -3  -5 -18   38.78    5.31
   3   5  18   30.70    4.18
  -3  -5 -19  173.06   34.72
   3   5  19  156.30   17.28
  -3  -5 -20  171.31   13.14
  -3  -5 -21   17.76    3.62
   3   5  21   17.09    3.45
  -3  -5 -22   33.84    4.81
   3   5  22   19.73    3.09
  -3  -5 -23    2.61    2.21
   3   5  23    1.42    1.42
  -3  -5 -24   28.98    5.21
   3   5  24   18.43    4.26
  -3  -5 -25   30.47    5.52
   3   5  25   24.09    4.32
  -3  -5 -26    6.60    2.07
   3   5  26    1.16    1.04
  -3  -5 -27   19.88    7.66
  -3  -6  24    6.36    1.46
  -3  -6  23    4.50    1.00
  -3  -6  22   10.18    2.69
  -3  -6  21    2.36    1.03
  -3  -6  20   87.03    9.82
  -3  -6  19    2.86    1.11
  -3  -6  18   91.41   10.21
  -3  -6  17  316.91   29.78
   3   6 -16   82.28    9.52
  -3  -6  16   85.06    8.73
   3   6 -15   27.76    4.88
  -3  -6  15   34.29    4.07
   3   6 -14  471.27   16.09
  -3  -6  14  422.68   14.76
   3   6 -13  290.92   16.16
  -3  -6  13  255.63   18.42
  -3  -6  13  227.77   12.54
   3   6 -12   72.30    8.61
  -3  -6  12   81.22   10.73
  -3  -6  12   62.45    7.38
   3   6 -11   10.67    2.73
  -3  -6  11   11.21    3.58
  -3  -6  11    7.81    2.03
   3   6 -10  110.01    7.82
  -3  -6  10  116.73   10.65
  -3  -6  10   98.61    6.46
  -3  -6   9  145.75    8.23
  -3  -6   9  148.43    7.36
  -3  -6   8 1572.35   32.86
  -3  -6   8 1528.77   30.65
  -3  -6   7    9.57    2.37
  -3  -6   7   11.40    2.50
  -3  -6   6 2274.50   44.52
  -3  -6   6 2474.02   48.05
  -3  -6   5 3341.35   85.00
  -3  -6   5 3482.73  662.32
  -3  -6   4  118.80    6.20
  -3  -6   4  127.20    7.75
  -3  -6   3  935.53   24.38
  -3  -6   3  972.39   25.13
  -3  -6   2  460.44   10.74
  -3  -6   2  461.12   10.96
  -3  -6   2  463.01   10.85
   3   6  -2  462.76   10.36
  -3  -6   1   77.31    4.21
  -3  -6   1   93.25    6.76
  -3  -6   1   86.70    6.87
   3   6  -1   69.33    3.70
  -3  -6   0    5.13    1.00
  -3  -6   0    4.76    1.18
  -3  -6   0    7.01    1.61
   3   6   0    4.35    0.76
  -3  -6  -1 3398.51   47.94
  -3  -6  -1 3592.28   51.44
  -3  -6  -2  449.28   10.72
  -3  -6  -2  489.88   11.87
  -3  -6  -3   19.72    3.88
  -3  -6  -3   17.36    3.42
  -3  -6  -3   11.87    2.22
  -3  -6  -4 1926.17   27.89
  -3  -6  -4 1986.46   29.09
  -3  -6  -5   99.42   20.29
  -3  -6  -5   93.84    6.47
  -3  -6  -6  499.23   11.64
  -3  -6  -6  466.41   11.09
  -3  -6  -7  292.32    9.29
  -3  -6  -7  298.56    8.98
  -3  -6  -8  466.57   12.18
  -3  -6  -8  475.24   11.59
  -3  -6  -9  715.21   21.12
  -3  -6  -9  761.91   22.25
  -3  -6 -10 1577.60   31.75
  -3  -6 -10 1603.30   32.13
  -3  -6 -11   62.34    8.02
  -3  -6 -11   49.11    5.59
  -3  -6 -12   71.55    7.09
  -3  -6 -12   77.73    6.46
  -3  -6 -13  229.29   14.78
  -3  -6 -13  241.25   13.24
  -3  -6 -14  296.19   16.00
  -3  -6 -14  316.76   19.83
  -3  -6 -15   15.77    3.61
  -3  -6 -15   29.37    6.72
  -3  -6 -16  757.61   25.38
  -3  -6 -17   19.00    3.82
  -3  -6 -18   12.28    2.49
   3   6  18    4.60    1.08
  -3  -6 -19  216.16   18.76
   3   6  19  194.56   18.81
  -3  -6 -20    2.39    1.65
   3   6  20    1.49    0.89
  -3  -6 -21    3.96    2.23
   3   6  21    3.04    1.58
  -3  -6 -22   10.54    2.25
   3   6  22    1.61    1.21
  -3  -6 -23   11.98    3.22
   3   6  23   14.28    2.97
  -3  -6 -24    7.94    2.54
   3   6  24    3.44    1.42
  -3  -6 -25   47.95   14.95
   3   6  25   27.73    5.05
  -3  -6 -26    6.65    2.02
   3   6  26    2.78    1.12
  -3  -7  23    7.66    1.95
  -3  -7  22   -0.34    0.76
  -3  -7  21    5.70    2.20
  -3  -7  20  124.48   17.41
  -3  -7  19   72.94    7.30
  -3  -7  18   18.73    3.93
  -3  -7  17   75.18    8.70
  -3  -7  16   72.06    9.09
  -3  -7  15   25.07    3.51
  -3  -7  14  484.87   17.23
  -3  -7  13  151.91    8.55
  -3  -7  13  109.65   12.41
   3   7 -12    2.36    0.87
  -3  -7  12    1.80    1.72
  -3  -7  12    1.96    0.90
   3   7 -11    9.92    3.24
  -3  -7  11   12.32    3.93
  -3  -7  11    8.56    2.80
   3   7 -10  175.33    9.97
  -3  -7  10  185.49   15.94
  -3  -7  10  155.46    8.98
   3   7  -9    1.74    0.62
  -3  -7   9    2.54    0.90
  -3  -7   9   -0.32    0.79
  -3  -7   8  162.57    9.27
  -3  -7   8  171.83    9.81
  -3  -7   7    8.22    1.90
  -3  -7   7    3.01    0.84
  -3  -7   6  424.30   87.29
  -3  -7   6  421.18   19.32
  -3  -7   5 2840.31   55.27
  -3  -7   5 2913.90   56.32
  -3  -7   4 2546.31   50.05
  -3  -7   4 2468.37   48.04
   3   7  -4 2434.81   46.66
  -3  -7   3  344.85   10.21
  -3  -7   3  348.26   10.46
   3   7  -3  338.63    9.71
  -3  -7   2 1271.51   32.51
  -3  -7   2 1263.41   32.84
  -3  -7   2 1281.16   33.31
   3   7  -2 1294.88   32.94
  -3  -7   1  608.22   13.55
  -3  -7   1  607.78   13.98
  -3  -7   1  589.81   13.79
   3   7  -1  572.71   12.41
  -3  -7   0   37.22    4.01
  -3  -7   0   43.93    4.48
   3   7   0   33.14    2.96
  -3  -7  -1  336.68    9.77
  -3  -7  -1  340.64    9.85
  -3  -7  -2  158.56    5.92
  -3  -7  -2  170.01    8.63
  -3  -7  -3    0.39    0.76
  -3  -7  -3    3.49    1.16
  -3  -7  -4  746.34   16.90
  -3  -7  -4  761.83   17.28
  -3  -7  -5  411.35   12.01
  -3  -7  -5  388.00   11.43
  -3  -7  -6  282.68    8.45
  -3  -7  -6  311.68    9.56
  -3  -7  -7 1400.35   28.31
  -3  -7  -7 1404.59   29.32
  -3  -7  -8    2.37    1.81
  -3  -7  -8    3.21    1.21
  -3  -7  -9 2493.76   49.81
  -3  -7  -9 2576.92  529.41
  -3  -7 -10  531.53   19.05
  -3  -7 -10  538.73  117.65
  -3  -7 -11   24.54    4.24
  -3  -7 -11   21.75    4.16
  -3  -7 -12  295.14   13.86
  -3  -7 -12  310.02   14.40
  -3  -7 -13  274.78   12.43
  -3  -7 -13  278.45   12.85
  -3  -7 -14  274.35   19.23
  -3  -7 -14  245.77   15.42
  -3  -7 -15   36.70    4.99
  -3  -7 -15   29.09    5.83
  -3  -7 -16  101.23   12.54
  -3  -7 -16   90.89   11.99
  -3  -7 -17   27.98    3.98
  -3  -7 -18  141.05   14.13
  -3  -7 -19  165.08   16.94
   3   7  19  132.43   16.11
  -3  -7 -20    4.92    2.27
   3   7  20    2.29    1.20
  -3  -7 -21   46.28    5.07
   3   7  21   35.61    4.47
  -3  -7 -22   25.81    3.79
   3   7  22   22.44    4.12
  -3  -7 -23   13.71    3.57
   3   7  23   12.36    3.02
  -3  -7 -24   24.42    4.22
   3   7  24    9.71    2.68
  -3  -7 -25   19.48    5.21
   3   7  25   15.92    3.19
  -3  -8  22   20.03    2.83
  -3  -8  21   22.90    3.95
  -3  -8  20   48.21    6.31
  -3  -8  19  150.12   16.51
  -3  -8  18   19.82    3.12
  -3  -8  17   14.90    2.76
  -3  -8  16   17.37    3.45
  -3  -8  15   10.69    2.57
  -3  -8  14   88.59    9.52
  -3  -8  13   74.73   13.56
  -3  -8  13   35.67    6.21
  -3  -8  12  480.13   16.59
  -3  -8  12  494.75   16.64
  -3  -8  11  287.10   17.45
  -3  -8  11  282.38   16.11
  -3  -8  10  176.64   16.06
  -3  -8  10  185.19   10.70
  -3  -8   9  118.88   13.78
  -3  -8   9  136.74   12.49
  -3  -8   8  133.83   10.47
  -3  -8   8  131.51    9.00
  -3  -8   7   29.55    5.51
  -3  -8   7   23.44    4.23
  -3  -8   6  114.13   10.68
  -3  -8   6  111.74    9.84
   3   8  -6  115.50    7.46
  -3  -8   5  254.79   12.03
  -3  -8   5  257.81   12.85
   3   8  -5  250.03   11.28
  -3  -8   4  596.94   22.39
  -3  -8   4  601.62   21.72
   3   8  -4  590.17   20.82
  -3  -8   3   31.28    3.94
  -3  -8   3   29.02    3.63
   3   8  -3   25.93    5.93
  -3  -8   2  816.34   16.27
  -3  -8   2  861.23   18.15
  -3  -8   2  887.98   18.71
   3   8  -2  818.90   16.48
  -3  -8   1  745.59   21.21
  -3  -8   1  713.36   21.40
   3   8  -1  705.63   19.76
  -3  -8   0    0.51    0.49
  -3  -8   0    1.62    0.89
   3   8   0    2.86    0.70
  -3  -8  -1  146.05    9.01
  -3  -8  -1  152.12   12.88
  -3  -8  -2   19.84    4.36
  -3  -8  -2   23.74    5.01
  -3  -8  -4  869.31   18.78
  -3  -8  -4  810.74   17.37
  -3  -8  -5   51.24    5.40
  -3  -8  -5   44.76    6.40
  -3  -8  -6   20.16    2.82
  -3  -8  -6   19.11    2.92
  -3  -8  -7  565.68   21.23
  -3  -8  -7  598.16   21.68
  -3  -8  -8  298.12   11.54
  -3  -8  -8  311.10   11.92
  -3  -8  -9   48.80    7.93
  -3  -8  -9   50.77    8.64
  -3  -8 -10  340.10   15.72
  -3  -8 -10  374.41   17.15
  -3  -8 -11 1581.12   52.88
  -3  -8 -11 1671.33   56.01
  -3  -8 -12  257.69   12.17
  -3  -8 -12  301.86   13.83
  -3  -8 -13  494.34   16.69
  -3  -8 -13  518.35   17.47
  -3  -8 -14  235.04    9.31
  -3  -8 -14  240.70   13.89
  -3  -8 -15   18.40    3.15
  -3  -8 -15   23.33    2.93
  -3  -8 -16    9.25    2.08
  -3  -8 -16    8.33    2.08
  -3  -8 -17    4.89    1.95
  -3  -8 -17    1.56    0.93
  -3  -8 -18   50.74    5.99
  -3  -8 -19   40.10    5.24
  -3  -8 -20   39.05    5.69
   3   8  20   33.54    4.71
  -3  -8 -21   56.35    8.47
   3   8  21   43.46    5.63
  -3  -8 -22   63.02   13.09
   3   8  22   48.98    6.05
  -3  -8 -23   57.55   17.41
   3   8  23   39.09   11.98
   3   8  24    4.39    1.17
   3   8  25   11.46    1.64
  -3  -9  21    2.08    1.18
  -3  -9  20   52.96   13.75
  -3  -9  19   24.86    3.52
  -3  -9  18    1.77    1.31
  -3  -9  17   95.77    8.46
  -3  -9  16    6.48    2.41
  -3  -9  15   41.27    7.16
  -3  -9  14    9.81    2.44
  -3  -9  13   11.38    2.27
  -3  -9  12  118.49   13.41
  -3  -9  12   75.19   11.42
  -3  -9  11 1158.78   29.65
  -3  -9  11 1182.39  361.32
  -3  -9  10  703.61   24.89
  -3  -9  10  702.40   23.06
  -3  -9   9    5.17    2.15
  -3  -9   9    5.81    2.13
  -3  -9   8  853.46   27.69
  -3  -9   8  887.76   28.51
   3   9  -8  855.11   27.09
  -3  -9   7  509.76   18.00
  -3  -9   7  518.26   17.90
   3   9  -7  484.34   16.78
  -3  -9   6   21.37    4.55
  -3  -9   6   16.73    3.87
   3   9  -6   13.76    2.93
  -3  -9   5  256.67   12.02
  -3  -9   5  255.38   12.52
   3   9  -5  251.65   11.49
  -3  -9   4   11.02    2.91
  -3  -9   4   14.61    2.37
   3   9  -4   10.18    2.51
   3   9  -4   10.72    2.65
  -3  -9   3    9.45    2.28
   3   9  -3    4.57    1.23
  -3  -9   2  301.14   11.20
   3   9  -2  290.42   10.32
  -3  -9   1  312.04   11.03
  -3  -9   1  317.68   11.77
   3   9  -1  321.00   11.49
  -3  -9   0    2.46    0.63
  -3  -9   0    2.85    1.15
   3   9   0    2.18    0.58
  -3  -9  -1  838.72   23.52
  -3  -9  -1  799.24   22.93
  -3  -9  -2   11.82    2.72
  -3  -9  -2   20.08    3.34
  -3  -9  -3  462.53   16.98
  -3  -9  -3  482.40   18.19
  -3  -9  -4 1063.39   30.26
  -3  -9  -4  988.43   28.05
  -3  -9  -5   21.65    3.84
  -3  -9  -5   20.89    3.57
  -3  -9  -6  105.93   13.52
  -3  -9  -6   96.21   11.38
  -3  -9  -7  609.19   13.51
  -3  -9  -7  595.11   13.68
  -3  -9  -8   65.92    8.75
  -3  -9  -8   55.61    6.42
  -3  -9  -9  254.34   11.45
  -3  -9  -9  259.63   11.84
  -3  -9 -10   89.98   12.22
  -3  -9 -10   97.07   14.80
  -3  -9 -11  160.34   17.04
  -3  -9 -11  139.08   14.81
  -3  -9 -12   10.61    1.69
  -3  -9 -12   12.37    2.84
  -3  -9 -13   87.41   27.49
  -3  -9 -13   76.16   14.47
  -3  -9 -14   58.05    7.49
  -3  -9 -14   51.11    8.04
  -3  -9 -15    2.47    0.81
  -3  -9 -15    1.09    1.02
  -3  -9 -16   78.22    8.96
  -3  -9 -16   70.35    9.85
  -3  -9 -17    8.96    2.17
  -3  -9 -17    9.65    2.26
  -3  -9 -18    3.54    1.91
  -3  -9 -18    1.88    0.69
  -3  -9 -19   51.87    6.85
  -3  -9 -20   13.10    2.67
  -3  -9 -21    4.25    1.26
   3   9  21    2.86    1.69
  -3  -9 -22  102.90   25.13
   3   9  22   62.06   17.79
  -3  -9 -23   93.68   15.59
   3   9  23   63.46   12.63
   3   9  24    4.39    1.26
  -3 -10  20    7.07    1.51
  -3 -10  19   12.74    2.31
  -3 -10  18    3.69    1.97
  -3 -10  17  145.45   14.29
  -3 -10  16   19.90    3.22
  -3 -10  15   12.98    2.24
  -3 -10  14   36.94    4.61
  -3 -10  13   18.60    3.79
  -3 -10  12    3.34    1.38
  -3 -10  12    0.27    0.58
  -3 -10  11  221.58   22.01
  -3 -10  11  160.86   14.84
  -3 -10  10  209.83   13.92
  -3 -10  10  185.73   10.64
  -3 -10   9   38.57    4.98
  -3 -10   9   29.27    4.66
   3  10  -9   22.06    3.29
  -3 -10   8  298.82    9.18
  -3 -10   8  303.00    8.71
   3  10  -8  268.92   16.66
  -3 -10   7  945.42   30.94
  -3 -10   7  960.35   32.92
  -3 -10   6   18.77    4.18
  -3 -10   6   19.42    4.54
   3  10  -6   12.47    2.64
  -3 -10   5  113.09   15.00
  -3 -10   5  107.50   13.48
   3  10  -5   84.75   10.29
   3  10  -5   94.35   10.95
  -3 -10   4   11.04    2.74
   3  10  -4    3.87    1.15
  -3 -10   3   37.12   10.24
   3  10  -3   25.41    5.22
  -3 -10   2  134.84   12.05
   3  10  -2  125.90    8.73
  -3 -10   1   38.86    5.53
   3  10  -1   26.77    5.42
  -3 -10   0   40.56    5.35
  -3 -10   0   59.78    8.92
   3  10   0   43.00    5.65
  -3 -10  -1  352.77   12.27
  -3 -10  -1  379.86   13.64
  -3 -10  -2  224.99    9.94
  -3 -10  -2  214.45   12.08
  -3 -10  -3    6.42    2.09
  -3 -10  -3   12.69    3.54
  -3 -10  -4  756.18   25.75
  -3 -10  -4  677.02   24.49
  -3 -10  -5  590.62   20.45
  -3 -10  -5  529.96   18.60
  -3 -10  -6   64.11    9.26
  -3 -10  -6   89.38   11.48
  -3 -10  -7  966.67   31.48
  -3 -10  -7  908.17   29.52
  -3 -10  -8  201.17   16.19
  -3 -10  -8  217.09   16.41
  -3 -10  -9    1.26    1.40
  -3 -10  -9    4.05    1.56
  -3 -10 -10    3.25    0.87
  -3 -10 -10    6.13    1.58
  -3 -10 -11    4.01    1.63
  -3 -10 -11    2.81    1.34
  -3 -10 -12   87.52   10.89
  -3 -10 -12   95.38   10.00
  -3 -10 -13   59.17    5.44
  -3 -10 -13   66.37    9.16
  -3 -10 -14   13.67    2.96
  -3 -10 -14   13.94    3.19
  -3 -10 -15   46.90    5.60
  -3 -10 -15   40.13    7.69
  -3 -10 -16  105.61   17.82
  -3 -10 -16  105.25   18.48
  -3 -10 -17   98.25   12.21
  -3 -10 -17   78.35    9.64
  -3 -10 -18   15.27    2.86
  -3 -10 -18   17.08    2.61
  -3 -10 -19   26.32    3.82
  -3 -10 -19   20.87    3.74
  -3 -10 -20    3.47    1.85
  -3 -10 -21    7.51    2.33
   3  10  21    7.09    2.28
  -3 -10 -22   59.57    8.45
   3  10  22   40.07    8.11
  -3 -11  19    3.35    1.12
  -3 -11  18    2.51    1.65
  -3 -11  17   51.38   14.10
  -3 -11  16   87.00   11.46
  -3 -11  15    2.17    0.79
  -3 -11  14  100.91   11.64
  -3 -11  13  403.59   83.89
  -3 -11  12    3.29    1.97
  -3 -11  12    2.97    1.08
  -3 -11  11   92.21   12.02
  -3 -11  11   59.61   10.79
  -3 -11  10   18.23    3.58
  -3 -11  10   11.94    2.50
  -3 -11   9   20.12    4.54
  -3 -11   9   15.47    3.45
  -3 -11   8   31.56    5.23
  -3 -11   8   27.75    4.82
  -3 -11   7  145.79   14.64
  -3 -11   6   27.54    4.13
  -3 -11   5    5.56    1.83
  -3 -11   4  149.11   13.34
  -3 -11   3   45.87    6.13
  -3 -11   2  532.64   18.06
  -3 -11   1  200.93   11.48
  -3 -11   0  205.86   13.51
  -3 -11  -1  399.03   14.07
  -3 -11  -2  219.35   12.62
  -3 -11  -3   14.83    3.31
  -3 -11  -3   29.29    5.50
  -3 -11  -4   20.31    4.59
  -3 -11  -4   30.06    5.78
  -3 -11  -5  195.34    5.47
  -3 -11  -5  197.66   12.84
  -3 -11  -6  192.25   12.08
  -3 -11  -6  189.58   18.45
  -3 -11  -7  138.73   11.33
  -3 -11  -7  137.34   12.97
  -3 -11  -8  206.49    9.22
  -3 -11  -8  232.00   15.35
  -3 -11  -9    5.76    1.54
  -3 -11  -9   13.27    2.77
  -3 -11 -10   36.04    6.50
  -3 -11 -10   45.62    7.11
  -3 -11 -11   72.33    9.69
  -3 -11 -11   79.69   10.19
  -3 -11 -12   41.04    7.82
  -3 -11 -12   48.52    7.31
  -3 -11 -13   12.10    2.24
  -3 -11 -13   13.49    3.13
  -3 -11 -14    3.31    1.87
  -3 -11 -14    4.46    1.76
  -3 -11 -15    2.38    1.77
  -3 -11 -15    6.82    1.83
  -3 -11 -16   58.82    7.26
  -3 -11 -16   70.86   10.52
  -3 -11 -17  301.99   21.90
  -3 -11 -17  263.36   21.26
  -3 -11 -18   22.38    3.89
  -3 -11 -18   11.91    2.83
  -3 -11 -19   24.10    4.93
  -3 -11 -19   24.32    4.95
  -3 -11 -20   62.83   14.52
  -3 -11 -21    3.07    1.57
  -3 -12  17   26.02    5.79
  -3 -12  16   49.08   13.14
  -3 -12  15   18.95    2.99
  -3 -12  14   83.91   13.48
  -3 -12  13  181.00   21.32
  -3 -12  12    2.86    1.15
  -3 -12  11    3.95    1.54
  -3 -12  11    5.46    1.55
  -3 -12  10   32.25    3.84
  -3 -12   9    6.01    2.56
  -3 -12   8    3.86    1.84
  -3 -12   7   18.10    3.77
  -3 -12   6   12.26    2.90
  -3 -12   5   36.16    6.47
  -3 -12   4  149.87   13.00
  -3 -12   3   18.13    4.06
  -3 -12   2   53.01    6.57
  -3 -12   1  327.15   19.04
  -3 -12   0   39.05    5.66
  -3 -12  -1  203.08   14.26
  -3 -12  -2  555.94   23.90
  -3 -12  -3    0.70    0.97
  -3 -12  -5    7.43    2.84
  -3 -12  -6    3.62    1.41
  -3 -12  -7    8.35    2.83
  -3 -12  -8   24.36    5.68
  -3 -12  -8   37.63    6.35
  -3 -12  -9   11.59    3.28
  -3 -12  -9   12.69    2.97
  -3 -12 -10   20.15    3.58
  -3 -12 -10   23.73    4.00
  -3 -12 -11  101.57   14.83
  -3 -12 -11  118.51   18.43
  -3 -12 -12    2.86    1.54
  -3 -12 -12   -0.85    1.48
  -3 -12 -13    8.13    2.75
  -3 -12 -13    7.72    2.37
  -3 -12 -14   47.49    8.80
  -3 -12 -14   56.57    7.79
  -3 -12 -15   33.83    6.46
  -3 -12 -15   37.98    4.74
  -3 -12 -16    4.33    1.51
  -3 -12 -16   11.56    2.67
  -3 -12 -17   28.48    6.21
  -3 -12 -17   40.05   10.83
  -3 -12 -18    4.91    1.57
  -3 -12 -18    1.94    1.32
  -3 -12 -19    5.95    1.92
  -3 -12 -19    3.03    1.22
  -3 -13  10    8.23    2.70
  -3 -13   9    1.70    1.18
  -3 -13   8   53.11   11.39
  -3 -13   7   21.89    5.18
  -3 -13   6   16.91    4.20
  -3 -13   5  395.21   31.45
  -3 -13   4   24.53    4.36
  -3 -13   3   72.85   12.34
  -3 -13   2  129.44   18.32
  -3 -13   1   12.92    2.73
  -3 -13   0   30.55    6.14
  -3 -13  -1   14.16    2.71
  -3 -13  -2   44.37    7.08
  -3 -13  -3   72.48   10.04
  -3 -13  -4  101.68   15.98
  -3 -13  -5   -0.81    1.55
  -3 -13  -6   40.71    4.66
  -3 -13  -7  116.09   15.88
  -3 -13  -8    5.43    2.17
  -3 -13  -9    9.54    2.60
  -3 -13 -10  145.27   12.36
  -3 -13 -11    9.35    2.37
  -3 -13 -12  126.52   15.25
  -3 -13 -13   13.54    3.84
  -3 -13 -13   27.56    5.03
  -3 -13 -14   46.85   15.43
  -3 -13 -14   83.81   23.19
  -3 -13 -15    9.38    2.93
  -3 -13 -15   18.49    3.63
  -3 -13 -16    0.64    0.73
  -3 -13 -16    2.61    1.01
  -3 -13 -17    3.51    1.03
  -3 -13 -17    1.08    0.84
  -3 -14   9    3.01    1.58
  -3 -14   8    5.21    1.80
  -3 -14   7  166.75   20.91
  -3 -14   6    1.78    1.34
  -3 -14   5  107.14   10.80
  -3 -14   4  350.38   26.91
  -3 -14   3    2.53    1.20
  -3 -14   2    2.87    1.25
  -3 -14   1   37.04    5.06
  -3 -14   0   23.77    3.89
  -3 -14  -1   47.15   10.18
  -3 -14  -2   13.55    2.86
  -3 -14  -3    0.85    0.95
  -3 -14  -4    1.89    1.69
  -3 -14  -5  183.48   15.68
  -3 -14  -6    3.44    2.15
  -3 -14  -7   27.09    2.68
  -3 -14  -8   20.40    3.81
  -3 -14  -9    1.16    0.74
  -3 -14 -10   22.39    4.02
  -3 -14 -11   15.32    2.63
  -3 -14 -12    5.23    1.53
  -3 -14 -13    2.54    1.18
  -3 -14 -14   47.65    9.84
  -3 -15   8    0.92    0.89
  -3 -15   7    1.02    1.25
  -3 -15   6   12.09    4.13
  -3 -15   5    0.63    1.08
  -3 -15   4    7.89    2.44
  -3 -15   3    8.54    2.32
  -3 -15   2    8.09    2.47
  -3 -15   1   42.36   11.24
  -3 -15   0   23.69    5.45
  -3 -15  -1    5.46    1.83
  -3 -15  -2   -0.14    1.29
  -3 -15  -3    3.59    1.80
  -3 -15  -4    5.07    1.90
  -3 -15  -5   20.47    3.26
  -3 -15  -6   15.61    2.55
  -3 -15  -7    5.62    2.38
  -3 -15  -8   56.70   11.56
  -3 -15  -9   37.08    7.11
  -3 -15 -10    4.24    1.38
  -3 -16   2   -0.04    1.13
  -3 -16   1   10.03    3.26
  -3 -16   0    1.66    1.44
  -3 -16  -1    7.76    2.24
  -3 -16  -2   26.85    4.98
   4 -12  -4    8.23    2.04
   4 -12  -3   12.67    2.76
   4 -12  -2   10.91    2.12
   4 -12  -1   20.92    2.12
  -4  12   1   17.05    2.78
   4 -12   0    4.15    1.57
  -4  12   0    4.86    1.29
   4 -12   1   15.27    2.40
  -4  12  -1    9.07    1.62
   4 -12   2    3.49    1.99
  -4  12  -2    4.55    1.15
   4 -12   3   10.40    1.85
  -4  12  -3    8.97    1.44
   4 -12   4    3.44    1.73
  -4  12  -4    2.98    1.32
   4 -12   5    0.66    1.08
  -4  12  -5    4.54    0.89
   4 -12   6   27.77    5.56
   4 -12   7    1.32    1.20
   4 -12   8    4.85    0.88
   4 -11  -9    4.53    1.36
   4 -11  -8    2.42    1.03
   4 -11  -7    1.46    0.80
   4 -11  -6    2.95    1.40
   4 -11  -5    7.31    2.54
   4 -11  -4    6.02    2.50
   4 -11  -3   -0.08    1.34
   4 -11  -2    8.53    2.60
  -4  11   2    4.23    1.48
   4 -11  -1  102.80   13.28
  -4  11   1   80.55   12.58
   4 -11   0   23.51    4.73
  -4  11   0   23.50    3.78
   4 -11   1   27.85    3.82
  -4  11  -1   17.13    5.81
   4 -11   2   19.96    3.05
  -4  11  -2   13.83    3.15
   4 -11   3    0.77    1.82
  -4  11  -3    1.95    1.10
   4 -11   4   35.41    4.64
  -4  11  -4   36.05    3.63
   4 -11   5    4.12    1.89
  -4  11  -5    0.11    0.70
   4 -11   6    3.90    2.15
  -4  11  -6    0.65    1.35
   4 -11   7   22.11    4.56
  -4  11  -7   15.13    3.78
   4 -11   8   15.55    4.12
  -4  11  -8   20.00    8.71
   4 -11   9   22.47    4.60
  -4  11  -9   19.69    8.20
   4 -11  10    6.92    2.39
  -4  11 -10    3.59    1.70
   4 -11  11   30.45    4.08
  -4  11 -11   24.49    4.62
   4 -11  12    2.18    1.02
  -4  11 -12    1.84    1.36
   4 -11  13    1.24    1.20
  -4  11 -13    1.13    1.11
   4 -10 -12    5.77    1.14
   4 -10 -11    4.83    1.62
   4 -10 -10    2.00    1.23
   4 -10  -9   18.94    2.74
   4 -10  -8   38.77    5.73
   4 -10  -7   18.54    3.83
   4 -10  -6   17.45    2.88
   4 -10  -5   23.95    2.47
   4 -10  -4    0.87    0.82
   4 -10  -3    3.59    2.17
  -4  10   3    8.67    2.45
   4 -10  -2    4.18    1.88
  -4  10   2    0.15    0.88
   4 -10  -1    7.08    1.79
  -4  10   1    7.33    1.97
   4 -10   0   82.87   11.66
  -4  10   0   73.25    7.10
   4 -10   1   42.12    6.59
  -4  10  -1   35.49    3.34
   4 -10   2    3.01    1.37
  -4  10  -2    3.23    2.01
   4 -10   3   93.87   21.71
  -4  10  -3   92.19    7.48
   4 -10   4   12.79    2.33
  -4  10  -4   12.09    2.45
   4 -10   5    3.27    1.91
  -4  10  -5    4.17    1.91
   4 -10   6   29.75    3.01
  -4  10  -6   29.93    2.91
   4 -10   7    0.88    1.60
  -4  10  -7    3.32    1.50
   4 -10   8    3.28    2.38
   4 -10   9    3.88    1.52
  -4  10  -9    0.26    0.98
   4 -10  10    2.06    1.50
  -4  10 -10    3.85    1.69
   4 -10  11    9.42    3.24
  -4  10 -11    4.73    1.64
  -4  10 -11    7.26    2.19
   4 -10  12   35.87    6.20
  -4  10 -12   38.54    4.93
  -4  10 -12   42.12    4.80
   4 -10  13   78.19   21.95
  -4  10 -13   89.27   23.17
  -4  10 -13   92.76   24.27
   4 -10  14    7.82    2.99
  -4  10 -14    6.88    2.16
  -4  10 -14    3.03    1.49
   4 -10  15   27.67    6.83
  -4  10 -15   28.56    7.07
  -4  10 -15   28.68    6.28
   4 -10  16    2.65    1.05
  -4  10 -16    3.08    0.87
   4  -9 -14    0.31    1.02
   4  -9 -13    4.67    0.79
   4  -9 -12    0.66    1.06
   4  -9 -12    2.44    1.19
   4  -9 -11    5.60    2.18
   4  -9 -11    8.53    2.21
   4  -9 -10    5.09    1.69
   4  -9 -10    7.98    2.38
   4  -9  -9   10.00    3.20
   4  -9  -9   13.90    3.25
   4  -9  -8    0.84    0.84
   4  -9  -8   -0.17    1.20
   4  -9  -7    6.11    1.58
   4  -9  -6  144.04   14.15
   4  -9  -4   33.52    5.70
  -4   9   4   40.80    4.66
   4  -9  -3  140.99   14.07
  -4   9   3  133.47   13.32
   4  -9  -2    0.97    1.12
  -4   9   2    0.85    1.20
   4  -9  -1    5.19    1.29
  -4   9   1    8.55    2.11
   4  -9   0    6.43    2.19
  -4   9   0    3.53    1.82
   4  -9   1   12.95    2.72
  -4   9  -1   15.13    2.40
   4  -9   2   24.05    4.33
  -4   9  -2   14.65    3.13
   4  -9   3  175.89   17.10
  -4   9  -3  175.04    9.61
   4  -9   4   24.89    5.22
  -4   9  -4   23.66    4.55
   4  -9   5    2.34    1.87
  -4   9  -5    2.31    1.13
   4  -9   6    5.12    2.35
  -4   9  -6    2.30    1.27
   4  -9   7    2.89    1.97
  -4   9  -7    3.58    1.66
   4  -9   8   25.69    3.83
  -4   9  -8   22.10    3.68
  -4   9  -8   27.85    3.69
   4  -9   9   15.24    3.16
  -4   9  -9    5.16    2.31
  -4   9  -9    8.92    2.00
   4  -9  10   19.61    3.07
  -4   9 -10   14.03    2.71
  -4   9 -10   14.38    2.45
   4  -9  11    5.15    1.67
  -4   9 -11    2.60    1.67
  -4   9 -11   -0.06    1.06
   4  -9  12   19.51    3.34
  -4   9 -12   23.18    4.06
   4  -9  13   71.66    6.49
  -4   9 -13   76.16   14.57
   4  -9  14   29.43    4.03
  -4   9 -14   45.57    9.29
   4  -9  15   37.64    5.95
  -4   9 -15   56.57    7.35
   4  -9  16    6.88    2.69
  -4   9 -16    4.14    0.82
   4  -9  17    4.54    1.56
  -4   9 -17    6.22    1.86
   4  -9  18    9.48    2.50
  -4   9 -18   14.57    2.98
   4  -9  19    4.84    1.59
  -4   9 -19    3.37    1.18
   4  -8 -16    2.46    1.14
   4  -8 -15    3.91    0.90
   4  -8 -14    1.92    1.26
   4  -8 -13   55.60   21.06
   4  -8 -13   45.01    8.25
   4  -8 -12    9.69    2.90
   4  -8 -12    7.50    1.94
   4  -8 -11   19.04    5.14
   4  -8 -11   22.97    4.86
   4  -8 -10    0.39    1.07
   4  -8 -10    3.79    1.95
   4  -8  -9   15.34    3.39
   4  -8  -9   19.75    4.14
   4  -8  -8    3.41    1.62
   4  -8  -8    1.25    1.04
   4  -8  -7    1.50    1.35
   4  -8  -7    2.73    1.37
   4  -8  -6   71.82   13.24
   4  -8  -6  121.89   12.24
   4  -8  -5   74.01    8.47
   4  -8  -5  110.68    9.26
  -4   8   5  119.57   12.14
   4  -8  -4   13.30    3.24
   4  -8  -4   27.93    4.88
  -4   8   4   20.78    4.80
   4  -8  -3   14.59    3.64
   4  -8  -3   29.81    4.45
  -4   8   3   33.22    4.83
   4  -8  -2  106.14   11.21
  -4   8   2  123.99   11.86
   4  -8  -1   24.98    4.61
  -4   8   1   22.17    3.47
   4  -8   0    4.89    2.03
  -4   8   0    1.87    1.12
   4  -8   1    4.86    2.17
  -4   8  -1    3.66    2.13
   4  -8   2    3.50    1.89
  -4   8  -2    0.44    1.07
   4  -8   3    1.74    1.06
  -4   8  -3    7.07    2.59
   4  -8   4   67.30    8.63
  -4   8  -4   61.29    7.11
   4  -8   5    2.09    1.22
  -4   8  -5    5.20    2.44
   4  -8   6   67.88    8.78
  -4   8  -6   69.04    8.60
  -4   8  -6   71.53    8.28
   4  -8   7  277.66   18.16
  -4   8  -7  279.94   19.15
  -4   8  -7  280.10   19.02
   4  -8   8    2.83    3.02
  -4   8  -8    2.55    1.22
  -4   8  -8    3.02    1.32
   4  -8   9  120.98    8.63
  -4   8  -9  124.42   11.88
  -4   8  -9  132.82   11.98
   4  -8  10  125.89   15.24
  -4   8 -10  160.99   11.81
   4  -8  11   50.66    5.18
  -4   8 -11   57.48    5.76
   4  -8  12   21.58    3.85
  -4   8 -12   27.27    4.57
   4  -8  13  102.84   16.82
  -4   8 -13  139.77   12.61
   4  -8  14   24.48    4.36
  -4   8 -14   32.69    2.40
   4  -8  15    1.53    1.59
  -4   8 -15    6.94    1.82
  -4   8 -16    2.30    1.08
  -4   8 -17   29.97   10.06
   4  -8  18    3.91    2.30
  -4   8 -18    2.79    1.30
   4  -8  19   16.15    3.26
  -4   8 -19   19.13    3.30
   4  -8  20    3.41    1.55
  -4   8 -20    6.44    1.78
   4  -8  21    5.57    2.12
  -4   8 -21   11.87    2.75
   4  -7 -18    3.92    1.38
  -4   7  18    3.49    1.62
   4  -7 -17    2.42    1.61
  -4   7  17    4.20    2.25
   4  -7 -16   19.39    4.37
   4  -7 -15    2.50    0.95
   4  -7 -14    0.27    1.08
   4  -7 -13    1.22    1.40
   4  -7 -13    0.76    0.86
   4  -7 -12    8.39    1.69
   4  -7 -12    9.30    1.83
   4  -7 -11  144.90   17.88
   4  -7 -11  158.52   16.46
   4  -7 -10  265.36   12.73
   4  -7 -10  255.21   11.95
   4  -7  -9  144.97   13.03
   4  -7  -9  142.65   13.55
   4  -7  -8    3.77    1.47
   4  -7  -8    9.22    2.21
   4  -7  -7    9.18    2.35
   4  -7  -7   12.12    2.68
   4  -7  -6    5.06    1.30
   4  -7  -6    6.01    1.77
  -4   7   6    4.06    2.14
   4  -7  -5   47.42   16.06
   4  -7  -5   68.72   13.54
  -4   7   5   64.37   11.45
   4  -7  -4   93.48   10.08
   4  -7  -4  115.54   11.39
  -4   7   4  115.65   10.48
   4  -7  -3    8.48    2.55
   4  -7  -3   13.47    3.10
  -4   7   3   12.41    2.73
   4  -7  -2  284.38   11.11
   4  -7  -2  325.82   13.68
  -4   7   2  326.52   19.87
   4  -7  -1   64.60    6.84
   4  -7  -1  102.17   15.22
  -4   7   1   84.04   10.21
   4  -7   0   12.84    3.41
   4  -7   0   24.78    4.59
  -4   7   0   26.81    4.99
   4  -7   1   13.74    3.57
   4  -7   1   28.51    3.89
  -4   7  -1   37.86    4.79
   4  -7   2   37.70    5.54
  -4   7  -2   29.04    4.34
   4  -7   3    2.06    1.40
  -4   7  -3    5.05    2.11
   4  -7   4    3.66    1.28
  -4   7  -4    2.11    1.00
   4  -7   5    1.22    1.23
  -4   7  -5    6.34    2.36
  -4   7  -5    5.77    1.92
   4  -7   6  130.96   15.77
  -4   7  -6  147.96   10.75
  -4   7  -6  129.58   16.02
   4  -7   7  323.12   12.26
  -4   7  -7  334.98   13.17
  -4   7  -7  354.66   17.06
   4  -7   8  213.96   15.76
  -4   7  -8  218.62   18.87
  -4   7  -9    1.65    1.11
  -4   7 -10  498.18   18.88
  -4   7 -11    7.04    1.72
  -4   7 -12   36.92    5.49
  -4   7 -13  164.81   13.31
  -4   7 -14    6.56    1.97
  -4   7 -15    2.31    0.60
  -4   7 -16   15.04    2.99
  -4   7 -17   23.02    4.13
  -4   7 -18    3.18    1.04
  -4   7 -19   34.46    4.61
  -4   7 -20    2.70    2.03
  -4   7 -21   58.85   17.21
  -4   7 -22  201.37   26.07
   4  -6 -19    1.16    0.84
  -4   6  19   -0.64    1.47
   4  -6 -18   32.67    7.26
  -4   6  18   29.81    5.43
   4  -6 -17    1.76    0.89
  -4   6  17    4.62    2.32
   4  -6 -16    3.62    1.83
  -4   6  16    1.38    1.08
   4  -6 -15   14.77    3.47
   4  -6 -14   22.03    3.96
   4  -6 -13    1.42    1.13
   4  -6 -13    2.02    0.71
   4  -6 -12   25.05    5.19
   4  -6 -12   19.87    4.17
   4  -6 -11   20.09    5.51
   4  -6 -11   13.60    3.54
   4  -6 -10    4.60    2.11
   4  -6 -10    1.24    0.94
   4  -6  -9  156.03   16.41
   4  -6  -9  156.32   13.25
   4  -6  -8  184.15   17.01
   4  -6  -8  178.05   11.37
   4  -6  -7   14.20    3.18
   4  -6  -7   17.96    3.64
   4  -6  -6    2.89    1.06
   4  -6  -6    1.55    1.08
  -4   6   6    3.88    1.42
   4  -6  -5    2.72    1.13
   4  -6  -5    1.68    1.05
  -4   6   5    1.94    0.93
   4  -6  -4   63.30    9.49
   4  -6  -4   70.04   10.95
  -4   6   4   61.29    7.89
   4  -6  -3    3.01    1.69
   4  -6  -3    5.14    1.88
  -4   6   3    2.22    1.35
   4  -6  -2    5.39    1.70
   4  -6  -2    5.24    2.25
  -4   6   2    7.47    2.54
   4  -6  -1  358.78   12.56
   4  -6  -1  351.20   13.08
  -4   6   1  368.20   19.27
   4  -6   0   19.44    4.17
   4  -6   0   31.02    6.36
  -4   6   0   36.39    7.54
   4  -6   1  364.00   18.32
   4  -6   1  400.47   18.53
  -4   6  -1  476.38  140.69
   4  -6   2    1.20    0.69
   4  -6   2    6.63    2.29
  -4   6  -2    2.00    0.90
   4  -6   3  232.82   13.09
   4  -6   3  259.17   12.20
  -4   6  -3  283.58   19.35
   4  -6   4   84.53    8.72
   4  -6   4  127.02   14.42
  -4   6  -4  114.41   12.62
  -4   6  -4  110.20   12.37
  -4   6  -5    6.09    2.35
  -4   6  -5    8.50    3.06
  -4   6  -6  388.37   20.41
  -4   6  -7   72.18    9.41
  -4   6  -8  302.05   19.70
  -4   6  -9   21.10    2.92
  -4   6 -10  389.22   22.36
  -4   6 -11  334.96   18.51
  -4   6 -12    1.78    0.82
  -4   6 -13   25.18    3.14
  -4   6 -14   15.48    3.15
  -4   6 -15  250.71   22.52
   4  -6  16   66.06   10.64
  -4   6 -16  113.34   12.60
   4  -6  17   10.08    2.19
  -4   6 -17   15.55    2.90
   4  -6  18   41.17    6.15
  -4   6 -18   50.27    4.70
   4  -6  19    2.23    1.56
  -4   6 -19    0.74    1.40
   4  -6  20   19.23    4.01
   4  -6  21   28.09    4.78
   4  -5 -21    4.93    1.22
  -4   5  21    3.07    1.72
   4  -5 -20    0.84    0.92
  -4   5  20   -0.34    1.58
   4  -5 -19   10.91    4.98
  -4   5  19    8.83    2.63
   4  -5 -18   47.52    7.74
  -4   5  18   55.19   18.60
   4  -5 -17    5.40    1.97
  -4   5  17    2.16    1.17
   4  -5 -16    2.72    1.50
  -4   5  16   -0.34    1.62
   4  -5 -15  110.65   20.97
   4  -5 -14  212.38   20.15
   4  -5 -13   10.23    2.67
   4  -5 -13    6.79    1.84
   4  -5 -12   12.30    2.79
   4  -5 -12   12.61    2.60
   4  -5 -11   26.09    4.64
   4  -5 -11   21.79    3.06
   4  -5 -10  205.94   13.24
   4  -5 -10  203.07   12.96
   4  -5  -9   13.25    3.62
   4  -5  -9   15.39    3.32
   4  -5  -8  249.20   14.28
   4  -5  -8  213.81   13.71
   4  -5  -7  129.81   14.35
   4  -5  -7  114.46    8.63
   4  -5  -6   29.45    6.06
   4  -5  -6   24.09    5.00
  -4   5   6   24.43    4.97
   4  -5  -5  163.91   10.24
   4  -5  -5  159.95   10.97
  -4   5   5  171.14   14.17
   4  -5  -4   72.19    9.66
   4  -5  -4   79.11   10.02
  -4   5   4   75.51    9.29
   4  -5  -3  174.94   10.19
   4  -5  -3  174.21   10.53
  -4   5   3  184.54   16.83
   4  -5  -2   18.66    4.44
  -4   5   2   10.72    2.83
   4  -5  -1   56.18    4.22
  -4   5   1   59.16    5.31
   4  -5   0  513.95   18.52
  -4   5   0  504.72   18.46
   4  -5   1  129.33   28.37
  -4   5  -1  145.34   12.06
   4  -5   2  463.44   17.16
  -4   5  -2  497.70   24.38
  -4   5  -3   -0.05    1.16
  -4   5  -3   -0.95    1.24
  -4   5  -4  589.16   19.40
  -4   5  -4  598.96   18.56
  -4   5  -5  438.07   16.27
  -4   5  -6   96.42    9.24
  -4   5  -7  795.57   29.09
  -4   5  -8  155.04   12.41
  -4   5  -9   67.57    8.13
  -4   5 -10  290.68   17.56
  -4   5 -11   68.17    8.44
  -4   5 -12  255.09   21.12
   4  -5  13    5.38    1.85
  -4   5 -13    7.35    2.44
   4  -5  14   39.02    5.45
   4  -5  15   68.16   12.48
   4  -5  16  423.91   20.15
   4  -5  17   18.22    4.19
   4  -5  18   98.72   13.17
   4  -5  19  148.96   19.31
   4  -5  20   24.41    4.87
   4  -5  21    2.15    1.20
   4  -5  22    4.56    1.42
  -4   4  22    2.34    1.28
   4  -4 -21    4.79    2.15
  -4   4  21    6.53    2.34
   4  -4 -20    8.75    2.48
  -4   4  20    4.82    1.78
   4  -4 -19    1.15    1.32
  -4   4  19    2.90    1.45
   4  -4 -18    2.62    0.96
  -4   4  18    5.49    1.83
   4  -4 -17    7.65    2.12
  -4   4  17    0.00    1.76
   4  -4 -16    1.04    1.09
  -4   4  16   -1.78    1.64
   4  -4 -15   42.77    7.12
  -4   4  15   33.23    6.12
   4  -4 -14  499.98   34.36
   4  -4 -13    8.38    1.78
   4  -4 -13    6.75    1.37
   4  -4 -12   18.29    3.06
   4  -4 -12   17.09    2.92
   4  -4 -11  128.05   15.76
   4  -4 -11  113.91   12.32
   4  -4 -10   55.52    6.54
   4  -4 -10   47.72    6.31
   4  -4  -9  374.39   13.48
   4  -4  -9  356.45   13.38
   4  -4  -8  209.37    9.68
   4  -4  -8  214.99    9.81
   4  -4  -7  182.96   11.09
   4  -4  -7  176.62   10.25
   4  -4  -6   29.47    5.81
   4  -4  -6   24.02    4.26
  -4   4   6   21.35    3.90
   4  -4  -5  395.18   14.26
  -4   4   5  388.27   14.39
   4  -4  -4  523.37   20.33
  -4   4   4  476.33   23.58
   4  -4  -3   81.56    6.39
  -4   4   3   86.58    8.75
   4  -4  -2  808.45   18.67
  -4   4   2  793.16  163.09
   4  -4  -1  143.17    8.17
  -4   4   1  155.72   13.02
   4  -4   0  126.67    7.05
  -4   4   0  148.93   10.50
   4  -4   1  579.25   17.04
  -4   4  -1  556.41   16.90
  -4   4  -2 1005.38   21.18
  -4   4  -2 1007.92   20.60
  -4   4  -3   14.48    3.17
  -4   4  -3   12.52    2.77
  -4   4  -4  700.78   21.21
  -4   4  -5 1154.45   23.47
  -4   4  -6   92.15    8.13
  -4   4  -7  319.74   19.40
  -4   4  -8   81.88   17.94
  -4   4  -9  127.45    8.56
   4  -4  10  782.76   22.39
  -4   4 -10  827.89   24.62
  -4   4 -11    1.38    0.42
   4  -4  11    2.23    1.20
   4  -4  12   63.10    8.92
   4  -4  13  101.31   12.89
   4  -4  14   42.03    5.37
   4  -4  15    4.98    1.72
   4  -4  16   71.08   12.70
   4  -4  17   56.62    6.55
   4  -4  18   21.93    3.42
   4  -4  19  447.96   24.63
   4  -4  20  350.34   27.56
   4  -4  21    3.19    1.59
   4  -4  22   13.58    2.87
   4  -3 -22    1.70    1.07
  -4   3  22    2.24    1.37
   4  -3 -21   36.40    7.37
  -4   3  21   37.65   15.78
   4  -3 -20   33.90    6.33
  -4   3  20   24.52    4.31
   4  -3 -19   20.75    4.18
  -4   3  19   12.20    3.35
   4  -3 -18   32.34    4.68
  -4   3  18   31.01    4.09
   4  -3 -17    1.91    1.51
  -4   3  17    2.60    1.84
   4  -3 -16   82.53   11.84
  -4   3  16   89.85   10.10
   4  -3 -15    5.28    2.33
  -4   3  15   12.88    3.32
   4  -3 -14  126.51   10.71
  -4   3  14  136.65   15.29
   4  -3 -13  220.90   15.61
  -4   3  13  261.40   20.93
   4  -3 -13  193.35   13.00
   4  -3 -12    4.32    1.30
   4  -3 -12    3.90    1.11
   4  -3 -11  133.24   15.21
   4  -3 -11  104.11   11.88
   4  -3 -10   62.64    8.09
   4  -3 -10   51.28    5.99
   4  -3  -9    7.24    1.93
   4  -3  -9    8.51    2.28
   4  -3  -8   28.55    5.06
   4  -3  -8   24.96    4.61
   4  -3  -7   85.85    5.72
   4  -3  -6   57.98    5.76
  -4   3   6   63.51    7.98
  -4   3   5   10.89    1.69
   4  -3  -4  540.66   16.52
  -4   3   4  522.94   15.58
   4  -3  -3   12.07    2.75
  -4   3   3    8.99    2.21
   4  -3  -2  364.16   10.75
  -4   3   2  342.97   11.17
   4  -3  -1 1257.28   33.88
  -4   3   1 1247.89   32.95
  -4   3   0   43.73    4.80
  -4   3  -1 1552.11   40.16
  -4   3  -2  500.06   12.15
  -4   3  -2  509.86   13.50
  -4   3  -3   54.64    7.61
  -4   3  -4  862.16  164.11
  -4   3  -5 1431.44   37.23
  -4   3  -6  296.25    9.31
  -4   3  -7    6.40    1.80
  -4   3  -8   71.25    8.97
  -4   3  -8   99.12   13.12
  -4   3  -9    1.02    0.48
   4  -3   9    1.00    0.69
  -4   3 -10 1441.11   28.67
   4  -3  10 1458.61   29.74
  -4   3 -11   53.65   12.14
   4  -3  11   53.45   12.52
  -4   3 -12  132.62    8.32
   4  -3  12  138.59    9.77
  -4   3 -13 1569.55   31.86
   4  -3  13 1644.96   35.97
  -4   3 -14  559.55   19.12
   4  -3  14  530.07   18.60
  -4   3 -15   -0.40    0.63
   4  -3  15   -1.19    1.16
  -4   3 -16  419.62   14.11
   4  -3  17  115.50   11.72
   4  -3  18    3.88    1.75
   4  -3  19   88.91    9.73
   4  -3  20  141.31   15.94
   4  -3  21    1.67    0.53
   4  -3  22   33.32    4.41
   4  -3  23   12.90    2.44
   4  -2 -23    0.09    1.57
  -4   2  23    2.58    1.55
   4  -2 -22    3.93    1.02
  -4   2  22    2.59    1.86
   4  -2 -21    3.78    1.69
  -4   2  21    2.30    1.54
   4  -2 -20   96.21   16.81
  -4   2  20  110.06   12.71
   4  -2 -19  109.17   12.88
  -4   2  19   89.30    9.57
   4  -2 -18    1.54    1.34
  -4   2  18    6.14    2.91
   4  -2 -17  131.45   13.18
  -4   2  17  123.69   14.51
   4  -2 -16  182.67   16.79
  -4   2  16  177.32   17.99
   4  -2 -15    2.45    1.92
  -4   2  15    6.23    2.16
   4  -2 -14    0.98    1.08
   4  -2 -13   71.50    8.31
  -4   2  13   82.84   11.51
   4  -2 -13   55.02    7.83
   4  -2 -12   32.16    4.12
  -4   2  12   39.39    5.29
   4  -2 -12   28.82    4.14
   4  -2 -11  330.31   15.15
   4  -2 -11  290.63   12.63
   4  -2 -10  755.69   18.30
   4  -2 -10  721.39   15.15
   4  -2  -9   14.71    3.37
   4  -2  -8  607.91   21.92
   4  -2  -7   33.64    4.30
   4  -2  -6  659.32   19.29
  -4   2   6  642.56   19.38
   4  -2  -5  827.33   78.42
  -4   2   5  795.35   23.59
   4  -2  -4  503.09   11.67
  -4   2   4  479.52   11.51
   4  -2  -3  114.66    4.61
  -4   2   3  111.59    8.17
   4  -2  -2  264.98    7.80
  -4   2   2  249.68    7.68
  -4   2   1 3580.78  681.01
  -4   2   0  211.69    8.18
  -4   2  -1  338.90   13.22
  -4   2  -1  325.03   13.37
  -4   2  -2 1563.39   23.24
  -4   2  -2 1576.76   23.35
  -4   2  -3  238.99    9.90
  -4   2  -4  899.21   20.59
  -4   2  -5  856.53  162.97
  -4   2  -5  897.05   23.48
  -4   2  -6  290.49    9.47
  -4   2  -6  306.75    9.13
  -4   2  -7   40.51    4.11
  -4   2  -7   40.54    5.00
  -4   2  -8  113.98    6.69
   4  -2   8  110.58    5.90
  -4   2  -9   44.73    5.50
   4  -2   9   43.38    6.07
  -4   2 -10   70.73    9.16
   4  -2  10   69.44    8.63
  -4   2 -11  671.89   23.79
   4  -2  11  604.23   21.51
  -4   2 -12   12.42    1.62
   4  -2  12   11.51    1.66
  -4   2 -13 1855.17   51.12
   4  -2  13 1844.89   50.91
  -4   2 -14 1206.36   24.96
   4  -2  14 1194.07   25.00
  -4   2 -15   13.86    3.06
   4  -2  15   18.21    3.61
  -4   2 -16  384.28   13.16
   4  -2  16  383.66   87.18
  -4   2 -17  310.23   11.04
   4  -2  17  288.48   15.85
  -4   2 -18   24.92    3.61
   4  -2  18   26.73    3.28
  -4   2 -19   44.93    7.09
   4  -2  19   41.70    6.13
  -4   2 -20   20.99    4.69
   4  -2  20   21.35    4.50
   4  -2  21    4.63    1.20
   4  -2  22   33.99    6.18
   4  -2  23   70.74   10.34
   4  -1 -23    8.13    1.91
  -4   1  23    4.84    1.89
   4  -1 -22   29.12    4.40
  -4   1  22   22.46    4.31
   4  -1 -21    3.42    1.77
  -4   1  21    3.05    1.50
   4  -1 -20   57.65    9.06
  -4   1  20   43.41    5.31
   4  -1 -19  206.64   18.99
  -4   1  19  187.31   21.40
   4  -1 -18    4.86    2.30
  -4   1  18    6.80    2.14
   4  -1 -17   61.60    8.41
  -4   1  17   69.93    7.91
   4  -1 -16  139.49   12.62
  -4   1  16  129.98   13.74
   4  -1 -15   85.82   17.26
  -4   1  15   78.94   14.52
  -4   1  14   29.24    5.95
   4  -1 -13   30.78    4.08
  -4   1  13   39.20    5.29
  -4   1  12    0.70    1.20
   4  -1 -11  130.45    9.10
  -4   1  11  139.89   13.29
   4  -1 -11  115.68   34.00
  -4   1  10   62.75    5.88
   4  -1 -10   53.33   12.15
   4  -1  -9  269.87   11.92
   4  -1  -8  777.58   21.93
   4  -1  -7 1190.60   23.48
   4  -1  -6  459.83   10.26
   4  -1  -5 1045.21   26.82
  -4   1   5 1085.75   28.35
   4  -1  -4 1272.55   32.57
  -4   1   4 1293.86   33.58
   4  -1  -3   30.13    5.47
  -4   1   3   27.34    4.77
  -4   1   2 2519.71   36.54
  -4   1   1 1406.99   21.15
  -4   1   0  919.48   20.87
  -4   1  -1   85.71    7.44
  -4   1  -1   83.58    5.90
  -4   1  -2  391.44   14.11
  -4   1  -3    6.83    1.33
  -4   1  -3    8.12    1.69
  -4   1  -4  486.30   11.30
  -4   1  -4  484.33   11.67
  -4   1  -5  410.51   14.66
  -4   1  -5  433.81   10.35
  -4   1  -6  157.63    7.03
  -4   1  -7 5981.82   83.93
   4  -1   7 6043.16 1023.24
  -4   1  -8 1476.16   37.77
   4  -1   8 1438.98   36.76
  -4   1  -9   93.10    7.64
   4  -1   9   62.84    5.06
  -4   1 -10  615.76   14.03
   4  -1  10  623.29   14.08
  -4   1 -11  390.89   11.25
   4  -1  11  381.31   11.28
  -4   1 -12   63.64    6.29
   4  -1  12   57.76    5.40
  -4   1 -14   36.04    5.67
   4  -1  14   38.22    6.06
  -4   1 -15  215.71   15.13
   4  -1  15  202.67   13.27
  -4   1 -16  342.38   85.99
   4  -1  16  320.13   15.01
  -4   1 -17  392.17   14.86
   4  -1  17  355.31   20.67
  -4   1 -18    3.90    1.50
   4  -1  18    0.29    0.49
  -4   1 -19   49.06   10.09
   4  -1  19   47.50   14.86
  -4   1 -20    8.21    2.25
   4  -1  20    3.69    1.54
  -4   1 -21   80.53    8.28
   4  -1  21   58.03    8.05
  -4   1 -22  111.90   16.17
   4  -1  22   81.89   14.03
  -4   1 -23   28.75    5.56
   4  -1  23   26.12    4.68
   4  -1  24    1.98    0.69
   4   0 -24    1.39    1.07
  -4   0  24    1.47    1.32
   4   0 -23   81.52   26.95
  -4   0  23   69.99   20.76
   4   0 -22   18.71    3.14
  -4   0  22   14.47    3.77
   4   0 -21    4.42    1.58
  -4   0  21    8.60    2.26
   4   0 -20    3.41    1.71
  -4   0  20    2.58    1.54
   4   0 -19   68.35   11.55
  -4   0  19   59.24    7.38
   4   0 -18   12.79    2.95
  -4   0  18   12.24    2.90
   4   0 -17   10.69    2.63
  -4   0  17    9.09    2.74
   4   0 -16  276.64   21.23
  -4   0  16  260.64   22.18
   4   0 -15  159.10    8.35
  -4   0  15  151.23    9.78
   4   0 -14   13.43    3.15
  -4   0  14    2.76    1.23
   4   0 -13  196.95   11.52
  -4   0  13  178.23   15.87
   4   0 -12  140.68    9.27
  -4   0  12  162.29   12.43
  -4   0  11  337.16   12.68
  -4   0  10    2.10    1.21
  -4   0   9    5.41    1.56
   4   0  -9    2.98    0.73
  -4   0   8 1180.38   23.98
   4   0  -8 1153.05   22.29
  -4   0   7 2499.74   63.99
   4   0  -7 2607.93   65.99
   4   0  -6  533.19   11.69
   4   0  -5    8.74    1.68
   4   0  -4 1333.58   19.29
  -4   0   4 1398.41   21.00
   4   0  -3  449.13   10.32
  -4   0   3  444.84   10.64
  -4   0   2  714.68   17.52
  -4   0   1 2451.59   24.58
  -4   0   0    6.23    1.02
  -4   0  -1  114.64    4.44
  -4   0  -1  122.42    6.30
  -4   0  -2  777.17   10.97
  -4   0  -2  779.88   11.41
  -4   0  -3   32.09    3.27
  -4   0  -3   23.38    2.50
  -4   0  -3   32.22    3.70
  -4   0  -4   81.54    5.14
  -4   0  -4   71.09   11.28
  -4   0  -4   88.25    6.91
  -4   0  -5 1148.87   25.62
  -4   0  -5 1225.59   17.33
  -4   0  -6    1.44    0.63
  -4   0  -6    0.94    0.27
  -4   0  -8 6029.97 1021.02
   4   0   8 5896.27   82.38
  -4   0  -9  415.28   12.01
   4   0   9  432.62   82.34
   4   0  10 2601.82   66.02
  -4   0 -11 2784.18   53.98
   4   0  11 2573.91   49.50
  -4   0 -12  484.76   14.32
   4   0  12  437.50   41.45
  -4   0 -13   48.82    5.77
   4   0  13   49.53    5.19
  -4   0 -14    5.15    1.31
   4   0  14    3.81    1.32
  -4   0 -15   -0.28    0.75
   4   0  15    2.14    0.97
  -4   0 -16  115.58   34.92
   4   0  16   93.63   11.63
  -4   0 -17  354.55   15.35
   4   0  17  294.80   13.94
  -4   0 -18   31.81    4.77
   4   0  18   23.25    4.43
  -4   0 -19  156.91   48.54
   4   0  19  134.38    9.94
  -4   0 -20  158.87   14.72
   4   0  20  125.89   13.26
  -4   0 -21    5.85    1.74
   4   0  21    3.11    0.93
  -4   0 -22  432.45   19.22
   4   0  22  413.24   20.04
  -4   0 -23  144.73   14.52
   4   0  23  104.76   17.59
  -4   0 -24   46.31    7.83
   4   0  24   38.47    4.80
  -4   0 -25   61.97    8.82
   4   1 -24    3.77    1.49
  -4  -1  24    3.41    1.89
   4   1 -23   50.30   17.14
  -4  -1  23   53.87   14.42
   4   1 -22   50.02    8.31
  -4  -1  22   51.14    7.66
   4   1 -21   40.71    6.88
  -4  -1  21   39.81    5.37
   4   1 -20    5.99    2.07
  -4  -1  20    7.31    1.97
   4   1 -19    4.01    2.15
  -4  -1  19    2.05    1.58
   4   1 -18    5.39    2.30
  -4  -1  18    2.04    1.52
   4   1 -17   11.82    2.65
  -4  -1  17   15.56    3.20
   4   1 -16  108.53   14.85
  -4  -1  16  119.57   12.37
   4   1 -15   44.83    6.01
  -4  -1  15   37.46    5.11
   4   1 -14    7.10    1.96
  -4  -1  14    9.61    2.84
   4   1 -13 1348.14   45.43
  -4  -1  13 1295.01   45.10
  -4  -1  12  358.42   16.52
  -4  -1  11  871.23   26.40
  -4  -1  10  206.37   42.75
  -4  -1   9   75.58   10.41
  -4  -1   8 1216.57   24.61
  -4  -1   7 1218.97   31.76
  -4  -1   6  364.07   10.53
   4   1  -6  323.89    8.67
  -4  -1   5   16.67    3.31
   4   1  -5   12.83    2.26
  -4  -1   4 1069.46   24.41
   4   1  -4 1184.13   26.04
  -4  -1   3 4180.80   58.99
  -4  -1   3 4281.58   60.54
  -4  -1   2  133.15    5.39
  -4  -1   2  136.70    5.65
  -4  -1   1 1580.78   16.05
  -4  -1   1 1629.25   16.59
  -4  -1   0  567.65   10.64
  -4  -1  -1 2355.88   23.54
  -4  -1  -1 2424.39   23.67
  -4  -1  -1 2405.41   23.46
  -4  -1  -2 2846.09   27.85
  -4  -1  -2 2906.20   28.13
  -4  -1  -3  768.31   11.39
  -4  -1  -3  747.42    9.73
  -4  -1  -3  753.45   10.95
  -4  -1  -4  517.95   10.24
  -4  -1  -4  491.53    9.77
  -4  -1  -5  448.52    8.66
  -4  -1  -6   29.08    3.20
   4   1   6   24.93    2.50
  -4  -1  -7   33.95    2.80
   4   1   7   32.58    2.27
  -4  -1  -9   19.82    3.61
   4   1   9   17.96    3.11
  -4  -1 -10  409.15   11.62
   4   1  10  420.71   11.56
  -4  -1 -11 1515.00   39.15
   4   1  11 1607.14   41.04
   4   1  12  860.88   17.44
  -4  -1 -13   88.40   11.75
   4   1  13   75.94    9.82
  -4  -1 -14   41.04    5.22
   4   1  14   36.49    3.64
   4   1  15    7.14    2.43
  -4  -1 -16  137.66    8.62
   4   1  16  123.04    8.01
  -4  -1 -17  159.37   13.40
   4   1  17  138.04   12.88
  -4  -1 -18   39.83    7.54
   4   1  18   28.82    4.26
  -4  -1 -19   98.51   14.14
   4   1  19   77.94   10.09
  -4  -1 -20  427.36   20.14
   4   1  20  416.84   19.44
  -4  -1 -21   31.56    5.86
   4   1  21   23.52    4.06
  -4  -1 -22   94.66   10.63
   4   1  22   72.43    9.69
  -4  -1 -23  118.59   17.67
   4   1  23   74.96   13.97
  -4  -1 -24    3.50    1.69
   4   1  24    2.20    1.19
  -4  -1 -25   21.09    4.28
   4   1  25   15.77    2.92
  -4  -1 -26   77.64   12.55
  -4  -1 -27    5.21    1.80
   4   2 -24    9.28    2.68
  -4  -2  24    6.41    1.68
   4   2 -23    1.97    1.89
  -4  -2  23    4.32    1.46
   4   2 -22   54.93   19.81
  -4  -2  22   44.36    6.35
   4   2 -21  110.19   11.07
  -4  -2  21  106.77   14.55
   4   2 -20   -0.71    1.44
  -4  -2  20    6.41    1.63
   4   2 -19   49.26    8.34
  -4  -2  19   49.49    6.09
   4   2 -18   56.65    9.16
  -4  -2  18   64.90    7.39
   4   2 -17   50.71    8.14
  -4  -2  17   46.10    6.15
   4   2 -16  113.03   12.24
  -4  -2  16  108.99   11.33
   4   2 -15  152.38    7.05
  -4  -2  15  126.98   15.93
   4   2 -14  322.16   18.54
  -4  -2  14  298.01   17.09
   4   2 -13 1594.42   34.72
  -4  -2  13 1482.75   31.37
  -4  -2  12  496.58   18.92
  -4  -2  11   -0.57    1.53
  -4  -2  10  320.41   16.10
  -4  -2   9 1271.38   25.91
  -4  -2   8   47.60    5.20
  -4  -2   7  803.53   19.87
  -4  -2   6  266.67   10.28
  -4  -2   5 1400.76   20.70
  -4  -2   4  636.05   14.60
  -4  -2   3  130.54    4.84
   4   2  -3  139.65    4.77
  -4  -2   2   61.90    5.44
   4   2  -2   60.59    5.54
  -4  -2   2   69.63   11.74
  -4  -2   1  360.71    6.97
   4   2  -1  352.04    6.40
  -4  -2   1  351.52    6.73
  -4  -2   0    6.92    1.06
  -4  -2   0    9.09    1.20
  -4  -2   0   10.84    1.32
  -4  -2  -1 1483.13   15.19
  -4  -2  -1 1478.27   14.24
  -4  -2  -1 1528.77   15.09
  -4  -2  -1 1511.43   14.89
  -4  -2  -2 6224.76   59.10
  -4  -2  -2 6297.63   59.45
  -4  -2  -3 2091.88   20.95
  -4  -2  -3 2165.43   20.97
  -4  -2  -4 4878.48   46.92
  -4  -2  -5 6961.55 1100.87
  -4  -2  -6 1100.89   15.17
   4   2   6 1181.75   15.23
  -4  -2  -7  203.25   12.59
   4   2   7  154.99    5.62
  -4  -2  -8  144.65   10.10
   4   2   8  126.65    6.74
  -4  -2  -9    3.50    1.28
   4   2   9    1.55    0.60
  -4  -2 -10  222.85    8.49
   4   2  10  207.68    8.91
  -4  -2 -11  276.96    8.32
   4   2  11  270.99    8.23
  -4  -2 -12  373.93   11.39
   4   2  12  374.76   11.08
  -4  -2 -13  553.37   17.96
   4   2  13  567.32   16.65
  -4  -2 -14  441.09   90.76
   4   2  14  466.93   17.37
  -4  -2 -15  235.27   13.11
   4   2  15  261.34   15.01
  -4  -2 -16  797.66   17.45
   4   2  16  835.26   18.11
  -4  -2 -17  232.87   11.63
   4   2  17  229.90   12.40
  -4  -2 -18   19.81    4.28
   4   2  18   14.21    3.24
  -4  -2 -19  355.27   16.80
   4   2  19  358.40   13.97
  -4  -2 -20  230.51   15.24
   4   2  20  221.94   16.32
  -4  -2 -21   37.72    5.66
   4   2  21   27.23    4.30
  -4  -2 -22   61.75    8.47
   4   2  22   37.44    7.14
  -4  -2 -23    2.88    0.79
   4   2  23    1.29    0.92
  -4  -2 -24   56.63    9.61
   4   2  24   37.30    5.35
  -4  -2 -25    1.60    1.08
   4   2  25    0.80    0.73
  -4  -2 -26   18.75    4.56
  -4  -2 -27    7.32    2.63
  -4  -2 -28    6.07    1.44
   4   3 -24    2.06    1.25
  -4  -3  24    2.84    1.95
   4   3 -23    5.11    2.32
  -4  -3  23    3.67    2.11
   4   3 -22    8.11    2.55
  -4  -3  22    5.20    2.52
   4   3 -21   16.19    2.89
  -4  -3  21   11.90    3.83
   4   3 -20    3.91    1.92
  -4  -3  20    4.20    2.14
   4   3 -19  127.24   14.01
  -4  -3  19  136.52   15.57
   4   3 -18   96.82    8.34
  -4  -3  18  102.21    8.64
   4   3 -17    2.58    1.27
  -4  -3  17    2.11    1.32
   4   3 -16  400.00   12.65
  -4  -3  16  360.26   11.36
   4   3 -15    5.25    1.81
  -4  -3  15    7.07    2.12
   4   3 -14  353.00   19.94
  -4  -3  14  334.99   24.53
   4   3 -13  856.23   19.92
  -4  -3  13  763.46   17.05
  -4  -3  12  194.44   16.21
  -4  -3  11    7.71    2.20
  -4  -3  10 1708.25   34.77
  -4  -3   9 1359.11   27.32
  -4  -3   8  451.47   11.47
  -4  -3   7  394.54   11.35
  -4  -3   6  605.03   13.81
  -4  -3   5 1145.21   25.79
  -4  -3   4 2677.39   38.22
  -4  -3   3   39.13    4.25
   4   3  -3   25.88    4.27
  -4  -3   2  646.21   11.80
   4   3  -2  647.82   11.40
  -4  -3   1 5465.01   52.21
  -4  -3   1 5529.14   52.37
  -4  -3   0    8.72    1.34
  -4  -3   0   10.57    1.67
  -4  -3   0   10.19    1.19
   4   3   0    8.27    0.93
  -4  -3  -1   32.89    4.15
  -4  -3  -1   30.55    2.84
   4   3   1   29.45    3.03
  -4  -3  -1   33.80    3.42
  -4  -3  -2 2532.23   25.14
  -4  -3  -2 2519.91   23.93
   4   3   2 2579.41   24.56
  -4  -3  -2 2585.03   24.57
  -4  -3  -3   47.76    5.20
   4   3   3   43.79    3.79
  -4  -3  -3   39.11    3.80
  -4  -3  -4   22.50    2.81
   4   3   4   18.69    2.01
  -4  -3  -5 6792.12 1074.08
   4   3   5 6722.71   62.98
  -4  -3  -7  520.56   12.51
  -4  -3  -8 2102.17   30.50
  -4  -3  -9  173.10   10.70
   4   3   9  141.76    8.09
  -4  -3 -10   41.43    4.30
   4   3  10   33.19    2.93
  -4  -3 -11  164.14    6.50
   4   3  11  161.48    6.59
  -4  -3 -12   64.62    7.79
   4   3  12   71.20    8.98
  -4  -3 -13  214.69   10.08
   4   3  13  225.00   12.14
  -4  -3 -14  580.62   21.91
   4   3  14  596.23   21.63
  -4  -3 -15  123.39    8.44
   4   3  15  125.50   10.82
  -4  -3 -16   25.19    4.57
   4   3  16   25.24    3.60
  -4  -3 -17  689.31   23.95
   4   3  17  681.14   23.47
  -4  -3 -18  159.09   17.17
   4   3  18  127.18   14.49
  -4  -3 -19  196.54    9.60
   4   3  19  145.48   11.10
  -4  -3 -20  258.11   11.74
   4   3  20  230.09   12.35
  -4  -3 -21    5.99    1.88
   4   3  21    1.81    0.95
  -4  -3 -22   34.03    6.65
   4   3  22   21.42    4.22
  -4  -3 -23   48.23    5.30
   4   3  23   37.67    5.29
  -4  -3 -24    1.59    1.00
   4   3  24    3.17    1.59
  -4  -3 -25    2.39    1.18
   4   3  25    1.38    0.85
  -4  -3 -26    0.90    1.09
  -4  -3 -27    2.00    1.35
  -4  -3 -28   24.41    7.25
  -4  -4  24   17.39    3.58
  -4  -4  23    6.54    2.48
   4   4 -22   -0.35    1.07
  -4  -4  22    3.24    1.64
   4   4 -21    2.57    0.93
  -4  -4  21    4.22    1.76
   4   4 -20  162.38   13.77
  -4  -4  20  166.20   22.48
   4   4 -19  123.02   18.67
  -4  -4  19  126.03   19.27
   4   4 -18  189.29   13.72
  -4  -4  18  168.69   17.98
   4   4 -17    2.71    1.41
  -4  -4  17    1.71    1.68
   4   4 -16  354.65   13.05
  -4  -4  16  369.97   19.32
   4   4 -15  353.66   12.64
  -4  -4  15  315.57   20.15
   4   4 -14   12.04    3.11
  -4  -4  14   11.03    2.59
   4   4 -13   52.42    8.14
  -4  -4  13   53.84    7.47
  -4  -4  12  288.36   13.33
  -4  -4  11  257.56   14.55
  -4  -4  10  725.76   26.04
  -4  -4   9  629.33   18.41
  -4  -4   8   54.86    7.77
  -4  -4   7    2.61    1.31
  -4  -4   6  832.81   18.57
  -4  -4   5  435.03   11.47
  -4  -4   5  438.08    9.69
  -4  -4   4  423.21   15.29
  -4  -4   4  400.58   14.07
  -4  -4   3 1426.31   20.83
  -4  -4   3 1431.70   20.30
   4   4  -3 1432.90   20.25
  -4  -4   2 1103.58   24.75
  -4  -4   2 1097.53   24.29
  -4  -4   1 1713.68   17.21
  -4  -4   1 1748.16   17.36
  -4  -4   1 1754.16   17.27
   4   4  -1 1739.31   16.69
   4   4  -1 1711.19   16.33
  -4  -4   0 3127.27   30.38
  -4  -4   0 3133.20   30.07
  -4  -4  -1   72.61   11.61
  -4  -4  -1   77.21    2.94
  -4  -4  -1   86.99    5.74
  -4  -4  -1   77.42    2.87
  -4  -4  -2  801.55   11.22
  -4  -4  -2  810.70   11.01
  -4  -4  -2  841.55   11.77
  -4  -4  -2  824.70   10.71
  -4  -4  -2  800.40   10.38
  -4  -4  -3  760.09   11.63
  -4  -4  -3  742.89   10.57
  -4  -4  -4  231.62    8.28
  -4  -4  -4  264.31   42.06
  -4  -4  -5  315.68   12.95
  -4  -4  -5  279.89   10.35
  -4  -4  -6  955.13   22.45
  -4  -4  -6  918.63   20.90
  -4  -4  -7  418.80   15.23
  -4  -4  -7  438.74   11.57
  -4  -4  -8  953.29   22.45
  -4  -4  -8  901.09   21.32
  -4  -4  -9  359.81   10.55
  -4  -4 -10   75.80    5.31
  -4  -4 -11  277.59    8.57
  -4  -4 -12  145.78   10.20
  -4  -4 -13 1768.17   37.10
   4   4  13 1865.77   37.31
  -4  -4 -14  656.50   19.62
   4   4  14  722.74   20.95
  -4  -4 -15   91.01    9.47
   4   4  15  116.01   34.68
  -4  -4 -16    1.36    0.93
   4   4  16    1.12    0.79
  -4  -4 -17   27.50    4.17
   4   4  17   23.27    3.19
  -4  -4 -18  378.22   13.55
   4   4  18  402.95   14.10
  -4  -4 -19   -0.62    1.49
   4   4  19    0.96    0.88
  -4  -4 -20   37.32    5.87
   4   4  20   26.82    3.68
  -4  -4 -21   99.35   11.81
   4   4  21   66.56    8.54
  -4  -4 -22   -0.48    1.48
   4   4  22    0.37    1.19
  -4  -4 -23  153.30   12.63
   4   4  23   92.90   12.81
  -4  -4 -24    6.95    2.59
   4   4  24    1.52    1.55
  -4  -4 -25   13.99    4.14
   4   4  25    9.37    2.20
  -4  -4 -26    0.43    0.95
  -4  -4 -27    3.39    1.51
  -4  -5  24   31.54    8.98
  -4  -5  23    3.37    1.89
  -4  -5  22   40.43    8.10
  -4  -5  21   43.66    5.33
   4   5 -20   82.06    8.35
  -4  -5  20   93.14   20.77
   4   5 -19  252.84   19.58
  -4  -5  19  205.90   24.31
   4   5 -18  174.84    8.42
  -4  -5  18  147.96   17.71
   4   5 -17    3.14    1.44
  -4  -5  17    6.12    1.95
   4   5 -16  362.28   15.72
  -4  -5  16  335.66   21.70
   4   5 -15  379.61   13.51
  -4  -5  15  349.76   16.19
   4   5 -14  681.09   22.48
  -4  -5  14  581.07   20.17
   4   5 -13   99.03   12.02
  -4  -5  13  103.83   27.05
  -4  -5  12  294.51   18.11
  -4  -5  11   64.51    7.07
  -4  -5  10  886.79   25.57
  -4  -5   9    5.45    1.55
  -4  -5   9    1.21    0.30
  -4  -5   8 1254.72   25.23
  -4  -5   8 1181.40   22.67
  -4  -5   7 1379.40   27.64
  -4  -5   7 1349.53   25.92
  -4  -5   6  220.92    9.04
  -4  -5   6  216.90    7.83
  -4  -5   5  168.92    6.54
  -4  -5   5  155.96    5.80
  -4  -5   4  288.09    8.33
  -4  -5   4  272.90    7.75
  -4  -5   3  134.25    7.17
  -4  -5   3  123.19    6.71
  -4  -5   2   94.11    5.24
  -4  -5   2   88.54    4.82
  -4  -5   2   86.54    5.01
   4   5  -2   80.38    4.83
  -4  -5   1 2375.94   33.85
  -4  -5   1 2340.55   33.44
  -4  -5   1 2325.93   33.05
   4   5  -1 2318.61   32.28
  -4  -5   0 5303.00   74.55
  -4  -5   0 5174.55   72.77
  -4  -5  -1    0.92    0.55
  -4  -5  -1    3.07    0.81
  -4  -5  -1   -0.19    0.77
  -4  -5  -2 1339.95   20.26
  -4  -5  -2 1297.08   18.82
  -4  -5  -2 1299.20   19.17
  -4  -5  -3  290.21   10.76
  -4  -5  -3  283.15   10.47
  -4  -5  -3  305.32   10.66
  -4  -5  -4  122.92    6.60
  -4  -5  -4  137.65    7.43
  -4  -5  -5  425.12   15.65
  -4  -5  -5  370.71   13.49
  -4  -5  -6  336.93   12.47
  -4  -5  -6  356.36   13.36
  -4  -5  -7   22.77    4.37
  -4  -5  -7   25.32    5.35
  -4  -5  -8  747.74   17.31
  -4  -5  -8  772.11   17.46
  -4  -5  -9  814.89   18.40
  -4  -5  -9  799.00   18.78
  -4  -5 -10   16.64    3.71
  -4  -5 -10   18.84    4.54
  -4  -5 -11  636.26   21.01
  -4  -5 -11  664.16   20.20
  -4  -5 -12  782.99  161.27
  -4  -5 -13  118.01   12.63
  -4  -5 -14  693.24   20.38
  -4  -5 -15  400.56   18.55
   4   5  15  448.64   20.21
  -4  -5 -16   -0.61    1.60
   4   5  16    2.08    1.16
  -4  -5 -17   13.36    3.04
   4   5  17    9.29    2.23
  -4  -5 -18  169.50    6.97
   4   5  18  170.24   12.76
  -4  -5 -19   13.65    2.68
   4   5  19    8.60    2.13
  -4  -5 -20   14.21    3.47
   4   5  20    9.61    2.33
  -4  -5 -21    3.95    1.71
   4   5  21    0.67    1.04
  -4  -5 -22   -0.40    1.47
   4   5  22    0.94    0.74
  -4  -5 -23   48.03    7.52
   4   5  23   26.10    3.58
  -4  -5 -24   44.41    8.31
   4   5  24   26.62    4.34
  -4  -5 -25   21.63    4.52
   4   5  25    5.94    2.03
  -4  -5 -26    9.61    3.15
  -4  -6  23    2.53    0.96
  -4  -6  22   43.46   12.29
  -4  -6  21   87.16   12.93
  -4  -6  20   23.45    2.87
  -4  -6  19   22.49    3.68
   4   6 -18  154.24   12.99
  -4  -6  18  153.69   14.72
   4   6 -17    6.30    1.87
  -4  -6  17    7.39    2.41
   4   6 -16  448.21   19.13
  -4  -6  16  397.43   26.33
   4   6 -15  346.51   10.15
  -4  -6  15  336.89   21.45
   4   6 -14  139.66   13.05
  -4  -6  14  146.35   10.07
   4   6 -13   24.74    3.73
  -4  -6  13   25.18    3.62
   4   6 -12  110.28    9.07
  -4  -6  12  132.19   13.38
  -4  -6  11  124.57   12.09
  -4  -6  10  213.49   12.01
  -4  -6  10  197.10   10.63
  -4  -6   9  189.45   11.03
  -4  -6   9  187.33   10.12
  -4  -6   8  157.78   10.24
  -4  -6   8  138.83    7.23
  -4  -6   7 1646.37   32.61
  -4  -6   7 1593.45   30.87
  -4  -6   6 3345.04  315.88
  -4  -6   6 3227.22   61.91
  -4  -6   5  185.71    7.24
  -4  -6   5  175.07    6.57
  -4  -6   4  978.63   25.56
  -4  -6   4 1001.13   25.77
  -4  -6   3  873.62  166.27
  -4  -6   3  931.09   24.24
  -4  -6   2  265.00    7.71
  -4  -6   2  253.62    7.53
  -4  -6   2  251.60    7.44
   4   6  -2  235.31    6.36
  -4  -6   1 1466.74   21.56
  -4  -6   1 1514.34   22.44
  -4  -6   1 1425.81   20.95
  -4  -6   0  990.54   22.34
  -4  -6   0  963.01   22.20
  -4  -6   0  947.16   21.72
  -4  -6  -1   11.00    2.09
  -4  -6  -1    9.38    1.91
  -4  -6  -1    9.53    1.82
  -4  -6  -2  103.57    8.92
  -4  -6  -2   94.81    8.13
  -4  -6  -3  900.90   20.53
  -4  -6  -3  935.02   21.27
  -4  -6  -4    9.81    1.83
  -4  -6  -4   11.57    2.42
  -4  -6  -4    4.37    0.86
  -4  -6  -5  896.20   23.41
  -4  -6  -5  862.72  164.16
  -4  -6  -6   48.63    4.92
  -4  -6  -6   49.52    5.56
  -4  -6  -7  418.46   12.31
  -4  -6  -7  426.83   81.32
  -4  -6  -8 1528.56   39.99
  -4  -6  -8 1439.67   37.47
  -4  -6  -9   80.87   10.75
  -4  -6  -9   65.51    8.71
  -4  -6 -10   -0.08    1.50
  -4  -6 -10    1.34    1.12
  -4  -6 -11  272.13   14.70
  -4  -6 -11  262.06   12.23
  -4  -6 -12  311.97   11.78
  -4  -6 -12  319.94   12.15
  -4  -6 -13  307.86   13.84
  -4  -6 -13  305.22   11.90
  -4  -6 -14   47.84    6.44
  -4  -6 -15  170.35   18.05
  -4  -6 -16   55.56    8.58
  -4  -6 -17  105.80   14.20
   4   6  17   82.13   10.92
  -4  -6 -18   28.94    4.68
   4   6  18   20.83    2.87
  -4  -6 -19    5.26    1.65
   4   6  19    2.60    1.48
  -4  -6 -20    2.10    1.30
   4   6  20    0.93    0.84
  -4  -6 -21   40.05    7.46
   4   6  21   27.76    5.16
  -4  -6 -22    1.85    1.65
   4   6  22    2.43    1.85
  -4  -6 -23   50.65    9.11
   4   6  23   40.11    5.36
  -4  -6 -24   17.13    5.96
   4   6  24    7.66    2.18
  -4  -6 -25    1.46    2.29
   4   6  25    2.94    1.43
  -4  -6 -26   27.22    4.40
  -4  -7  23    1.16    1.41
  -4  -7  22   50.37   15.54
  -4  -7  21   98.19   17.76
  -4  -7  20   66.86    8.98
  -4  -7  19    2.90    1.22
  -4  -7  18   34.78    5.07
  -4  -7  17   18.21    3.52
  -4  -7  16   96.16   10.32
  -4  -7  15   37.53    5.45
   4   7 -14    9.08    1.81
  -4  -7  14   12.35    2.50
   4   7 -13  477.17   16.02
  -4  -7  13  427.22   22.48
   4   7 -12   34.88    5.67
  -4  -7  12   46.74    6.30
   4   7 -11   23.60    5.29
  -4  -7  11   28.88    6.01
  -4  -7  11   12.02    4.08
  -4  -7  10  258.63   12.59
  -4  -7  10  237.44   13.30
  -4  -7   9    0.87    1.10
  -4  -7   9    0.63    0.93
  -4  -7   8   50.80    7.85
  -4  -7   8   32.94    5.75
  -4  -7   7  186.88    9.52
  -4  -7   7  196.44    9.70
  -4  -7   6 1194.49   24.56
  -4  -7   6 1192.30   24.00
  -4  -7   5  307.67    9.29
  -4  -7   5  309.07    8.95
  -4  -7   4  698.19   20.19
  -4  -7   4  722.70   20.68
  -4  -7   3 1290.06   25.67
  -4  -7   3 1314.91   25.96
   4   7  -3 1277.82   24.51
  -4  -7   2   77.47    5.30
  -4  -7   2   75.91    7.10
  -4  -7   2   81.59    8.43
  -4  -7   1  284.27    8.26
  -4  -7   1  296.53    8.84
  -4  -7   1  285.89    9.77
  -4  -7   0   58.63    6.14
  -4  -7   0   63.76    5.80
  -4  -7   0   65.56    5.56
  -4  -7  -1   73.95    7.18
  -4  -7  -1   78.21    7.74
  -4  -7  -3  150.63    6.09
  -4  -7  -3  161.49    6.37
  -4  -7  -4  312.19    9.59
  -4  -7  -4  314.64    9.31
  -4  -7  -4  285.78    7.75
  -4  -7  -5  275.15    8.24
  -4  -7  -5  256.40    7.84
  -4  -7  -6  796.85   22.81
  -4  -7  -6  804.17   23.16
  -4  -7  -7    7.05    1.91
  -4  -7  -7    6.56    1.78
  -4  -7  -8 1989.72   39.17
  -4  -7  -8 1821.41   36.11
  -4  -7  -9 1299.04   27.50
  -4  -7  -9 1276.11   26.45
  -4  -7 -10   10.45    1.57
  -4  -7 -10    8.56    1.81
  -4  -7 -11 1201.53   34.72
  -4  -7 -11 1260.06   35.47
  -4  -7 -12   76.55    9.83
  -4  -7 -12   65.72    8.80
  -4  -7 -13  118.96   11.12
  -4  -7 -13  119.69   13.14
  -4  -7 -14   78.99   10.55
  -4  -7 -14   60.41    8.69
  -4  -7 -15    5.02    2.01
  -4  -7 -15    7.24    2.01
  -4  -7 -16   14.58    3.17
  -4  -7 -17    1.47    0.95
  -4  -7 -18  112.68   10.96
  -4  -7 -19    1.44    1.75
   4   7  19    2.45    1.07
  -4  -7 -20  225.55   17.26
   4   7  20  207.98   19.35
  -4  -7 -21   46.11    6.95
   4   7  21   37.07    5.20
  -4  -7 -22    1.69    1.78
   4   7  22    2.25    1.80
  -4  -7 -23   15.38    3.14
   4   7  23    5.55    1.83
  -4  -7 -24    5.48    2.17
   4   7  24    2.32    0.92
  -4  -7 -25   12.71    1.95
  -4  -7 -26    6.64    2.21
  -4  -8  22    5.93    1.36
  -4  -8  21   82.40   21.61
  -4  -8  20    3.43    1.69
  -4  -8  19    1.27    1.65
  -4  -8  18   49.98    5.72
  -4  -8  17   21.03    3.56
  -4  -8  16   16.70    3.32
  -4  -8  15  176.62   16.02
  -4  -8  14  156.92   16.89
  -4  -8  13  657.42   21.14
  -4  -8  12  556.36   18.89
  -4  -8  11    2.67    1.23
  -4  -8  11    1.15    0.48
   4   8 -10  294.62   16.26
  -4  -8  10  277.03   20.69
  -4  -8  10  244.36   14.22
  -4  -8   9  693.68   24.17
  -4  -8   9  735.98   25.24
  -4  -8   8   56.51    8.13
  -4  -8   8   41.68    6.89
  -4  -8   7   30.78    4.74
  -4  -8   7   19.37    3.41
  -4  -8   6  592.65   17.80
  -4  -8   6  602.71   17.09
  -4  -8   5   51.36    9.06
  -4  -8   5   53.30   12.22
   4   8  -5   38.86    6.37
  -4  -8   4   68.20    9.04
  -4  -8   4   62.89    7.50
   4   8  -4   54.97    4.45
  -4  -8   3  702.22   25.51
  -4  -8   3  731.15   26.20
   4   8  -3  687.99   23.97
  -4  -8   2   44.96    4.70
  -4  -8   2   52.76    6.90
  -4  -8   2   46.17    5.38
   4   8  -2   29.55    2.42
  -4  -8   1   24.12    4.86
  -4  -8   1   26.48    4.17
  -4  -8   1   31.86    4.76
  -4  -8   0  271.39   14.16
  -4  -8   0  282.52    9.65
  -4  -8  -1  273.35    8.22
  -4  -8  -1  293.58    8.89
  -4  -8  -2  476.20   15.03
  -4  -8  -3  263.88   14.05
  -4  -8  -3  280.55    8.60
  -4  -8  -4   10.04    2.23
  -4  -8  -4    8.64    2.05
  -4  -8  -5   83.57   18.63
  -4  -8  -5   83.43   19.39
  -4  -8  -6  713.13   26.51
  -4  -8  -6  636.99   22.94
  -4  -8  -7  369.73   17.14
  -4  -8  -7  395.33   17.83
  -4  -8  -8   18.95    4.30
  -4  -8  -8   18.61    4.50
  -4  -8  -9  492.49   17.80
  -4  -8  -9  489.23   18.19
  -4  -8 -10   11.84    2.01
  -4  -8 -10   12.37    2.37
  -4  -8 -11   57.09    6.91
  -4  -8 -11   49.29    8.36
  -4  -8 -12  184.63   15.65
  -4  -8 -12  180.13   15.81
  -4  -8 -13  197.86   17.57
  -4  -8 -13  213.79   15.81
  -4  -8 -14   31.71    4.35
  -4  -8 -14   32.42    5.04
  -4  -8 -15   18.64    5.94
  -4  -8 -15   20.25    3.35
  -4  -8 -16   17.15    2.67
  -4  -8 -16    9.73    1.89
  -4  -8 -17   72.56    8.59
  -4  -8 -18   75.72    8.55
  -4  -8 -19    9.14    1.91
  -4  -8 -20   39.28    5.14
   4   8  20   32.59    5.00
  -4  -8 -21  239.00   14.16
   4   8  21  233.89   16.75
  -4  -8 -22   26.17    5.98
   4   8  22   22.84    5.22
  -4  -8 -23    3.66    1.63
   4   8  23    1.35    0.75
  -4  -8 -24   28.83    7.49
   4   8  24   19.49    3.95
  -4  -8 -25    2.77    1.16
  -4  -9  21   25.66    6.19
  -4  -9  20    7.55    2.36
  -4  -9  19   41.67    6.54
  -4  -9  18   27.35    3.24
  -4  -9  17    4.89    1.52
  -4  -9  16   29.76    4.68
  -4  -9  15   16.49    3.71
  -4  -9  14    9.78    2.83
  -4  -9  13  145.57   14.45
  -4  -9  12  160.27   15.51
  -4  -9  11  384.02   17.84
  -4  -9  11  357.52    9.51
  -4  -9  10  258.64   18.93
  -4  -9  10  261.75    6.75
  -4  -9   9  985.33   31.83
  -4  -9   9 1027.74   32.56
  -4  -9   8  124.03   15.22
  -4  -9   8  107.51   12.97
  -4  -9   7   15.60    3.44
  -4  -9   7   13.71    3.15
   4   9  -7   12.99    3.56
  -4  -9   6    3.18    1.30
  -4  -9   6    2.88    1.34
   4   9  -6    1.10    0.48
  -4  -9   5    0.59    0.48
  -4  -9   5    4.32    1.75
   4   9  -5    1.76    0.54
  -4  -9   4   68.78    9.60
  -4  -9   4   66.97    7.42
   4   9  -4   52.94    5.79
   4   9  -4   55.03    5.68
  -4  -9   3   97.02   10.92
  -4  -9   3   94.58    9.35
   4   9  -3   73.98    4.70
  -4  -9   2   25.30    4.17
  -4  -9   2   31.75    5.65
  -4  -9   2   32.19    5.25
   4   9  -2   13.59    3.09
  -4  -9   1   16.47    3.72
  -4  -9   1   17.38    4.12
  -4  -9   0  303.68   12.00
  -4  -9   0  288.23   10.75
  -4  -9  -1   45.56    7.61
  -4  -9  -1   58.51    5.71
  -4  -9  -2  531.04   18.82
  -4  -9  -2  514.80   18.47
  -4  -9  -3  926.08   25.79
  -4  -9  -3  902.83   25.64
  -4  -9  -4   33.21    5.42
  -4  -9  -4   50.25    9.09
  -4  -9  -5  653.40   20.52
  -4  -9  -5  569.27   16.75
  -4  -9  -6  341.76   13.46
  -4  -9  -6  322.89   12.59
  -4  -9  -7  223.09   13.03
  -4  -9  -7  224.31   14.21
  -4  -9  -8    8.24    2.04
  -4  -9  -8   14.45    2.31
  -4  -9  -9  192.27   14.16
  -4  -9  -9  153.27   11.19
  -4  -9 -10   12.82    3.55
  -4  -9 -10   12.06    4.14
  -4  -9 -11   30.44    3.92
  -4  -9 -11   24.68    3.63
  -4  -9 -12   27.81    5.43
  -4  -9 -12   30.08    6.03
  -4  -9 -13   29.01    5.32
  -4  -9 -13   31.06    6.32
  -4  -9 -14  147.45   15.66
  -4  -9 -14  134.98   11.27
  -4  -9 -15  143.87   15.83
  -4  -9 -15  143.40   12.79
  -4  -9 -16    2.24    0.90
  -4  -9 -16    0.99    0.84
  -4  -9 -17    5.04    1.29
  -4  -9 -17    2.66    1.11
  -4  -9 -18   11.86    2.65
  -4  -9 -19    3.34    1.53
  -4  -9 -20    1.79    1.09
   4   9  20    2.55    1.44
  -4  -9 -21   22.06    4.16
   4   9  21    8.88    2.61
  -4  -9 -22   47.61    6.64
   4   9  22   37.24    4.98
  -4  -9 -23   18.77    5.03
   4   9  23    5.75    1.70
  -4  -9 -24    5.48    1.66
   4   9  24    4.54    1.14
  -4 -10  20    2.15    1.05
  -4 -10  19    7.10    1.74
  -4 -10  18  143.78   19.26
  -4 -10  17    5.39    1.57
  -4 -10  16   96.05   10.56
  -4 -10  15  111.93    9.92
  -4 -10  14    5.37    2.20
  -4 -10  13   81.11    9.85
  -4 -10  12    6.08    2.34
  -4 -10  11   75.77    9.02
  -4 -10  10   10.82    2.87
  -4 -10  10    6.67    1.38
  -4 -10   9  149.11   15.81
  -4 -10   9  134.39   10.09
  -4 -10   8  316.01   19.34
  -4 -10   8  297.84   10.66
  -4 -10   7    1.17    1.24
  -4 -10   7    2.32    1.18
  -4 -10   6   36.53    5.38
  -4 -10   6   25.70    4.35
  -4 -10   5    3.63    1.27
  -4 -10   5    4.96    1.94
  -4 -10   4  470.29   16.81
  -4 -10   4  522.19   18.16
  -4 -10   3   78.82   11.22
  -4 -10   2   62.37    8.35
  -4 -10   1  174.03   13.17
  -4 -10   1  187.53    9.43
  -4 -10   0   55.26    6.77
  -4 -10   0   74.21   10.53
  -4 -10  -1  554.72   11.82
  -4 -10  -1  563.95   12.90
  -4 -10  -2    8.89    2.22
  -4 -10  -2   11.57    2.39
  -4 -10  -3  432.64   19.68
  -4 -10  -3  384.87   17.53
  -4 -10  -4  308.00   13.84
  -4 -10  -4  312.82   13.94
  -4 -10  -5   67.05    9.66
  -4 -10  -5   90.01   11.76
  -4 -10  -7  162.56   16.84
  -4 -10  -7  187.75   19.90
  -4 -10  -8    6.99    2.19
  -4 -10  -8    5.39    1.79
  -4 -10  -9   27.62    4.10
  -4 -10  -9   31.67    4.17
  -4 -10 -10  178.11   12.66
  -4 -10 -10  159.18    5.52
  -4 -10 -11    1.38    0.91
  -4 -10 -11    1.94    1.46
  -4 -10 -12   40.10    4.95
  -4 -10 -12   31.70    4.91
  -4 -10 -13    2.09    1.33
  -4 -10 -13    4.73    2.28
  -4 -10 -14  141.35   13.81
  -4 -10 -14  143.53   17.62
  -4 -10 -15  481.13   28.31
  -4 -10 -15  433.69   22.28
  -4 -10 -16   80.16    9.61
  -4 -10 -16   61.81    9.61
  -4 -10 -17    7.46    2.87
  -4 -10 -17    8.68    2.14
  -4 -10 -18   41.33    4.45
  -4 -10 -18   43.77    5.63
  -4 -10 -19   41.77    5.42
  -4 -10 -20    0.33    1.10
  -4 -10 -21    8.59    2.30
   4  10  21    1.88    1.14
  -4 -10 -22    3.14    1.97
   4  10  22    4.15    1.35
  -4 -10 -23   13.76    3.80
   4  10  23   11.63    1.54
  -4 -11  19    7.64    1.71
  -4 -11  18   68.66   12.81
  -4 -11  17    5.23    1.72
  -4 -11  16   14.35    3.48
  -4 -11  15  140.83   15.57
  -4 -11  14   53.57    6.46
  -4 -11  13    1.53    1.24
  -4 -11  12   23.30    3.17
  -4 -11  11   19.26    3.60
  -4 -11  10    5.60    1.26
  -4 -11  10    2.14    0.93
  -4 -11   9   16.21    3.68
  -4 -11   9   17.35    4.23
  -4 -11   8   10.68    2.36
  -4 -11   8    5.23    1.54
  -4 -11   7    2.73    1.46
  -4 -11   7    3.98    1.75
  -4 -11   6  130.49   12.18
  -4 -11   6  116.84   13.11
  -4 -11   5   20.41    2.73
  -4 -11   4    3.45    1.81
  -4 -11   3  185.80   10.71
  -4 -11   2    2.87    1.03
  -4 -11   1  142.59    5.69
  -4 -11   0  723.53   24.01
  -4 -11  -1   47.46    7.49
  -4 -11  -1   97.50   13.32
  -4 -11  -2   19.89    4.19
  -4 -11  -2   24.65    4.06
  -4 -11  -3   31.99    4.44
  -4 -11  -3   39.54    4.52
  -4 -11  -4   19.32    3.90
  -4 -11  -4   26.79    5.36
  -4 -11  -5  181.28    7.43
  -4 -11  -5  176.39   10.50
  -4 -11  -6   10.16    1.63
  -4 -11  -6   13.56    3.00
  -4 -11  -7   24.23    3.78
  -4 -11  -7   12.23    2.35
  -4 -11  -8   18.56    3.36
  -4 -11  -8   24.25    3.80
  -4 -11  -9  159.57   12.14
  -4 -11  -9  162.92   14.26
  -4 -11 -10  127.78   13.76
  -4 -11 -10  154.84   13.96
  -4 -11 -11   31.75    5.18
  -4 -11 -11   44.88    7.53
  -4 -11 -12   14.38    3.18
  -4 -11 -12   16.57    3.63
  -4 -11 -13    2.74    1.99
  -4 -11 -13    4.61    1.63
  -4 -11 -14    1.97    1.70
  -4 -11 -14    4.13    1.48
  -4 -11 -15   15.64    3.36
  -4 -11 -15   17.33    2.82
  -4 -11 -16   39.52    5.47
  -4 -11 -16   42.56    4.65
  -4 -11 -17   14.42    3.05
  -4 -11 -17   20.64    3.30
  -4 -11 -18   40.13    5.35
  -4 -11 -18   46.17    6.82
  -4 -11 -19   76.38   13.84
  -4 -11 -20   49.30   14.28
  -4 -11 -21    6.27    2.46
   4  11  22   10.51    2.56
  -4 -12  17    3.64    1.40
  -4 -12  16    0.87    1.29
  -4 -12  15   58.46   15.06
  -4 -12  14  109.63   15.95
  -4 -12  13   38.97    4.52
  -4 -12  12   10.07    3.08
  -4 -12  11    4.84    1.74
  -4 -12  10   45.99    5.52
  -4 -12   9    9.83    2.26
  -4 -12   9    6.05    2.50
  -4 -12   8   20.29    4.49
  -4 -12   7   90.16   14.65
  -4 -12   6   33.80    5.78
  -4 -12   5   13.46    3.44
  -4 -12   4   56.04    6.79
  -4 -12   3   79.17    9.57
  -4 -12   2   53.00    7.02
  -4 -12   1    7.93    2.45
  -4 -12   0  153.04   16.42
  -4 -12  -1   66.37    7.57
  -4 -12  -2    8.41    2.70
  -4 -12  -3   11.10    2.33
  -4 -12  -4    2.44    1.46
  -4 -12  -5   31.25    5.47
  -4 -12  -5   48.07   10.49
  -4 -12  -6    0.89    0.87
  -4 -12  -6    4.59    2.31
  -4 -12  -7   60.77    9.88
  -4 -12  -7   99.57   10.40
  -4 -12  -8    1.70    1.21
  -4 -12  -8    3.42    1.80
  -4 -12  -9  135.63   13.90
  -4 -12  -9  152.30   13.22
  -4 -12 -10   86.03   12.58
  -4 -12 -10  108.11   11.06
  -4 -12 -11    3.96    1.87
  -4 -12 -11    4.50    1.32
  -4 -12 -12  189.62   18.08
  -4 -12 -12  210.07   22.85
  -4 -12 -13   36.68    4.70
  -4 -12 -13   39.76    5.82
  -4 -12 -14   33.71    4.55
  -4 -12 -14   37.70    4.17
  -4 -12 -15    1.43    0.90
  -4 -12 -15   -0.15    1.53
  -4 -12 -16    3.79    2.32
  -4 -12 -16    1.82    1.35
  -4 -12 -17   14.25    3.23
  -4 -12 -17   13.09    3.47
  -4 -12 -18    4.20    1.87
  -4 -12 -18    5.15    1.41
  -4 -12 -19    3.64    1.61
  -4 -12 -19    0.91    0.95
  -4 -12 -20  139.45   22.08
  -4 -13  15    1.22    0.81
  -4 -13  14   29.91    8.50
  -4 -13  13    2.16    1.09
  -4 -13   9   11.34    3.71
  -4 -13   8    8.59    2.14
  -4 -13   7  271.47   16.00
  -4 -13   6   62.51   10.63
  -4 -13   5   64.21   28.43
  -4 -13   4    1.88    0.85
  -4 -13   3   18.85    4.20
  -4 -13   2  127.61   13.31
  -4 -13   1   54.79    6.57
  -4 -13   0   29.25    5.29
  -4 -13  -1   64.12    8.73
  -4 -13  -2    1.79    1.51
  -4 -13  -3   29.00    5.38
  -4 -13  -4   46.53    4.70
  -4 -13  -5    5.25    2.69
  -4 -13  -6   27.98    5.57
  -4 -13  -7   -0.77    1.54
  -4 -13  -8   23.51    4.13
  -4 -13  -9   -0.23    1.40
  -4 -13 -10  106.90   10.38
  -4 -13 -10  131.80   16.22
  -4 -13 -11    2.70    2.19
  -4 -13 -11    1.39    1.30
  -4 -13 -12    1.81    1.58
  -4 -13 -12    1.50    1.68
  -4 -13 -13  220.05   15.87
  -4 -13 -13  202.62   16.44
  -4 -13 -14   36.67    7.13
  -4 -13 -14   58.80    9.98
  -4 -13 -15   18.97    3.99
  -4 -13 -15   20.37    2.52
  -4 -13 -16   39.58   12.86
  -4 -13 -16   70.75   19.87
  -4 -13 -17    3.11    1.32
  -4 -13 -17   -0.46    1.23
  -4 -13 -18    2.64    1.33
  -4 -13 -18    5.38    1.24
  -4 -14   8   13.58    4.44
  -4 -14   7   14.38    3.83
  -4 -14   6   18.62    4.23
  -4 -14   5   32.31    5.58
  -4 -14   4   37.64    5.27
  -4 -14   3   42.33    6.73
  -4 -14   2   24.65    4.62
  -4 -14   1    2.76    1.90
  -4 -14   0   34.67    2.77
  -4 -14  -1   19.95    3.89
  -4 -14  -2   48.35    4.47
  -4 -14  -3   21.29    3.71
  -4 -14  -4    5.21    1.99
  -4 -14  -5   18.69    4.25
  -4 -14  -6   70.98    5.88
  -4 -14  -7   91.74    7.90
  -4 -14  -8   16.64    3.40
  -4 -14  -9   28.03    3.39
  -4 -14 -10    8.79    2.26
  -4 -14 -11    4.80    1.51
  -4 -14 -12    2.00    1.34
  -4 -14 -13   31.06    4.31
  -4 -14 -14   46.62    8.37
  -4 -14 -15    0.00    1.25
  -4 -15   6   12.36    3.47
  -4 -15   5    2.37    1.62
  -4 -15   4    4.46    2.05
  -4 -15   3    0.39    0.98
  -4 -15   2    6.76    2.25
  -4 -15   1    5.76    1.84
  -4 -15   0   10.60    2.79
  -4 -15  -1    1.07    0.96
  -4 -15  -2    2.88    1.70
  -4 -15  -3    1.51    1.48
  -4 -15  -4    8.39    2.53
  -4 -15  -5   18.44    3.24
  -4 -15  -6    4.01    1.89
  -4 -15  -7  111.49   28.13
  -4 -15  -8  109.83   28.95
  -4 -15  -9    6.84    2.05
  -4 -15 -10   39.68    6.25
  -4 -15 -11   16.33    2.00
  -4 -15 -12    2.30    0.79
  -4 -16   5    1.11    0.92
  -4 -16   4    2.16    1.32
  -4 -16   3    0.15    1.26
  -4 -16   2    3.55    1.75
  -4 -16   1    5.04    1.74
  -4 -16   0   12.78    1.80
  -4 -16  -1   27.16    4.52
  -4 -16  -2    4.70    1.90
  -4 -16  -3    3.05    1.95
  -4 -16  -4   10.21    2.06
  -4 -16  -5   11.01    2.18
  -4 -16  -6    2.54    1.06
   5 -11  -5    2.20    1.51
   5 -11  -4    9.68    2.10
   5 -11  -3    2.29    1.64
   5 -11  -2   24.42    5.12
  -5  11   2   16.70    3.15
   5 -11  -1   97.96   15.51
  -5  11   1   67.97   12.81
   5 -11   0    9.59    2.86
  -5  11   0    4.62    1.42
   5 -11   1    1.12    1.01
  -5  11  -1    2.95    1.76
   5 -11   2   18.03    4.83
  -5  11  -2   26.50    4.67
   5 -11   3    7.73    2.35
  -5  11  -3    3.26    1.36
   5 -11   4   16.46    3.08
  -5  11  -4   14.83    2.55
   5 -11   5   11.99    3.69
  -5  11  -5   11.95    2.42
   5 -11   6   13.83    2.48
  -5  11  -6   20.24    2.30
   5 -11   7    4.15    1.22
  -5  11  -7    3.17    1.35
   5 -11   8   53.48   12.65
  -5  11  -8   72.73   10.25
   5 -11   9    2.91    1.35
  -5  11  -9   -0.70    1.03
   5 -11  10    4.38    1.23
  -5  11 -10    3.43    1.80
   5 -10  -9    0.16    0.57
   5 -10  -8    3.57    0.92
   5 -10  -7   29.94    6.55
   5 -10  -6    2.59    1.25
   5 -10  -5   10.13    2.75
   5 -10  -4    8.54    2.72
   5 -10  -3   33.49    2.83
  -5  10   3   29.06    5.29
   5 -10  -2   10.66    2.59
  -5  10   2    7.00    2.91
   5 -10  -1    7.85    2.22
  -5  10   1    9.59    2.38
   5 -10   0   28.86    6.05
  -5  10   0   29.94   10.26
   5 -10   1   10.33    2.53
  -5  10  -1    5.30    1.84
   5 -10   2   55.31    9.88
  -5  10  -2   60.66    7.37
   5 -10   3   25.35    3.06
  -5  10  -3   24.49    2.60
   5 -10   4    2.90    1.66
  -5  10  -4    3.28    1.83
   5 -10   5    5.21    1.96
  -5  10  -5    2.32    1.54
   5 -10   6    1.91    1.45
  -5  10  -6    2.18    1.66
   5 -10   7    1.96    2.12
  -5  10  -7    5.02    1.82
   5 -10   8    2.32    1.06
  -5  10  -8    2.30    1.58
   5 -10   9   53.66    4.12
  -5  10  -9   42.91    5.49
   5 -10  10    6.06    2.16
  -5  10 -10    4.74    1.42
   5 -10  11   73.19   20.13
  -5  10 -11   77.53   21.72
   5 -10  12    5.91    2.66
  -5  10 -12    2.41    1.60
   5 -10  13    4.20    1.65
  -5  10 -13    2.30    1.56
  -5  10 -13    2.99    1.08
   5 -10  14   13.81    4.40
  -5  10 -14   16.51    3.31
  -5  10 -14   22.42    3.66
   5  -9 -10    8.11    2.27
   5  -9  -9    7.70    2.17
   5  -9  -8    7.59    2.20
   5  -9  -7  114.33   16.10
   5  -9  -6    1.09    1.37
   5  -9  -5    7.63    2.06
   5  -9  -4   45.09    2.81
  -5   9   4   34.61    4.58
   5  -9  -3   68.52   10.21
  -5   9   3   84.03    8.04
   5  -9  -2    1.68    1.43
  -5   9   2    1.37    1.23
   5  -9  -1   -1.82    1.47
  -5   9   1    3.66    1.79
   5  -9   0   49.90    5.96
  -5   9   0   43.11    4.37
   5  -9   1    3.03    1.88
  -5   9  -1    3.28    1.51
   5  -9   2   31.83    5.67
  -5   9  -2   30.64    4.86
   5  -9   3   66.14   10.60
  -5   9  -3   87.10   12.88
   5  -9   4   10.87    2.45
  -5   9  -4   11.96    2.56
   5  -9   5  129.30   13.98
  -5   9  -5  138.97   14.49
   5  -9   6    7.62    2.48
  -5   9  -6    6.95    1.72
   5  -9   7   81.20   11.35
  -5   9  -7   85.93    9.39
   5  -9   8   47.90   10.44
  -5   9  -8   42.83    4.67
   5  -9   9    3.02    1.56
  -5   9  -9    6.15    1.85
   5  -9  10   55.65    7.03
  -5   9 -10   52.49    6.91
  -5   9 -10   56.91    6.26
   5  -9  11   15.44    2.71
  -5   9 -11   13.06    2.49
  -5   9 -11   17.78    3.09
   5  -9  12   71.60   12.23
  -5   9 -12   83.06   13.72
  -5   9 -12   82.58   11.83
   5  -9  13   10.58    2.84
  -5   9 -13   12.41    3.31
  -5   9 -13    8.69    2.67
   5  -9  14   31.91    3.21
  -5   9 -14   26.67    4.60
  -5   9 -14   33.35    5.26
   5  -9  15   41.62   10.50
  -5   9 -15   40.94   11.23
   5  -9  16    1.24    1.49
  -5   9 -16    3.87    1.02
   5  -9  17   38.02    5.76
  -5   9 -17   31.69    6.71
   5  -8 -14    3.01    1.33
   5  -8 -13    5.02    1.62
   5  -8 -12    0.76    1.65
   5  -8 -11   16.48    4.92
   5  -8 -11   14.99    3.57
   5  -8 -10    3.54    1.58
   5  -8 -10    2.40    0.82
   5  -8  -9   21.15    5.51
   5  -8  -9   22.41    4.41
   5  -8  -8    3.15    1.62
   5  -8  -8    4.37    1.52
   5  -8  -7   92.75   11.29
   5  -8  -7  131.76    9.98
   5  -8  -6   36.33    8.14
   5  -8  -6   58.10    9.28
   5  -8  -5    1.95    0.96
   5  -8  -5   -0.24    1.26
  -5   8   5   -0.59    1.67
   5  -8  -4  204.88   21.48
  -5   8   4  188.10   18.29
   5  -8  -3  211.79   10.87
  -5   8   3  209.04   14.94
   5  -8  -2   12.60    2.90
  -5   8   2   17.22    3.35
   5  -8  -1    4.99    2.28
  -5   8   1    7.40    2.05
   5  -8   0   11.71    2.89
  -5   8   0   11.04    2.46
   5  -8   1   15.23    3.53
  -5   8  -1   16.59    3.87
   5  -8   2   17.20    4.01
  -5   8  -2   11.98    2.88
   5  -8   3  105.10    7.83
  -5   8  -3  104.08    9.27
   5  -8   4   45.21    6.33
  -5   8  -4   47.47    7.11
   5  -8   5  218.41   18.80
  -5   8  -5  202.03   17.66
   5  -8   6  277.09   22.42
  -5   8  -6  243.49   15.28
   5  -8   7    0.09    1.34
  -5   8  -7    1.06    1.22
   5  -8   8  215.18   10.77
  -5   8  -8  220.64   16.95
  -5   8  -8  215.12   14.39
   5  -8   9   27.57    4.83
  -5   8  -9   25.75    3.40
  -5   8  -9   26.57    3.80
   5  -8  10    7.58    3.41
  -5   8 -10    4.54    1.96
  -5   8 -10    7.83    3.44
   5  -8  11   82.41   14.82
  -5   8 -11   76.03   12.66
  -5   8 -11   93.93   14.32
   5  -8  12  179.06   11.72
  -5   8 -12  178.09   14.70
   5  -8  13    1.63    1.24
  -5   8 -13    2.74    1.50
   5  -8  14   25.95    3.10
  -5   8 -14   34.71    2.90
   5  -8  15   22.68    4.86
  -5   8 -15   23.79    2.63
   5  -8  16    6.36    2.49
  -5   8 -16   10.05    2.51
   5  -8  17   28.24    4.38
  -5   8 -17   37.03    4.49
   5  -8  18    5.49    1.79
  -5   8 -18    1.59    1.13
   5  -8  19   21.64    5.52
  -5   8 -19   43.74    7.69
   5  -8  20   18.80    7.46
  -5   8 -20   51.74    9.74
   5  -7 -16    2.81    1.23
  -5   7  16    2.31    1.52
   5  -7 -15    4.80    2.40
   5  -7 -14    2.47    1.42
   5  -7 -13   31.50    6.49
   5  -7 -12    9.99    2.88
   5  -7 -11    1.87    1.62
   5  -7 -11    2.63    1.35
   5  -7 -10  114.27   14.68
   5  -7 -10  107.69    6.78
   5  -7  -9   26.06    4.91
   5  -7  -9   26.23    5.50
   5  -7  -8   47.06    9.15
   5  -7  -8   58.95    5.98
   5  -7  -7   55.43   10.24
   5  -7  -7   88.26    9.54
   5  -7  -6   16.26    4.11
   5  -7  -6   24.66    4.89
   5  -7  -5   31.93    6.96
   5  -7  -5   51.55    6.78
  -5   7   5   50.91    8.19
   5  -7  -4   78.09   10.17
   5  -7  -4  115.42   10.05
  -5   7   4  113.89   12.48
   5  -7  -3  128.12   10.59
   5  -7  -3  140.50   14.07
  -5   7   3  163.24   14.94
   5  -7  -2   37.13    7.24
   5  -7  -2   68.64    9.44
  -5   7   2   61.44    7.98
   5  -7  -1  135.45   13.03
   5  -7  -1  175.21   12.64
  -5   7   1  167.16   15.16
   5  -7   0   66.36   12.86
  -5   7   0   63.45   11.90
   5  -7   1   10.20    2.41
  -5   7  -1   14.07    2.63
   5  -7   2  137.88   12.39
  -5   7  -2  127.67   11.03
   5  -7   3    2.36    1.40
  -5   7  -3    3.90    2.14
   5  -7   4   55.04   10.00
  -5   7  -4   47.31   14.77
   5  -7   5  103.43    8.05
  -5   7  -5  110.09    9.48
   5  -7   6  237.88   11.24
  -5   7  -6  247.53   17.87
  -5   7  -6  250.40   19.04
   5  -7   7  129.45   12.31
  -5   7  -7  130.25   12.49
  -5   7  -7  135.73   12.53
   5  -7   8  213.38   13.56
  -5   7  -8  229.68   15.02
  -5   7  -8  231.37   14.66
  -5   7  -9  399.14   30.97
  -5   7  -9  403.93   31.53
  -5   7 -10   37.21    5.56
  -5   7 -11   99.51    9.99
  -5   7 -12   18.68    3.44
  -5   7 -13   31.07    4.11
  -5   7 -14  163.90   15.89
  -5   7 -15    2.73    1.64
  -5   7 -16    7.21    1.82
  -5   7 -17    8.13    2.21
  -5   7 -18    3.14    1.29
  -5   7 -19    4.96    1.57
  -5   7 -20   74.13   22.58
  -5   7 -21   25.66    6.45
   5  -6 -18    6.57    2.20
  -5   6  18    4.99    1.60
   5  -6 -17    9.77    1.79
  -5   6  17    6.33    1.43
   5  -6 -16   16.31    3.56
  -5   6  16   15.14    3.14
   5  -6 -15   17.61    3.03
  -5   6  15   17.93    3.36
   5  -6 -14    5.19    1.79
   5  -6 -13    0.57    0.91
   5  -6 -12  353.22   71.67
   5  -6 -11    2.37    1.14
   5  -6 -11    1.68    0.68
   5  -6 -10  275.85   13.08
   5  -6 -10  238.99   11.89
   5  -6  -9   91.71   14.68
   5  -6  -9   96.29   10.24
   5  -6  -8   15.26    3.51
   5  -6  -8   19.99    4.47
   5  -6  -7  100.47   11.08
   5  -6  -7  109.54   10.49
   5  -6  -6   47.40    8.15
   5  -6  -6   46.33    7.03
  -5   6   6   58.46    7.66
   5  -6  -5   19.66    3.04
   5  -6  -5   23.46    3.76
  -5   6   5   20.67    2.90
   5  -6  -4   15.06    2.89
   5  -6  -4   14.67    3.26
  -5   6   4   17.23    2.99
   5  -6  -3    6.08    2.24
   5  -6  -3    2.90    0.90
  -5   6   3    5.91    2.45
   5  -6  -2   18.21    3.95
   5  -6  -2   26.53    5.37
  -5   6   2   20.41    4.48
   5  -6  -1  229.82    5.55
   5  -6  -1  248.84    6.78
  -5   6   1  263.42   17.34
   5  -6   0  610.30   20.14
   5  -6   0  637.14   21.63
  -5   6   0  647.16   21.89
   5  -6   1    3.39    1.43
   5  -6   1    8.63    2.29
  -5   6  -1    9.08    2.88
   5  -6   2  146.39   14.42
   5  -6   2  208.21   15.59
  -5   6  -2  196.89   15.79
   5  -6   3  263.12   14.46
   5  -6   3  316.21   19.12
  -5   6  -3  299.35   18.68
   5  -6   4   29.65    4.75
  -5   6  -4   27.53    3.95
   5  -6   5  517.19   18.53
  -5   6  -5  524.34   18.51
  -5   6  -5  518.07   17.76
  -5   6  -6  217.60   15.21
  -5   6  -6  214.62   14.97
  -5   6  -7    4.36    1.56
  -5   6  -7    3.09    1.37
  -5   6  -8   77.05    9.58
  -5   6  -9  356.29   16.20
  -5   6 -10  205.94   17.43
  -5   6 -11    1.87    1.02
  -5   6 -12  139.10   13.40
  -5   6 -13    7.93    2.32
  -5   6 -14  387.64   32.87
  -5   6 -15   16.22    3.56
  -5   6 -16   25.09    3.59
  -5   6 -17   97.51   10.73
  -5   6 -18   45.56    4.45
  -5   6 -19    0.75    1.37
  -5   6 -20    2.75    1.55
  -5   6 -21   50.32   12.55
  -5   6 -22    2.87    0.92
  -5   6 -23   41.22    9.16
   5  -5 -19    2.62    1.57
  -5   5  19    1.84    1.22
   5  -5 -18    9.76    3.19
  -5   5  18    5.73    2.09
   5  -5 -17    3.03    1.21
  -5   5  17    0.52    1.16
   5  -5 -16   86.77   16.35
  -5   5  16   73.52   12.64
   5  -5 -15   93.55   14.06
  -5   5  15  100.62   12.57
   5  -5 -14   14.84    2.77
   5  -5 -13    0.72    1.14
   5  -5 -12  612.15   46.80
   5  -5 -11    3.47    1.55
   5  -5 -11    1.91    0.94
   5  -5 -10   74.13   10.76
   5  -5 -10   60.83    6.55
   5  -5  -9  184.12    9.02
   5  -5  -9  164.61   13.19
   5  -5  -8  138.91   15.11
   5  -5  -8  126.29    9.13
   5  -5  -7  114.98   12.67
   5  -5  -7  100.63   13.11
   5  -5  -6  357.22   12.51
   5  -5  -6  323.98   13.04
  -5   5   6  341.55   12.47
   5  -5  -5    2.77    1.19
   5  -5  -5    1.47    0.83
  -5   5   5    6.65    2.10
   5  -5  -4  126.49   15.43
   5  -5  -4  103.34   11.79
  -5   5   4  116.26   13.15
   5  -5  -3   74.21    9.47
  -5   5   3   71.60    8.71
   5  -5  -2   67.61    9.64
  -5   5   2   62.88    8.61
   5  -5  -1  246.32   11.14
  -5   5   1  251.28   16.05
   5  -5   0 1226.14   41.60
  -5   5   0 1157.74   39.47
   5  -5   1    5.93    1.79
  -5   5  -1    9.13    2.62
   5  -5   2  130.16   11.69
  -5   5  -2  121.00    9.24
   5  -5   3 1183.25   25.30
  -5   5  -3 1158.59   25.35
  -5   5  -4  251.55   17.47
  -5   5  -4  253.15   17.04
  -5   5  -5   83.99   10.42
  -5   5  -5   83.59   10.47
  -5   5  -6  301.15   17.01
  -5   5  -7  131.01   11.74
  -5   5  -8   88.22   12.21
  -5   5  -9  221.80   16.56
  -5   5 -10    0.67    1.19
  -5   5 -11   14.00    2.95
  -5   5 -12  120.78   11.99
  -5   5 -13    3.10    1.74
  -5   5 -14   24.16    3.51
  -5   5 -15  120.56   10.10
  -5   5 -16    4.30    2.06
  -5   5 -17  451.70   27.24
   5  -5  18  281.74   22.48
  -5   5 -18  355.79   29.43
   5  -5  19    4.29    1.73
  -5   5 -19    4.22    2.07
   5  -4 -20    6.01    2.00
  -5   4  20    4.62    1.55
   5  -4 -19    4.54    1.70
  -5   4  19    3.29    2.19
   5  -4 -18   23.44    3.95
  -5   4  18   18.61    3.90
   5  -4 -17   23.87    3.44
  -5   4  17   28.41    3.55
   5  -4 -16   71.66   12.81
  -5   4  16   78.46    7.82
   5  -4 -15  228.73   18.14
  -5   4  15  192.18   23.25
   5  -4 -14   42.00    5.03
  -5   4  14   42.01    5.02
   5  -4 -13   87.28   10.30
   5  -4 -12   66.70    7.67
   5  -4 -11   62.62    8.70
   5  -4 -11   44.54    5.18
   5  -4 -10   36.45    4.66
   5  -4 -10   21.06    2.48
   5  -4  -9    2.24    0.88
   5  -4  -9    1.63    0.71
   5  -4  -8  141.10   16.06
   5  -4  -8  136.48   13.96
   5  -4  -7   31.25    4.54
   5  -4  -7   27.04    3.87
   5  -4  -6  264.37   11.77
  -5   4   6  280.88   19.06
   5  -4  -5  567.32   20.20
  -5   4   5  575.25   20.30
   5  -4  -4  794.56   18.02
  -5   4   4  680.01   16.43
   5  -4  -3  244.90   11.51
  -5   4   3  231.56   15.85
   5  -4  -2  205.06   11.46
  -5   4   2  192.08   14.46
   5  -4  -1  838.20   24.10
  -5   4   1  787.85   23.23
   5  -4   0  673.22   19.42
  -5   4   0  703.94   20.89
   5  -4   1    1.79    0.94
  -5   4  -1    1.50    0.96
  -5   4  -2  405.13   15.53
  -5   4  -3  697.04   21.04
  -5   4  -3  696.22   20.87
  -5   4  -4 1323.11   37.89
  -5   4  -4 1305.93   37.47
  -5   4  -5    5.70    1.87
  -5   4  -6   95.53    8.68
  -5   4  -7  105.37    9.90
  -5   4  -8  559.77   13.34
  -5   4  -9  384.60   22.94
  -5   4 -10  153.57   13.68
  -5   4 -11  932.20   33.93
  -5   4 -12  253.13   16.52
  -5   4 -13    4.96    2.02
   5  -4  14  112.38   13.83
  -5   4 -14  160.34    9.76
   5  -4  15   73.00   13.50
   5  -4  16   46.64    6.63
   5  -4  17   91.23   12.38
   5  -4  18  131.64   17.58
   5  -4  19   44.44    6.19
   5  -4  20   22.61    3.75
   5  -3 -21   39.74   10.99
  -5   3  21   35.08    7.56
   5  -3 -20   14.44    4.12
  -5   3  20   11.75    2.47
   5  -3 -19   26.94    6.35
  -5   3  19   23.14    4.90
   5  -3 -18   63.32   13.62
  -5   3  18   75.56   15.37
   5  -3 -17   16.65    4.04
  -5   3  17   21.75    4.02
   5  -3 -16    3.49    1.70
  -5   3  16    1.77    1.42
   5  -3 -15  224.12   17.96
  -5   3  15  230.78   21.77
   5  -3 -14    9.43    3.00
  -5   3  14    8.69    2.60
   5  -3 -13   26.44    5.29
  -5   3  13   19.46    5.11
   5  -3 -12  524.99   16.32
   5  -3 -11   76.10   14.10
   5  -3 -11   40.66    5.74
   5  -3 -10   36.12    4.80
   5  -3 -10   20.77    4.66
   5  -3  -9   96.76   11.46
   5  -3  -9   75.82    9.19
   5  -3  -8  114.23    8.66
   5  -3  -7  130.24    8.71
   5  -3  -6  370.62   17.29
  -5   3   6  382.84   23.45
   5  -3  -5   78.99    5.69
  -5   3   5   90.87    8.44
   5  -3  -4  117.79    8.17
  -5   3   4  129.91   10.55
   5  -3  -3 1529.09   30.92
  -5   3   3 1442.88   31.76
   5  -3  -2  738.72   26.35
  -5   3   2  684.96   25.29
   5  -3  -1  228.49   10.73
  -5   3   1  226.68   13.72
  -5   3   0  615.21   24.61
  -5   3  -1    6.15    2.12
  -5   3  -2   83.87   10.38
  -5   3  -2   68.63    8.71
  -5   3  -3  888.70   21.11
  -5   3  -3  873.40   18.73
  -5   3  -4   48.34    6.27
  -5   3  -6  366.50   17.85
  -5   3  -7  572.85   22.71
  -5   3  -8   -1.38    1.45
  -5   3  -9  380.23   14.14
  -5   3  -9  445.22   16.34
  -5   3 -10    6.11    1.41
  -5   3 -10   10.63    2.51
  -5   3 -11  602.02   12.92
  -5   3 -11  627.20   15.45
  -5   3 -12 1130.16   23.16
   5  -3  12 1105.87   23.64
  -5   3 -13  126.76   10.47
   5  -3  13  121.41   12.52
  -5   3 -14  181.37   17.63
   5  -3  14  179.90   17.64
   5  -3  15  122.45   15.71
   5  -3  16   24.51    3.30
   5  -3  17    2.53    1.27
   5  -3  18    6.36    2.03
   5  -3  19   50.35    6.61
   5  -3  20   31.08    4.95
   5  -2 -22   18.32    2.14
  -5   2  22   12.73    4.07
   5  -2 -21   49.71   17.17
  -5   2  21   54.18   15.80
   5  -2 -20   85.16   16.43
  -5   2  20   77.94   14.93
   5  -2 -19   31.81    6.12
  -5   2  19   21.60    3.93
   5  -2 -18   70.45   10.19
  -5   2  18   69.78    8.42
   5  -2 -17  220.78   22.03
  -5   2  17  199.01   23.33
   5  -2 -16    4.83    1.30
  -5   2  16   17.11    3.56
   5  -2 -15   23.16    4.24
  -5   2  15   22.53    4.15
   5  -2 -14   47.67    7.06
  -5   2  14   45.93    5.63
   5  -2 -13    3.41    1.15
  -5   2  13    5.88    1.64
   5  -2 -12  235.32   11.92
  -5   2  12  254.79   19.62
   5  -2 -11  254.72   15.33
  -5   2  11  253.75   20.92
   5  -2 -11  225.16   13.17
   5  -2 -10   78.99    9.21
   5  -2  -9  916.11   30.56
   5  -2  -8  586.35   12.76
   5  -2  -7  462.42   16.49
   5  -2  -6  666.39   18.89
  -5   2   6  662.64   19.27
   5  -2  -5  199.63   10.26
  -5   2   5  203.71   42.13
   5  -2  -4 1076.55   21.99
  -5   2   4 1093.98   22.82
   5  -2  -3 1051.40   21.85
  -5   2   3  976.11   21.39
   5  -2  -2  829.65   16.87
  -5   2   2  831.00   17.99
  -5   2   1  256.58   13.74
  -5   2   0  131.16   10.77
  -5   2  -1  891.98   25.52
  -5   2  -2  112.65    9.18
  -5   2  -2  105.35    9.50
  -5   2  -3  724.69   16.92
  -5   2  -3  747.44   17.74
  -5   2  -4   45.72    7.32
  -5   2  -5 1934.95   38.39
  -5   2  -6 1372.32   27.73
  -5   2  -7    2.78    0.97
  -5   2  -7    4.73    2.09
  -5   2  -8   20.39    4.18
  -5   2  -8   32.47    4.70
  -5   2  -9  194.36   11.45
  -5   2  -9  204.31   42.15
  -5   2 -11    4.36    1.25
   5  -2  11    5.91    1.39
  -5   2 -12  261.94   14.81
   5  -2  12  242.37   14.54
  -5   2 -13  399.63   18.58
   5  -2  13  365.80   16.76
  -5   2 -14   17.82    3.52
   5  -2  14   16.84    3.52
  -5   2 -15  399.01   13.58
   5  -2  15  377.28   85.78
  -5   2 -16    5.66    1.65
   5  -2  16    4.27    1.15
  -5   2 -17    1.55    0.73
   5  -2  17    1.92    0.72
  -5   2 -18   -0.20    0.68
   5  -2  18    2.38    0.90
  -5   2 -19    8.95    2.31
   5  -2  19   10.02    2.17
   5  -2  20   59.63    7.79
   5  -2  21   10.74    2.20
   5  -1 -22    4.20    1.43
  -5   1  22    2.53    1.42
   5  -1 -21   40.25   13.96
  -5   1  21   35.05    6.42
   5  -1 -20   36.25    5.56
  -5   1  20   28.43    5.71
   5  -1 -19    1.89    1.59
  -5   1  19    2.53    1.69
   5  -1 -18  176.03   17.41
  -5   1  18  161.62   16.38
   5  -1 -17  276.74   21.76
  -5   1  17  249.99   22.07
   5  -1 -16   13.46    3.21
  -5   1  16    7.77    2.41
   5  -1 -15   88.74   11.81
  -5   1  15   73.67    8.67
   5  -1 -14   30.02    4.04
  -5   1  14   31.70    3.97
   5  -1 -13    9.89    2.46
  -5   1  13    1.71    1.00
   5  -1 -12   67.01    9.48
  -5   1  12   57.57    7.55
  -5   1  11    3.94    1.59
   5  -1 -11    4.30    1.39
  -5   1  10   32.29    4.80
   5  -1 -10   24.26    3.60
  -5   1   9 1675.82   35.18
   5  -1  -9 1630.98   32.86
   5  -1  -8  445.89   15.61
   5  -1  -7    7.79    1.23
   5  -1  -6  704.41   24.78
   5  -1  -5  918.47   18.27
  -5   1   5  937.69   19.63
   5  -1  -4  488.91   14.17
  -5   1   4  496.46   15.81
   5  -1  -3  462.42   10.51
  -5   1   3  444.24   11.23
  -5   1   2  558.24   13.00
  -5   1   1  151.25   10.71
  -5   1   0  884.92   23.24
  -5   1  -1  781.35   18.33
  -5   1  -2    4.70    1.68
  -5   1  -2    2.68    0.92
  -5   1  -3  204.03   10.38
  -5   1  -4  202.90    7.86
  -5   1  -5 1501.64   38.82
  -5   1  -5 1567.56   40.54
  -5   1  -6 3086.93   78.54
  -5   1  -6 3275.04   83.43
  -5   1  -7  377.00   11.00
  -5   1  -7  413.79   14.06
  -5   1  -8  978.37   20.77
  -5   1  -9 1944.51   37.84
  -5   1 -10  253.61   13.48
   5  -1  10  238.82   12.83
  -5   1 -11   32.52    3.36
   5  -1  11   27.14    3.16
  -5   1 -12    8.95    1.33
   5  -1  12    5.99    0.93
  -5   1 -13  191.98   12.93
   5  -1  13  171.98   10.98
  -5   1 -14    4.29    1.18
   5  -1  14    4.85    1.23
  -5   1 -15  201.35   11.79
   5  -1  15  190.09    9.57
  -5   1 -16  199.33   11.51
   5  -1  16  193.17   18.80
  -5   1 -17   42.73    5.91
   5  -1  17   35.57    4.70
  -5   1 -18   13.22    2.18
   5  -1  18   14.95    2.30
  -5   1 -19   13.27    2.44
   5  -1  19   10.95    2.26
  -5   1 -20  301.30   21.38
   5  -1  20  293.84   20.68
  -5   1 -21   19.42    4.68
   5  -1  21   23.24    4.39
  -5   1 -22    3.18    1.36
   5   0 -23   38.17    9.83
  -5   0  23   32.98    9.43
   5   0 -22    4.23    1.54
  -5   0  22    6.52    2.16
   5   0 -21    8.98    2.33
  -5   0  21    2.88    1.52
   5   0 -20   12.71    2.64
  -5   0  20   10.08    3.44
   5   0 -19    2.03    1.75
  -5   0  19    3.60    1.80
   5   0 -18   37.34    6.55
  -5   0  18   38.87    5.74
   5   0 -17  203.84   21.51
  -5   0  17  191.20   15.96
   5   0 -16   25.62    4.73
  -5   0  16   30.85    4.90
   5   0 -15  409.68   19.77
  -5   0  15  363.26   24.38
   5   0 -14  279.68   86.82
  -5   0  14  232.48   21.57
   5   0 -13   22.78    4.93
  -5   0  13   14.55    2.91
  -5   0  12  306.22   18.02
  -5   0  11   66.78    8.08
  -5   0  10  187.64   16.74
  -5   0   9 1170.14   34.08
   5   0  -9 1040.46   28.52
  -5   0   8  226.37   10.92
   5   0  -8  226.72    9.99
  -5   0   7  121.92   10.84
   5   0  -7   84.29    9.60
  -5   0   6  410.03   12.04
   5   0  -6  397.07   10.98
   5   0  -5 2556.34   64.75
  -5   0   5 2641.14   67.90
   5   0  -4    0.72    0.60
  -5   0   4    1.89    0.86
   5   0  -3  292.42    8.52
  -5   0   3  298.49   13.66
  -5   0   2  105.86    8.98
  -5   0   1  595.00   13.92
  -5   0   0 2225.04   32.99
  -5   0  -1  551.96   13.11
  -5   0  -1  547.27   12.78
  -5   0  -2    1.45    1.35
  -5   0  -2    1.27    0.69
  -5   0  -3  388.54   17.04
  -5   0  -3  369.09   13.74
  -5   0  -4    2.13    0.75
  -5   0  -4    1.59    0.38
  -5   0  -4    1.58    1.01
  -5   0  -5  166.06    7.24
  -5   0  -5  156.41    5.70
  -5   0  -5  160.21    7.87
  -5   0  -6  821.10   18.75
  -5   0  -6  763.16   16.89
  -5   0  -6  848.95   19.63
  -5   0  -7  581.33   13.42
  -5   0  -8    0.56    0.58
  -5   0  -9  867.55  165.12
   5   0   9  775.15   16.79
  -5   0 -10 1109.16   22.37
   5   0  10  975.47   19.26
  -5   0 -11  280.80    8.99
   5   0  11  271.21   13.99
  -5   0 -12  515.64   19.49
   5   0  12  513.04   18.18
  -5   0 -13   25.65    4.17
   5   0  13   22.91    3.76
  -5   0 -14   15.85    3.68
   5   0  14   12.07    2.90
  -5   0 -15   50.66    6.61
   5   0  15   37.86    5.54
  -5   0 -16   13.63    2.89
   5   0  16    8.90    2.81
  -5   0 -17   47.70    6.71
   5   0  17   31.23    4.22
  -5   0 -18   35.22    4.88
   5   0  18   25.14    4.85
  -5   0 -19  149.17   16.43
   5   0  19  109.25   11.53
  -5   0 -20    5.63    1.31
   5   0  20    0.85    0.66
  -5   0 -21  156.58   13.80
   5   0  21  102.45   12.44
  -5   0 -22   14.83    3.44
   5   0  22    8.67    1.84
  -5   0 -23   27.79    4.03
  -5   0 -24  144.76   15.69
   5   1 -23  157.99   22.96
  -5  -1  23  133.23   24.32
   5   1 -22    3.66    2.02
  -5  -1  22    3.05    1.76
   5   1 -21   36.54    4.77
  -5  -1  21   25.20    4.84
   5   1 -20   33.71    6.14
  -5  -1  20   31.16    4.08
   5   1 -19    0.58    1.38
  -5  -1  19   -0.17    1.53
   5   1 -18   14.23    3.00
  -5  -1  18   12.10    2.61
   5   1 -17   12.36    2.55
  -5  -1  17    3.66    1.73
   5   1 -16  100.25    9.29
  -5  -1  16   77.23   10.01
   5   1 -15  314.74   10.81
  -5  -1  15  327.10   16.62
   5   1 -14  979.81   34.39
  -5  -1  14  891.23   29.45
   5   1 -13   60.50    7.55
  -5  -1  13   63.20    8.16
  -5  -1  12  470.90   20.67
  -5  -1  11  630.24   14.26
  -5  -1  10   55.06    6.46
  -5  -1   9  885.73   18.84
  -5  -1   8  220.00   10.93
   5   1  -7    9.70    2.04
  -5  -1   6   36.21    5.25
   5   1  -6   17.74    3.80
  -5  -1   5  783.34   18.11
   5   1  -5  756.48   16.17
   5   1  -4   43.92    2.95
  -5  -1   4   55.68    6.15
  -5  -1   3   14.03    2.76
  -5  -1   3   11.18    2.24
  -5  -1   2  456.70   10.73
  -5  -1   1  602.63   13.83
  -5  -1   1  599.79   14.13
  -5  -1   0 1836.10   26.91
  -5  -1  -1 2459.80   35.49
  -5  -1  -2 2657.59   38.74
  -5  -1  -2 2687.95   38.48
  -5  -1  -2 2756.88   39.35
  -5  -1  -3 2671.18   38.98
  -5  -1  -3 2753.51   39.33
  -5  -1  -4  386.62   16.81
  -5  -1  -4  365.73   12.81
  -5  -1  -4  376.16   13.61
  -5  -1  -5  168.04    7.20
  -5  -1  -5  163.04    6.42
  -5  -1  -6    4.99    1.18
  -5  -1  -7  183.33    7.07
  -5  -1  -8  100.11   19.92
   5   1   8   67.10    4.38
  -5  -1  -9  107.66    5.49
   5   1   9   87.75    6.02
  -5  -1 -10 1135.58   29.41
   5   1  10 1094.39   27.92
  -5  -1 -11   35.22    4.33
   5   1  11   36.19    4.90
  -5  -1 -12  391.20   11.87
   5   1  12  343.18    9.87
  -5  -1 -13   46.94    6.16
   5   1  13   25.34    5.64
  -5  -1 -14  182.27   12.92
   5   1  14  155.85    9.62
  -5  -1 -15  113.59   12.30
   5   1  15   98.34   11.67
  -5  -1 -16   22.91    4.99
   5   1  16   12.50    3.38
  -5  -1 -17   98.18   11.62
   5   1  17   72.31   10.34
  -5  -1 -18   40.50    5.62
   5   1  18   29.16    5.24
  -5  -1 -19  419.98   12.46
   5   1  19  380.12   12.04
  -5  -1 -20  137.72   13.21
   5   1  20   97.66   11.54
  -5  -1 -21    4.12    1.46
   5   1  21    2.14    1.03
  -5  -1 -22  113.89   12.07
   5   1  22   70.66    9.69
  -5  -1 -23   15.16    3.39
  -5  -1 -24   27.34    6.22
  -5  -1 -26    2.21    1.49
   5   2 -23   29.80    9.85
  -5  -2  23   38.41    9.00
   5   2 -22    0.95    1.08
  -5  -2  22    2.42    1.20
   5   2 -21    6.58    2.12
  -5  -2  21    4.59    1.48
   5   2 -20  161.68   16.09
  -5  -2  20  140.57   15.69
   5   2 -19    2.20    1.54
  -5  -2  19    5.40    1.63
   5   2 -18   18.43    4.65
  -5  -2  18   17.54    3.86
   5   2 -17   31.00    6.31
  -5  -2  17   33.74    5.44
   5   2 -16   69.73    9.38
  -5  -2  16   58.26    7.00
   5   2 -15  265.50   19.58
  -5  -2  15  239.57   21.84
   5   2 -14  485.66   17.31
  -5  -2  14  427.95   18.01
  -5  -2  13    1.05    0.76
  -5  -2  12  538.63   18.94
  -5  -2  11  969.18   21.06
  -5  -2  10  654.87   19.67
  -5  -2   9  197.81   10.29
  -5  -2   8  483.93   15.04
  -5  -2   7  140.38    8.78
  -5  -2   6  714.65   16.64
  -5  -2   5  130.15    5.60
  -5  -2   4   63.05    4.33
   5   2  -4   59.69    3.89
  -5  -2   3  420.00   15.42
  -5  -2   3  454.76   11.35
  -5  -2   2  405.20   14.54
  -5  -2   2  437.99   10.62
  -5  -2   1  142.14    7.46
  -5  -2   1  156.61    6.98
  -5  -2   0  131.72    6.87
  -5  -2   0  124.49    7.24
  -5  -2  -1 1490.31   22.14
  -5  -2  -1 1516.46   21.65
  -5  -2  -1 1475.65   21.51
  -5  -2  -2    3.26    1.09
  -5  -2  -2    3.26    0.60
  -5  -2  -2    1.29    0.75
  -5  -2  -2    2.39    0.67
  -5  -2  -3 2450.13   35.25
  -5  -2  -3 2381.23   33.17
  -5  -2  -3 2386.88   33.96
  -5  -2  -4 4794.01   68.00
  -5  -2  -4 4912.42   68.96
  -5  -2  -5  420.45   15.20
  -5  -2  -5  417.49   15.00
  -5  -2  -6  304.23   11.18
  -5  -2  -7  253.43   11.17
  -5  -2  -8    1.19    1.12
  -5  -2  -9   90.57    6.65
   5   2   9   93.00    5.96
  -5  -2 -10    3.33    1.82
   5   2  10    4.62    0.94
  -5  -2 -11    3.91    1.57
   5   2  11    2.40    0.78
  -5  -2 -12    1.51    0.80
   5   2  12    1.25    0.46
  -5  -2 -13  305.85   15.16
   5   2  13  298.17   13.81
  -5  -2 -14   17.62    4.14
   5   2  14   15.11    3.44
  -5  -2 -15  269.32   12.63
   5   2  15  264.06   12.85
  -5  -2 -16  218.53   14.23
   5   2  16  226.82   15.24
  -5  -2 -17  116.84   12.10
   5   2  17  110.74   11.75
  -5  -2 -18   81.36    9.58
   5   2  18   71.42    9.42
  -5  -2 -19  159.63   12.86
   5   2  19  150.51   12.42
  -5  -2 -20   29.81    4.99
   5   2  20   20.40    3.07
  -5  -2 -21   38.02    6.88
   5   2  21   25.69    4.51
  -5  -2 -22   25.02    5.18
   5   2  22   19.33    3.78
  -5  -2 -23    1.66    0.66
  -5  -2 -24   71.50   11.17
  -5  -2 -25    2.77    1.14
  -5  -2 -26    2.64    1.72
  -5  -2 -27    8.63    3.31
  -5  -2 -28    1.13    1.12
   5   3 -23    8.06    2.22
  -5  -3  23    8.34    1.66
   5   3 -22    1.33    1.11
  -5  -3  22    3.91    0.90
   5   3 -21   84.74   15.65
  -5  -3  21   79.84   13.87
   5   3 -20   59.88   10.35
  -5  -3  20   73.43    9.45
   5   3 -19   45.30    8.77
  -5  -3  19   60.47    5.89
   5   3 -18   75.58   12.84
  -5  -3  18   84.80    9.73
   5   3 -17  353.74   24.95
  -5  -3  17  337.62   30.79
   5   3 -16   66.78    7.85
  -5  -3  16   55.26    6.93
   5   3 -15   76.87   13.53
  -5  -3  15   69.25   12.81
   5   3 -14  203.55    9.69
  -5  -3  14  168.37   11.21
  -5  -3  13   11.62    2.56
  -5  -3  12  606.91   21.17
  -5  -3  11  124.33   13.84
  -5  -3  10  660.09   19.20
  -5  -3   9   -0.07    1.55
  -5  -3   8  159.24   12.08
  -5  -3   7   68.71    9.57
  -5  -3   6  414.02   11.86
  -5  -3   5  766.98   17.19
  -5  -3   4  187.44    8.04
  -5  -3   3 2477.74   35.50
   5   3  -3 2446.62   34.20
  -5  -3   2 1815.17   26.30
   5   3  -2 1889.13   26.60
  -5  -3   2 1972.17   28.42
  -5  -3   1   45.22    2.67
  -5  -3   1   52.74    4.54
  -5  -3   0   79.46    7.27
  -5  -3   0   72.39    3.84
  -5  -3   0   79.44    6.52
  -5  -3  -1  138.24    7.36
  -5  -3  -1  133.31    6.92
  -5  -3  -1  135.40    7.06
  -5  -3  -2  947.52   21.84
  -5  -3  -2 1040.53   22.92
  -5  -3  -2  996.59   22.27
  -5  -3  -2  978.83   21.83
  -5  -3  -3  296.05   10.77
  -5  -3  -3  290.05   10.25
  -5  -3  -3  294.77   10.80
  -5  -3  -4  384.84   13.92
  -5  -3  -4  400.02   14.48
  -5  -3  -5  477.29   11.55
  -5  -3  -6  302.69   12.63
  -5  -3  -7  131.17   10.73
   5   3   7  112.42    5.72
   5   3   7  128.06    6.54
  -5  -3  -8   35.52    3.97
   5   3   8   34.00    2.89
  -5  -3 -10  232.93    7.25
   5   3  10  220.02    8.19
  -5  -3 -11  146.43   10.95
   5   3  11  128.14    6.79
  -5  -3 -12  821.64   78.17
   5   3  12  860.69   17.07
  -5  -3 -13   25.13    5.89
   5   3  13   17.90    2.48
  -5  -3 -14  801.00   24.39
   5   3  14  749.41   21.29
  -5  -3 -15    4.50    1.31
   5   3  15    6.82    1.69
  -5  -3 -16  237.48   69.53
   5   3  16  217.44   13.33
  -5  -3 -17  163.95   19.37
   5   3  17  131.90   13.17
  -5  -3 -18   49.21    7.13
   5   3  18   38.84    4.36
  -5  -3 -19  149.62   12.48
   5   3  19   95.76   10.23
  -5  -3 -20   46.32    7.18
   5   3  20   30.56    4.61
  -5  -3 -21  169.11   12.93
   5   3  21  100.39   11.90
  -5  -3 -22   21.27    4.85
   5   3  22   13.39    2.78
  -5  -3 -23    2.05    1.15
  -5  -3 -24   62.84    8.40
  -5  -3 -25   21.70    4.50
  -5  -3 -26    3.50    2.10
  -5  -3 -27   29.36    7.24
  -5  -3 -28   11.08    3.29
   5   4 -23    8.56    4.14
  -5  -4  23    6.82    1.52
   5   4 -22    3.28    1.53
  -5  -4  22    5.27    1.13
   5   4 -21  105.20   14.68
  -5  -4  21  103.87   19.81
   5   4 -20   53.71   11.22
  -5  -4  20   65.21    9.99
   5   4 -19    5.74    1.81
  -5  -4  19    2.65    1.41
   5   4 -18   54.70   11.36
  -5  -4  18   57.93    7.81
   5   4 -17  572.78   40.38
  -5  -4  17  576.02   97.23
   5   4 -16  273.26   12.46
  -5  -4  16  266.73   22.26
   5   4 -15    1.81    1.25
  -5  -4  15    0.79    0.96
   5   4 -14  411.05   15.70
  -5  -4  14  359.56   13.16
  -5  -4  13   28.07    3.98
  -5  -4  12  133.19   12.25
  -5  -4  11   37.54    5.43
  -5  -4  10   11.47    2.99
  -5  -4   9  220.20   10.26
  -5  -4   8   31.58    3.41
  -5  -4   7   56.76    8.08
  -5  -4   6   38.68    4.30
  -5  -4   5  586.19   14.03
  -5  -4   4   19.51    3.93
  -5  -4   3 1324.24   20.01
   5   4  -3 1290.16   18.21
  -5  -4   1  180.08    7.77
  -5  -4   1  179.08    6.73
  -5  -4   0   25.00    4.52
  -5  -4   0   27.46    5.14
  -5  -4   0   28.36    4.92
   5   4   0   21.40    3.72
  -5  -4  -1  478.31   11.33
  -5  -4  -1  482.82   11.01
  -5  -4  -1  515.22   11.71
  -5  -4  -2   15.69    3.02
  -5  -4  -2   14.08    2.64
  -5  -4  -2   14.07    2.41
  -5  -4  -3    1.11    0.58
   5   4   3    1.26    0.26
  -5  -4  -3    1.30    0.43
  -5  -4  -4   36.85    3.25
   5   4   4   20.38    3.80
  -5  -4  -4   27.42    4.77
  -5  -4  -5   35.44    3.20
   5   4   5   27.32    4.41
  -5  -4  -6   16.85    3.32
   5   4   6    9.39    1.84
  -5  -4  -8  154.40   12.48
  -5  -4  -9   80.85    8.78
  -5  -4 -10  585.90   13.76
  -5  -4 -11   37.78    5.79
   5   4  11   35.06    4.63
  -5  -4 -12  576.11   17.37
   5   4  12  553.00   16.09
  -5  -4 -13  475.94   18.16
   5   4  13  436.40   89.79
  -5  -4 -14  224.30   13.27
   5   4  14  217.02   14.57
  -5  -4 -15    2.84    1.52
   5   4  15    1.96    1.02
  -5  -4 -16  198.63    9.35
   5   4  16  191.30   11.08
  -5  -4 -17  140.70   14.17
   5   4  17  121.78   13.63
  -5  -4 -18  315.49   11.75
   5   4  18  295.40   14.36
  -5  -4 -19    4.85    2.31
   5   4  19   -0.36    0.80
  -5  -4 -20    0.68    0.95
   5   4  20    1.42    1.26
  -5  -4 -21   15.05    3.59
   5   4  21    7.03    1.97
  -5  -4 -22   55.85    8.50
   5   4  22   30.09    6.34
  -5  -4 -23   21.16    4.35
   5   4  23   13.30    2.05
  -5  -4 -24    4.51    1.52
  -5  -4 -25    6.73    2.07
  -5  -4 -26    6.24    2.09
  -5  -4 -27    0.54    0.91
  -5  -5  23   38.25    9.90
  -5  -5  22   33.40    5.88
   5   5 -21    1.27    1.07
  -5  -5  21    4.65    1.62
   5   5 -20  104.27   16.31
  -5  -5  20  103.13   15.01
   5   5 -19    2.22    1.44
  -5  -5  19    3.19    1.80
   5   5 -18   69.02   15.51
  -5  -5  18   90.70   15.21
   5   5 -17  343.27   17.83
  -5  -5  17  326.95   23.98
   5   5 -16  108.55    9.01
  -5  -5  16  104.37    7.71
   5   5 -15   16.20    3.51
  -5  -5  15   17.26    3.43
   5   5 -14   91.09   11.25
  -5  -5  14  126.90   16.28
  -5  -5  13   34.90    4.53
  -5  -5  12    9.71    3.44
  -5  -5  11  449.29   21.67
  -5  -5  10   24.35    3.87
  -5  -5   9 1453.82   41.03
  -5  -5   8 1194.64   25.02
  -5  -5   7   12.11    2.72
  -5  -5   6  699.60   20.18
  -5  -5   5  223.21   42.68
  -5  -5   4   55.55    6.51
  -5  -5   4   48.25    3.80
  -5  -5   3   11.99    2.40
  -5  -5   3   11.32    2.37
   5   5  -2 1243.68   31.60
  -5  -5   1  202.57    7.67
  -5  -5   1  202.57    7.61
  -5  -5   1  200.58    7.58
   5   5  -1  185.97    6.71
  -5  -5   0  256.48   10.09
  -5  -5   0  241.11    8.84
  -5  -5   0  256.31    9.40
  -5  -5  -1  718.72   17.09
  -5  -5  -1  713.09   16.11
  -5  -5  -1  739.65   16.93
  -5  -5  -2  185.39    7.04
  -5  -5  -2  196.25    7.29
  -5  -5  -2  198.47    7.87
  -5  -5  -2  195.90    6.90
  -5  -5  -3   65.16    5.04
  -5  -5  -3   57.12    4.30
  -5  -5  -3   52.90    3.08
  -5  -5  -4  108.59    9.05
  -5  -5  -4   81.08    6.30
  -5  -5  -4   69.71    3.99
  -5  -5  -5  300.34   11.20
  -5  -5  -5  310.84   11.80
  -5  -5  -6  141.08   10.62
  -5  -5  -6  129.61    5.32
  -5  -5  -7  460.75   11.59
  -5  -5  -7  412.39   12.07
  -5  -5  -8  111.44    4.83
  -5  -5  -8  105.64    6.19
  -5  -5  -9  105.31    8.30
  -5  -5 -10   82.79   11.38
  -5  -5 -11 1126.63   23.90
  -5  -5 -12   27.62    3.74
  -5  -5 -13  145.23   10.02
  -5  -5 -14   43.70    7.60
   5   5  14   39.41    6.16
  -5  -5 -15   31.13    4.57
   5   5  15   28.09    4.05
  -5  -5 -16   13.42    4.03
   5   5  16    7.07    2.22
  -5  -5 -17  147.26   14.53
   5   5  17  108.06   14.24
  -5  -5 -18  158.74    8.61
   5   5  18  138.70   13.75
  -5  -5 -19  157.01   49.64
   5   5  19  109.59   11.05
  -5  -5 -20   11.74    2.65
   5   5  20    7.99    2.19
  -5  -5 -21   60.05    9.25
   5   5  21   33.84    6.72
  -5  -5 -22  147.31   14.21
   5   5  22   84.83   15.95
  -5  -5 -23   17.44    2.85
   5   5  23   10.79    2.44
  -5  -5 -24   11.52    3.04
  -5  -5 -25   61.67   15.54
  -5  -5 -26   62.92   19.48
  -5  -5 -27    2.74    1.21
  -5  -6  23   22.81    5.71
  -5  -6  22   80.58   20.08
  -5  -6  21    4.79    1.41
  -5  -6  20   34.30    3.57
  -5  -6  19   22.13    4.01
   5   6 -18    2.58    1.13
  -5  -6  18    3.26    1.29
   5   6 -17   29.92    7.33
  -5  -6  17   39.46    7.23
   5   6 -16    0.83    0.99
  -5  -6  16    2.37    1.39
   5   6 -15    8.23    1.91
  -5  -6  15    9.71    2.59
   5   6 -14   10.05    2.25
  -5  -6  14    9.72    1.95
   5   6 -13   89.43   12.18
  -5  -6  13   95.99   12.08
  -5  -6  12    2.23    0.98
  -5  -6  11   36.63    7.32
  -5  -6  10   67.75    8.24
  -5  -6   9   54.25    6.33
  -5  -6   7  785.20  161.41
  -5  -6   7  708.98   24.71
  -5  -6   6  171.70    9.24
  -5  -6   6  168.89    8.64
  -5  -6   5  305.72    9.92
  -5  -6   5  305.87    8.78
  -5  -6   4  325.98    9.64
  -5  -6   4  294.19    8.44
  -5  -6   3   60.00    5.64
  -5  -6   3   51.40    3.95
   5   6  -3   48.65    3.72
  -5  -6   2    2.85    0.82
  -5  -6   2    2.97    1.11
  -5  -6   2    3.51    0.75
   5   6  -2    1.16    0.27
   5   6  -2    1.68    0.32
  -5  -6   1   54.98    5.72
  -5  -6   1   55.89    4.80
  -5  -6   1   61.23    5.96
  -5  -6   0  425.92   81.14
  -5  -6   0  431.83   82.26
  -5  -6   0  414.66   11.97
  -5  -6  -1  572.78   13.04
  -5  -6  -1  554.21   12.57
  -5  -6  -1  548.93   12.44
  -5  -6  -2  698.15   16.38
  -5  -6  -2  690.37   15.28
  -5  -6  -2  717.68   15.99
  -5  -6  -3   31.00    3.51
  -5  -6  -3   28.93    3.11
  -5  -6  -4  615.95   14.74
  -5  -6  -4  584.50   12.37
  -5  -6  -5  127.41    9.07
  -5  -6  -5  133.60    5.63
  -5  -6  -6 1257.93   32.68
  -5  -6  -6 1341.00   34.75
  -5  -6  -8   14.90    3.27
  -5  -6  -8   13.84    3.34
  -5  -6  -9    5.67    2.06
  -5  -6  -9    8.07    2.40
  -5  -6 -10  139.83   12.47
  -5  -6 -10  119.64    7.01
  -5  -6 -11  783.66  161.25
  -5  -6 -11  683.29   25.97
  -5  -6 -12  698.16   21.04
  -5  -6 -13   17.97    4.09
  -5  -6 -14   30.47    4.67
  -5  -6 -15   43.57    6.20
  -5  -6 -16   22.73    3.74
   5   6  16   11.90    2.63
  -5  -6 -17   27.41    5.69
   5   6  17   25.64    5.16
  -5  -6 -18   43.19    5.20
   5   6  18   24.69    3.49
  -5  -6 -19   17.90    3.68
   5   6  19    9.28    1.77
  -5  -6 -20    4.77    1.70
   5   6  20    2.35    1.17
  -5  -6 -21   49.50    6.14
   5   6  21   34.22    6.39
  -5  -6 -22    8.85    2.62
   5   6  22    3.05    0.84
  -5  -6 -23    4.79    1.96
   5   6  23    3.03    1.57
  -5  -6 -24    5.58    1.90
  -5  -6 -25   76.80   10.99
  -5  -6 -26  114.12   29.93
  -5  -6 -27   30.43    8.17
  -5  -7  22   39.55    8.06
  -5  -7  21    2.69    1.21
  -5  -7  20    3.25    1.26
  -5  -7  19   66.22   10.06
  -5  -7  18    3.43    1.50
  -5  -7  17    6.63    2.52
   5   7 -16    9.61    2.79
  -5  -7  16    8.36    2.22
   5   7 -15  172.31   12.87
  -5  -7  15  179.90   15.06
   5   7 -14  198.24    8.87
  -5  -7  14  169.53   15.89
   5   7 -13   70.22   14.17
  -5  -7  13   84.61   15.24
  -5  -7  12  236.55   14.94
  -5  -7  11   16.49    3.66
  -5  -7  10   14.21    3.18
  -5  -7   9  160.78   15.26
  -5  -7   8   32.79    5.07
  -5  -7   8   16.95    3.16
  -5  -7   7  799.52   22.83
  -5  -7   7  694.52   19.26
  -5  -7   6   36.97    4.10
  -5  -7   6   25.48    5.80
  -5  -7   5    2.24    0.66
  -5  -7   5    2.55    0.90
  -5  -7   4  407.40   11.84
  -5  -7   4  403.62   11.46
  -5  -7   3  133.89    7.58
  -5  -7   3  135.77    8.04
   5   7  -3  136.55    6.94
  -5  -7   2   57.07    7.97
  -5  -7   2   56.82    7.81
  -5  -7   2   61.43    7.11
  -5  -7   1  167.11   10.53
  -5  -7   1  159.58    8.62
  -5  -7   1  143.76    8.38
  -5  -7   0  854.60   19.31
  -5  -7   0  863.30  164.26
  -5  -7   0  846.81   18.69
  -5  -7  -1    0.71    0.71
  -5  -7  -1    0.69    0.82
  -5  -7  -1    2.14    1.09
  -5  -7  -2  182.24    7.49
  -5  -7  -2  176.67    7.01
  -5  -7  -3   10.30    2.09
  -5  -7  -3    6.44    1.81
  -5  -7  -4  109.12    9.29
  -5  -7  -4  100.64   20.71
  -5  -7  -5 1018.22   21.27
  -5  -7  -6  140.96    7.88
  -5  -7  -6  140.81   10.99
  -5  -7  -7   20.27    4.42
  -5  -7  -7   12.50    2.88
  -5  -7  -8 1184.01   25.98
  -5  -7  -8 1182.60   24.05
  -5  -7  -9   93.20    7.95
  -5  -7  -9   94.41   11.66
  -5  -7 -10  269.56   14.28
  -5  -7 -10  260.47   12.12
  -5  -7 -11  982.73   28.96
  -5  -7 -11  978.39   29.21
  -5  -7 -12  120.59   12.01
  -5  -7 -12  114.31   15.04
  -5  -7 -13  274.03   14.25
  -5  -7 -13  265.84   13.11
  -5  -7 -14  166.52   15.47
  -5  -7 -15   71.13   10.26
  -5  -7 -16   91.93   11.91
  -5  -7 -17  156.10   49.53
  -5  -7 -18   54.21    7.71
   5   7  18   47.80    6.13
  -5  -7 -19  106.95   11.17
   5   7  19   78.00    9.56
  -5  -7 -20  196.89   13.78
   5   7  20  145.54   18.21
  -5  -7 -21   10.88    2.62
   5   7  21    5.17    2.12
  -5  -7 -22    4.72    1.88
   5   7  22    2.65    1.38
  -5  -7 -23   19.33    4.34
   5   7  23    8.01    2.21
  -5  -7 -24    2.36    1.50
  -5  -7 -25   11.09    2.73
  -5  -7 -26   23.13    5.39
  -5  -8  21    1.81    1.34
  -5  -8  20    6.46    2.09
  -5  -8  19    2.63    1.82
  -5  -8  18    7.72    2.27
  -5  -8  17   23.98    4.46
  -5  -8  16    3.57    1.36
  -5  -8  15    3.25    0.94
  -5  -8  14  453.80   38.02
  -5  -8  13  122.29   13.01
   5   8 -12   -0.02    0.58
  -5  -8  12    1.15    0.82
  -5  -8  11  869.24   28.62
  -5  -8  10   45.22    6.48
  -5  -8   9   84.84   10.49
  -5  -8   9   61.97    7.24
  -5  -8   8   40.50    5.80
  -5  -8   8   20.45    4.87
  -5  -8   7   15.03    2.61
  -5  -8   7    9.87    2.72
  -5  -8   6   38.65    6.95
  -5  -8   6   25.28    4.61
  -5  -8   5   83.05    6.86
  -5  -8   5   73.78    7.47
  -5  -8   4   39.89    6.76
  -5  -8   4   33.38    5.68
   5   8  -4   27.24    4.04
  -5  -8   3  927.68   19.72
  -5  -8   3  894.90   18.91
  -5  -8   2  682.13   24.66
  -5  -8   2  667.35   24.06
  -5  -8   2  642.61   23.51
  -5  -8   1   17.13    2.45
  -5  -8   1   17.58    2.57
  -5  -8   1   14.81    2.35
  -5  -8   0  326.90    9.63
  -5  -8   0  322.80    9.98
  -5  -8   0  319.07   10.30
  -5  -8  -1  333.31   10.31
  -5  -8  -1  330.49    9.84
  -5  -8  -2  143.11    9.22
  -5  -8  -2  134.92    7.51
  -5  -8  -3   42.22    5.62
  -5  -8  -3   32.01    4.04
  -5  -8  -4  361.74   10.70
  -5  -8  -4  380.48   11.29
  -5  -8  -5  183.49    9.48
  -5  -8  -5  197.34   16.08
  -5  -8  -6 1832.52   36.86
  -5  -8  -6 1856.73   37.74
  -5  -8  -7  257.26   12.23
  -5  -8  -7  192.93   11.17
  -5  -8  -8   10.02    2.40
  -5  -8  -8    3.20    1.08
  -5  -8  -9  645.33   20.37
  -5  -8  -9  656.16   19.74
  -5  -8 -10   22.01    3.58
  -5  -8 -10   27.01    3.86
  -5  -8 -11   11.04    2.93
  -5  -8 -11   17.07    2.81
  -5  -8 -12    3.14    1.62
  -5  -8 -12    3.45    1.40
  -5  -8 -13   31.73    4.20
  -5  -8 -13   24.32    3.40
  -5  -8 -14   10.62    2.65
  -5  -8 -14   10.59    2.44
  -5  -8 -15   75.13    8.99
  -5  -8 -15   82.60   11.58
  -5  -8 -16    2.41    1.27
  -5  -8 -17   -0.65    1.73
  -5  -8 -18   85.15    7.63
  -5  -8 -19   20.61    3.92
   5   8  19   14.70    2.86
  -5  -8 -20  185.65   18.48
   5   8  20  130.58   56.88
  -5  -8 -21  271.06   23.19
   5   8  21  181.22   20.43
  -5  -8 -22   49.69    8.53
   5   8  22   29.10    5.51
  -5  -8 -23   31.50    5.48
  -5  -8 -24   55.79   17.94
  -5  -8 -25    3.19    1.53
  -5  -9  21    6.23    1.90
  -5  -9  20   24.18    5.71
  -5  -9  19   14.09    3.38
  -5  -9  18   10.95    2.88
  -5  -9  17    3.26    1.02
  -5  -9  16    4.59    1.86
  -5  -9  15    1.15    1.17
  -5  -9  14   14.21    3.01
  -5  -9  13   63.17    6.84
  -5  -9  12   39.58    5.12
  -5  -9  11   90.28   10.10
  -5  -9  10  342.68   10.07
  -5  -9   9  140.27   11.41
  -5  -9   9  119.56   12.98
  -5  -9   8   91.42   12.89
  -5  -9   8   54.44    9.36
  -5  -9   7   14.79    3.39
  -5  -9   7    8.16    2.19
  -5  -9   6  159.87   14.03
  -5  -9   6  158.38   11.17
  -5  -9   5   22.28    3.62
  -5  -9   5   17.34    2.97
  -5  -9   4    2.54    1.02
  -5  -9   4    1.51    0.76
  -5  -9   3    7.95    2.10
  -5  -9   3    7.33    2.04
  -5  -9   2   19.69    4.96
  -5  -9   2   20.07    3.64
  -5  -9   1  213.55   11.97
  -5  -9   1  211.90   14.60
  -5  -9   1  211.58   11.76
  -5  -9   0  173.08   10.17
  -5  -9   0  172.97    9.75
  -5  -9  -1  117.62    7.89
  -5  -9  -1  120.60   12.58
  -5  -9  -2  258.31   14.10
  -5  -9  -2  275.24   15.22
  -5  -9  -3    4.94    1.24
  -5  -9  -3    5.37    1.98
  -5  -9  -4  277.23   11.07
  -5  -9  -4  259.60   15.29
  -5  -9  -5  582.49   17.72
  -5  -9  -5  628.80   19.09
  -5  -9  -6  145.53   12.71
  -5  -9  -6  160.97   12.91
  -5  -9  -7   95.51   12.08
  -5  -9  -7   84.81    9.85
  -5  -9  -8   48.58    6.68
  -5  -9  -8   55.70    7.21
  -5  -9  -9  603.55   15.61
  -5  -9  -9  603.95   13.98
  -5  -9 -10   68.17    8.94
  -5  -9 -10   57.11    9.31
  -5  -9 -11   57.74    7.53
  -5  -9 -11   53.63   13.52
  -5  -9 -12   77.55   10.42
  -5  -9 -12   58.49    7.85
  -5  -9 -13  150.80   11.59
  -5  -9 -13  120.74   15.10
  -5  -9 -14  249.14   23.45
  -5  -9 -14  210.71   16.37
  -5  -9 -15    4.47    2.05
  -5  -9 -15    2.44    1.65
  -5  -9 -16    4.21    2.18
  -5  -9 -16    0.88    0.93
  -5  -9 -17   96.88   12.51
  -5  -9 -18   95.93   12.97
  -5  -9 -19    0.35    1.91
  -5  -9 -20   23.24    4.32
   5   9  20   10.35    2.06
  -5  -9 -21  145.11   21.92
   5   9  21   94.60   15.76
  -5  -9 -22   10.94    3.32
   5   9  22    7.12    2.29
  -5  -9 -23   18.77    3.06
  -5  -9 -24   90.19   20.46
  -5 -10  20    5.18    1.19
  -5 -10  19   21.91    3.37
  -5 -10  18    3.55    2.08
  -5 -10  17   23.41    3.64
  -5 -10  16  106.78   11.43
  -5 -10  15   19.28    3.37
  -5 -10  14    5.50    2.01
  -5 -10  13    3.66    1.49
  -5 -10  12    4.23    1.25
  -5 -10  11   -0.13    1.21
  -5 -10  10   42.24    5.76
  -5 -10   9   75.23   14.07
  -5 -10   9   43.67    7.22
  -5 -10   8   -0.96    1.18
  -5 -10   8    1.56    1.04
  -5 -10   7  114.01   15.68
  -5 -10   7   99.41   12.04
  -5 -10   6   12.66    2.81
  -5 -10   6    6.04    1.97
  -5 -10   5    8.35    1.98
  -5 -10   5    9.88    2.41
  -5 -10   4    8.26    2.00
  -5 -10   4    6.43    1.91
  -5 -10   3  255.48   11.64
  -5 -10   3  242.35   11.53
  -5 -10   2   65.63    9.21
  -5 -10   1  258.79   12.02
  -5 -10   1  241.32   12.01
  -5 -10   0  509.90   13.58
  -5 -10   0  502.71  146.92
  -5 -10  -1  324.48   15.27
  -5 -10  -1  307.99   15.69
  -5 -10  -2   44.60    6.30
  -5 -10  -2   51.59    6.65
  -5 -10  -3  680.74   15.48
  -5 -10  -3  744.25   16.96
  -5 -10  -4   47.37    6.27
  -5 -10  -4   38.70    4.78
  -5 -10  -5  314.08   14.04
  -5 -10  -5  301.09   13.46
  -5 -10  -6   50.94    6.77
  -5 -10  -6   64.13    9.50
  -5 -10  -7    7.56    2.44
  -5 -10  -7    6.39    2.29
  -5 -10  -9    2.06    1.12
  -5 -10  -9    4.66    1.66
  -5 -10 -10  209.18    8.11
  -5 -10 -10  197.32   11.63
  -5 -10 -11   79.38   10.16
  -5 -10 -11   57.94    8.61
  -5 -10 -12  158.79   14.92
  -5 -10 -12  174.24   16.19
  -5 -10 -13   28.41    3.91
  -5 -10 -13   17.23    3.47
  -5 -10 -14  315.11   22.35
  -5 -10 -14  321.21   20.56
  -5 -10 -15   82.66    8.44
  -5 -10 -15   66.68    8.69
  -5 -10 -16    1.64    1.22
  -5 -10 -16    4.43    1.79
  -5 -10 -17  603.25  255.43
  -5 -10 -17  532.07   41.07
  -5 -10 -18   64.71    6.62
  -5 -10 -19    5.76    2.16
  -5 -10 -20    1.12    1.41
  -5 -10 -21    5.84    1.61
   5  10  21    2.36    1.14
  -5 -10 -22   10.86    4.93
   5  10  22    5.86    1.90
  -5 -10 -23    3.60    1.46
  -5 -11  18    2.41    1.31
  -5 -11  17   27.00    3.18
  -5 -11  16  132.06   19.35
  -5 -11  15   68.76    8.58
  -5 -11  14   22.60    3.78
  -5 -11  13   17.74    3.01
  -5 -11  12    2.88    1.41
  -5 -11  11   15.08    2.05
  -5 -11  10   28.97    5.01
  -5 -11   9   19.65    4.31
  -5 -11   8    1.72    1.10
  -5 -11   8   -0.10    0.79
  -5 -11   7   52.62    7.08
  -5 -11   7   31.01    6.12
  -5 -11   6  104.06   10.70
  -5 -11   6   73.96   15.26
  -5 -11   5    5.88    1.56
  -5 -11   5    4.06    1.11
  -5 -11   4  110.67   15.71
  -5 -11   4   89.02   12.39
  -5 -11   3   30.90    6.74
  -5 -11   2    4.67    1.67
  -5 -11   1  142.93   11.55
  -5 -11   0  141.12   15.26
  -5 -11  -1   47.13    6.10
  -5 -11  -1   53.02   12.59
  -5 -11  -2    3.43    1.08
  -5 -11  -2    4.23    1.72
  -5 -11  -3  313.03   17.80
  -5 -11  -3  324.81   19.11
  -5 -11  -4  297.52   16.79
  -5 -11  -4  264.99   15.12
  -5 -11  -5  179.07    6.33
  -5 -11  -5  183.21   11.42
  -5 -11  -6    1.84    1.25
  -5 -11  -6    6.05    2.29
  -5 -11  -7   29.86    5.63
  -5 -11  -7   31.96    3.95
  -5 -11  -8   72.74   13.28
  -5 -11  -8   97.63   11.40
  -5 -11  -9   27.75    3.79
  -5 -11  -9   34.51    3.94
  -5 -11 -10    0.43    1.04
  -5 -11 -10    3.76    1.86
  -5 -11 -11  113.52   13.00
  -5 -11 -11  112.85   15.27
  -5 -11 -12  251.69   19.10
  -5 -11 -12  231.91   20.99
  -5 -11 -13   11.38    2.66
  -5 -11 -13   10.97    2.98
  -5 -11 -14   13.44    3.10
  -5 -11 -14   20.25    4.12
  -5 -11 -15   72.39   11.38
  -5 -11 -15   72.38   13.35
  -5 -11 -16   56.11    6.05
  -5 -11 -16   45.38    4.79
  -5 -11 -17   56.92    6.17
  -5 -11 -17   67.82    8.89
  -5 -11 -18  159.96   20.36
  -5 -11 -18  179.30   19.80
  -5 -11 -19   25.30    4.99
  -5 -11 -20   15.92    1.90
  -5 -11 -21    5.53    2.14
   5  11  21    0.53    0.78
  -5 -11 -22    5.02    1.52
  -5 -12  17    2.79    1.19
  -5 -12  16    2.56    1.50
  -5 -12  15   34.72    4.27
  -5 -12  14    6.47    2.10
  -5 -12  13    3.45    1.30
  -5 -12  12   54.28    6.70
  -5 -12  11    3.45    1.60
  -5 -12  10   25.50    3.56
  -5 -12   9  114.97   19.68
  -5 -12   8   40.26    7.86
  -5 -12   8   22.10    5.83
  -5 -12   7   36.75    7.14
  -5 -12   7   24.33    5.82
  -5 -12   6   32.01    6.73
  -5 -12   5    3.59    1.32
  -5 -12   4   32.67    5.31
  -5 -12   3  194.15    9.68
  -5 -12   2  126.11   15.48
  -5 -12   1   22.68    3.34
  -5 -12   0  147.60   14.13
  -5 -12  -1   19.87    2.70
  -5 -12  -2   11.88    2.19
  -5 -12  -3   29.77    3.60
  -5 -12  -3   85.93   16.63
  -5 -12  -4  151.22   11.82
  -5 -12  -4  165.07   13.52
  -5 -12  -5   39.04    5.66
  -5 -12  -5   45.61    5.38
  -5 -12  -6    2.66    1.32
  -5 -12  -6    5.61    1.92
  -5 -12  -7    6.32    1.68
  -5 -12  -7    6.35    1.79
  -5 -12  -8    2.04    1.12
  -5 -12  -9  338.68   23.23
  -5 -12  -9  350.69   29.20
  -5 -12 -10    7.44    2.25
  -5 -12 -10   12.53    3.03
  -5 -12 -11  321.22   20.49
  -5 -12 -11  268.77   15.65
  -5 -12 -12  340.51   29.97
  -5 -12 -12  333.56   28.32
  -5 -12 -13   29.90    4.68
  -5 -12 -13   25.75    4.21
  -5 -12 -14   22.71    3.84
  -5 -12 -14   28.57    3.18
  -5 -12 -15   46.92    5.76
  -5 -12 -15   52.78    7.13
  -5 -12 -16   34.49    5.30
  -5 -12 -16   30.43    3.80
  -5 -12 -17   23.48    4.22
  -5 -12 -17   13.37    3.31
  -5 -12 -18   32.40    4.88
  -5 -12 -18   38.73    5.40
  -5 -12 -19    9.98    2.98
  -5 -12 -20    6.26    1.82
  -5 -13  15    7.55    1.76
  -5 -13  14    1.90    1.16
  -5 -13  13   -0.14    1.23
  -5 -13  12  133.55   16.76
  -5 -13  11   23.14    3.32
  -5 -13  10   30.23    3.68
  -5 -13   7   46.63    9.56
  -5 -13   6   11.86    3.18
  -5 -13   5    2.23    1.25
  -5 -13   4    2.04    1.52
  -5 -13   3   43.15    7.24
  -5 -13   2  448.57   20.09
  -5 -13   1    8.73    1.67
  -5 -13   0  120.24   11.12
  -5 -13  -1    7.51    2.28
  -5 -13  -2    2.26    1.76
  -5 -13  -3   22.60    3.50
  -5 -13  -4    3.22    1.64
  -5 -13  -5  112.14   14.33
  -5 -13  -6   17.52    3.34
  -5 -13  -7   49.54    7.22
  -5 -13  -8    7.15    2.68
  -5 -13  -8   14.43    3.17
  -5 -13  -9   33.32    6.46
  -5 -13  -9   58.13    7.62
  -5 -13 -10   19.06    4.15
  -5 -13 -10   31.21    4.27
  -5 -13 -11   21.49    3.66
  -5 -13 -11   35.36    4.13
  -5 -13 -12  158.20   13.58
  -5 -13 -12  160.15   12.00
  -5 -13 -13   63.56   11.31
  -5 -13 -13   66.86    8.96
  -5 -13 -14    4.29    1.48
  -5 -13 -14    6.43    1.75
  -5 -13 -15    8.14    2.50
  -5 -13 -15   13.15    3.10
  -5 -13 -16   22.81    5.05
  -5 -13 -16   30.10    4.34
  -5 -13 -17    5.97    2.21
  -5 -13 -17    3.00    1.58
  -5 -13 -18    4.72    1.85
  -5 -13 -18    5.03    1.29
  -5 -13 -19    9.52    2.83
  -5 -14   7    9.58    3.17
  -5 -14   6   12.74    3.70
  -5 -14   5   75.25   13.94
  -5 -14   4   16.98    3.42
  -5 -14   3    6.65    1.75
  -5 -14   2   49.66    7.94
  -5 -14   1   35.34    3.90
  -5 -14   0    4.83    1.39
  -5 -14  -1   13.42    2.52
  -5 -14  -2    5.06    2.62
  -5 -14  -3   54.49    6.27
  -5 -14  -4   14.46    2.75
  -5 -14  -5  172.22   10.51
  -5 -14  -6  306.50   18.05
  -5 -14  -7   22.46    4.27
  -5 -14  -8   14.16    2.26
  -5 -14  -9   72.36    9.30
  -5 -14 -10   26.29    3.20
  -5 -14 -11    3.49    2.03
  -5 -14 -12   26.11    3.55
  -5 -14 -13   15.68    2.77
  -5 -14 -14    7.89    2.20
  -5 -14 -15   53.89    9.00
  -5 -14 -16    5.39    1.34
  -5 -14 -16    6.18    1.36
  -5 -15   6    7.05    2.16
  -5 -15   5   72.54   10.47
  -5 -15   3    4.98    2.02
  -5 -15   2    1.71    1.31
  -5 -15   1    3.66    1.98
  -5 -15   0    8.91    2.47
  -5 -15  -1    5.89    2.34
  -5 -15  -2    2.52    1.20
  -5 -15  -3    8.74    2.50
  -5 -15  -4   31.81    2.95
  -5 -15  -5    5.83    1.87
  -5 -15  -6  127.37   15.54
  -5 -15  -7  226.53   27.78
  -5 -15  -8    2.93    1.54
  -5 -15  -9   73.74   18.76
  -5 -15 -10   61.72   17.33
  -5 -15 -11    4.44    1.15
  -5 -15 -12    3.34    1.33
  -5 -15 -13   13.36    2.16
  -5 -16   4    2.25    1.21
  -5 -16   3    5.98    2.44
  -5 -16   2    2.10    1.57
  -5 -16   1    9.93    2.32
  -5 -16   0   25.72    4.95
  -5 -16  -1   24.07    3.19
  -5 -16  -2    2.42    1.59
  -5 -16  -3   23.99    3.57
  -5 -16  -4    5.56    1.87
  -5 -16  -5    4.76    1.51
  -5 -16  -6   23.15    4.41
  -5 -16  -7   15.92    2.67
  -5 -16  -8    2.60    0.87
  -5 -16  -9    4.69    1.51
   6 -10  -5   10.18    2.91
   6 -10  -4    9.13    2.95
   6 -10  -3   11.96    1.69
   6 -10  -2   11.52    2.53
  -6  10   2   10.99    2.84
   6 -10  -1   25.38    5.57
  -6  10   1   19.92    8.84
   6 -10   0   78.91   22.75
  -6  10   0   69.04   19.41
   6 -10   1   18.08    4.14
  -6  10  -1   14.15    2.76
   6 -10   2    2.12    1.24
  -6  10  -2    2.69    1.46
   6 -10   3    9.13    2.78
  -6  10  -3    5.29    0.86
   6 -10   4    5.45    1.70
  -6  10  -4    5.71    1.84
   6 -10   5    4.58    1.44
  -6  10  -5    5.97    1.74
   6 -10   6    2.76    1.52
  -6  10  -6    1.25    0.73
   6 -10   7    1.81    1.07
  -6  10  -7    2.82    1.36
   6 -10   8    1.23    1.56
  -6  10  -8    2.96    1.14
   6 -10   9   18.21    3.57
  -6  10  -9   19.05    3.16
   6 -10  10   37.12    7.33
  -6  10 -10   29.71    7.17
   6 -10  11   26.02    4.48
  -6  10 -11   19.05    3.32
  -6  10 -12   12.08    2.44
   6  -9  -8   36.59   10.41
   6  -9  -7    3.66    1.49
   6  -9  -6   27.94    4.81
   6  -9  -5   74.59   21.70
   6  -9  -4   18.97    3.58
   6  -9  -3    3.74    1.89
  -6   9   3    2.67    1.35
   6  -9  -2   14.12    3.32
  -6   9   2   16.49    3.97
   6  -9  -1    5.88    2.01
  -6   9   1    6.44    2.14
   6  -9   0    3.82    1.43
  -6   9   0    3.59    1.19
   6  -9   1   31.56    5.40
  -6   9  -1   38.69    4.35
   6  -9   2    1.32    0.84
  -6   9  -2    2.45    1.21
   6  -9   3   46.25    9.77
  -6   9  -3   62.58    6.40
   6  -9   4  126.21   15.06
  -6   9  -4  174.87   16.07
   6  -9   5    4.57    2.74
  -6   9  -5    5.15    2.06
   6  -9   6   53.04    6.17
  -6   9  -6   51.45    6.98
   6  -9   7   38.53    4.76
  -6   9  -7   51.88    6.74
   6  -9   8    5.85    2.29
  -6   9  -8    2.31    1.20
   6  -9   9   19.81    5.21
  -6   9  -9   29.87    9.97
   6  -9  10   93.86   19.23
  -6   9 -10  102.71   14.47
   6  -9  11    4.16    1.69
  -6   9 -11    2.84    1.96
   6  -9  12   11.84    2.35
  -6   9 -12   12.90    2.80
  -6   9 -12   12.70    2.08
   6  -9  13    2.37    1.62
  -6   9 -13    5.26    1.17
  -6   9 -13    2.36    1.33
   6  -9  14    9.86    2.70
  -6   9 -14    6.21    1.72
  -6   9 -14    9.45    1.75
   6  -9  15    4.35    1.46
  -6   9 -15    3.07    1.15
  -6   9 -15    1.18    1.17
   6  -8 -12    2.54    1.37
   6  -8 -11   13.49    3.22
   6  -8 -10    4.77    1.19
   6  -8  -9    2.71    1.52
   6  -8  -9    1.39    0.83
   6  -8  -8   51.88   11.15
   6  -8  -7   16.86    6.08
   6  -8  -6    2.50    1.61
   6  -8  -5  160.08   15.50
   6  -8  -4   51.59    5.51
  -6   8   4   58.17    7.21
   6  -8  -3   47.17   10.72
  -6   8   3   50.11    5.75
   6  -8  -2   12.10    2.67
  -6   8   2    2.78    1.61
   6  -8  -1    3.22    1.42
  -6   8   1    3.13    1.81
   6  -8   0    1.79    1.10
  -6   8   0    2.14    1.91
   6  -8   1   17.93    3.75
  -6   8  -1   16.19    3.18
   6  -8   2    5.68    2.55
  -6   8  -2    7.76    3.04
   6  -8   3   -0.07    1.40
  -6   8  -3    6.31    2.71
   6  -8   4  226.61   22.08
  -6   8  -4  226.44   21.22
   6  -8   5  104.27   14.27
  -6   8  -5  107.06   16.92
   6  -8   6   46.73    6.83
  -6   8  -6   41.23    4.94
   6  -8   7  303.41   20.35
  -6   8  -7  281.83   19.78
   6  -8   8   26.03    2.88
  -6   8  -8   21.16    3.59
   6  -8   9   13.95    2.79
  -6   8  -9   13.50    2.77
   6  -8  10   55.97    4.70
  -6   8 -10   53.80    7.05
  -6   8 -10   63.42    6.04
   6  -8  11   31.84    3.20
  -6   8 -11   32.80    3.25
  -6   8 -11   28.13    2.98
   6  -8  12    0.84    1.65
  -6   8 -12    1.02    0.76
  -6   8 -12    2.00    1.19
   6  -8  13    7.82    2.68
  -6   8 -13    5.64    2.45
  -6   8 -13    6.18    1.81
   6  -8  14   24.49    4.07
  -6   8 -14   26.51    5.10
  -6   8 -14   25.24    4.37
   6  -8  15    4.76    1.88
  -6   8 -15    3.59    1.61
   6  -8  16   15.85    4.24
  -6   8 -16   21.25    2.69
   6  -8  17   -0.80    1.29
  -6   8 -17    0.97    0.69
   6  -8  18   18.27    5.67
  -6   8 -18   38.28    6.64
   6  -7 -14   15.37    4.26
  -6   7  14   18.84    5.02
   6  -7 -13    4.32    1.77
   6  -7 -12   17.52    4.45
   6  -7 -11   46.84    8.71
   6  -7 -10   25.50    5.84
   6  -7  -9    2.47    1.20
   6  -7  -9    1.56    1.08
   6  -7  -8   22.72    5.86
   6  -7  -8   25.25    4.20
   6  -7  -7    1.86    0.92
   6  -7  -7    2.51    1.64
   6  -7  -6    9.36    2.28
   6  -7  -6   14.18    2.37
   6  -7  -5    4.00    1.98
   6  -7  -5    4.30    1.90
  -6   7   5    4.20    1.76
   6  -7  -4  162.06   12.81
   6  -7  -4  196.64   17.21
  -6   7   4  171.54   19.37
   6  -7  -3   94.39   12.77
   6  -7  -3  160.58   16.27
  -6   7   3  163.01   17.21
   6  -7  -2  151.75   15.05
  -6   7   2  141.52   16.41
   6  -7  -1  128.37   16.46
  -6   7   1  117.99   13.78
   6  -7   0   66.16    6.06
  -6   7   0   83.95    8.87
   6  -7   1   30.96    5.04
  -6   7  -1   35.54    5.12
   6  -7   2    6.86    2.45
  -6   7  -2    3.71    1.48
   6  -7   3  181.74   13.53
  -6   7  -3  171.27   15.06
   6  -7   4   77.92   10.31
  -6   7  -4   78.85    8.64
   6  -7   5   30.39    4.48
  -6   7  -5   36.71    5.64
   6  -7   6    6.95    2.30
  -6   7  -6    7.40    2.71
   6  -7   7  169.53   13.80
  -6   7  -7  188.40   15.69
   6  -7   8  204.27   13.15
  -6   7  -8  222.97   19.08
  -6   7  -8  195.83   17.47
   6  -7   9   10.20    2.75
  -6   7  -9   12.23    2.70
  -6   7  -9    9.65    1.99
   6  -7  10    5.92    2.49
  -6   7 -10    3.17    1.39
  -6   7 -10    7.17    3.44
  -6   7 -11    8.86    2.12
  -6   7 -11   10.31    2.32
  -6   7 -12   50.85    4.77
  -6   7 -13   48.60    4.25
  -6   7 -14    5.75    1.93
  -6   7 -15   18.30    3.07
  -6   7 -16   19.22    3.10
  -6   7 -17   11.24    2.49
  -6   7 -18    3.81    2.13
  -6   7 -19    4.17    1.00
  -6   7 -20   17.77    1.95
   6  -6 -16   13.44    2.72
  -6   6  16   12.42    2.50
   6  -6 -15    2.00    1.39
  -6   6  15    5.10    1.75
   6  -6 -14   50.24   16.33
  -6   6  14   47.97   13.56
   6  -6 -13   25.79    6.60
   6  -6 -12   16.15    3.52
   6  -6 -11   66.10   12.74
   6  -6 -10   61.17   11.34
   6  -6  -9    2.87    1.37
   6  -6  -9    1.38    0.66
   6  -6  -8  300.54   23.61
   6  -6  -8  283.59   24.88
   6  -6  -7    0.73    1.24
   6  -6  -7    2.71    1.23
   6  -6  -6    2.52    1.29
   6  -6  -6    0.79    1.02
   6  -6  -5   21.13    4.43
   6  -6  -5   24.32    4.76
  -6   6   5   19.14    4.21
   6  -6  -4    5.11    1.73
   6  -6  -4    6.83    2.32
  -6   6   4   -0.86    1.58
   6  -6  -3  192.24    8.79
   6  -6  -3  205.30   14.57
  -6   6   3  210.52   16.97
   6  -6  -2  145.89   14.48
   6  -6  -2  187.71   14.04
  -6   6   2  186.91   14.05
   6  -6  -1   39.39    6.85
   6  -6  -1   66.09    8.66
  -6   6   1   76.10    8.35
   6  -6   0    1.13    0.80
   6  -6   0    1.48    0.66
  -6   6   0   -1.17    1.64
   6  -6   1  449.33   12.43
   6  -6   1  471.63   13.73
  -6   6  -1  508.02   24.44
   6  -6   2  504.12   14.32
  -6   6  -2  522.66   23.97
   6  -6   3   64.26   11.29
  -6   6  -3   60.03   10.66
   6  -6   4  110.58    9.98
  -6   6  -4  116.54    9.84
   6  -6   5   15.21    2.78
  -6   6  -5   22.16    3.05
   6  -6   6   -0.94    1.63
  -6   6  -6    5.98    1.61
  -6   6  -6    3.36    1.71
  -6   6  -7   70.91    8.50
  -6   6  -7   74.29    8.58
  -6   6  -8   14.92    2.94
  -6   6  -8   13.29    2.83
  -6   6  -9   16.77    3.50
  -6   6  -9   18.69    3.51
  -6   6 -10    3.37    1.48
  -6   6 -11   97.83   10.21
  -6   6 -12    9.78    2.22
  -6   6 -13  154.64   15.17
  -6   6 -14    0.99    1.12
  -6   6 -15  149.04   12.74
  -6   6 -16  183.33   18.72
  -6   6 -17    4.28    1.51
  -6   6 -18    3.07    1.90
  -6   6 -19    7.82    2.30
  -6   6 -20    3.04    1.57
  -6   6 -21   -0.31    1.19
  -6   6 -22    6.55    1.35
   6  -5 -17   41.58   11.59
  -6   5  17   66.17    9.59
   6  -5 -16   19.17    4.42
  -6   5  16   27.35    3.89
   6  -5 -15    2.15    1.62
  -6   5  15   -0.04    1.55
   6  -5 -14   21.10    4.04
  -6   5  14   26.96    5.10
   6  -5 -13   56.14   12.49
   6  -5 -12   66.04   11.88
   6  -5 -11    9.46    2.16
   6  -5 -10  160.49   19.10
   6  -5  -9   14.59    3.69
   6  -5  -9    8.58    2.07
   6  -5  -8  382.31   27.38
   6  -5  -8  363.23   24.86
   6  -5  -7  149.25   13.40
   6  -5  -7  135.71   11.73
   6  -5  -6   11.07    2.66
   6  -5  -6    9.66    2.07
  -6   5   6   15.97    3.26
   6  -5  -5  201.51   16.87
   6  -5  -5  169.93   14.63
  -6   5   5  188.60   14.23
   6  -5  -4    7.12    1.68
   6  -5  -4    2.74    0.94
  -6   5   4    6.03    1.56
   6  -5  -3   66.63    7.85
  -6   5   3   70.60    9.15
   6  -5  -2  121.99   15.36
  -6   5   2  137.94   16.02
   6  -5  -1   83.24   10.35
  -6   5   1   86.63   11.16
   6  -5   0   61.72    8.17
  -6   5   0   55.08    6.70
   6  -5   1  450.39   18.56
  -6   5  -1  472.85   28.50
   6  -5   2  822.27   27.11
  -6   5  -2  848.06   28.33
   6  -5   3   69.44   10.54
  -6   5  -3   66.80    8.43
  -6   5  -4  102.84   13.44
  -6   5  -5   19.43    4.24
  -6   5  -5   15.91    3.70
  -6   5  -6    1.72    1.23
  -6   5  -6    0.39    1.51
  -6   5  -7  154.12    8.19
  -6   5  -7  177.55   10.39
  -6   5  -8   34.99    4.35
  -6   5  -9  105.80   10.77
  -6   5 -10   92.91    9.06
  -6   5 -11    4.76    1.18
  -6   5 -12    3.20    1.78
  -6   5 -13   96.47    9.07
  -6   5 -14   17.95    4.32
  -6   5 -15    9.63    2.20
  -6   5 -16  202.78   22.55
  -6   5 -17   40.77    6.09
  -6   5 -18    4.57    2.74
  -6   5 -19   16.87    3.46
  -6   5 -20    0.71    1.32
  -6   5 -21   15.69    2.64
  -6   5 -22    9.92    2.73
  -6   5 -23    3.56    1.28
  -6   4  19    4.60    0.92
   6  -4 -18    1.43    1.27
  -6   4  18    3.30    1.29
   6  -4 -17   15.23    4.75
  -6   4  17   20.38    4.15
   6  -4 -16   60.29   11.72
  -6   4  16   64.80   11.39
   6  -4 -15   16.72    3.45
  -6   4  15   17.33    3.15
   6  -4 -14   23.64    4.69
  -6   4  14   22.86    3.87
   6  -4 -13  143.86    9.41
  -6   4  13  136.31   17.48
   6  -4 -12   11.05    2.38
   6  -4 -11   43.73    5.74
   6  -4 -10   30.16    4.99
   6  -4 -10   15.68    3.81
   6  -4  -9    6.48    1.44
   6  -4  -9    5.94    1.15
   6  -4  -8   72.26    8.48
   6  -4  -8   56.91    6.25
   6  -4  -7  118.00   13.95
   6  -4  -7  115.20   10.57
   6  -4  -6    5.71    1.55
  -6   4   6    8.02    2.51
   6  -4  -5  203.69    5.22
  -6   4   5  218.59   16.25
   6  -4  -4  450.73   15.27
  -6   4   4  452.41   24.96
   6  -4  -3    8.69    2.05
  -6   4   3   10.14    2.41
   6  -4  -2  179.67   12.92
  -6   4   2  183.63   15.43
   6  -4  -1  162.64   13.93
  -6   4   1  125.21   13.40
   6  -4   0  123.15    9.07
  -6   4   0  130.99   10.58
   6  -4   1   28.41    5.67
  -6   4  -1   24.78    5.45
  -6   4  -2  345.25   86.71
  -6   4  -3   35.63    5.49
  -6   4  -4   57.28    7.63
  -6   4  -4   49.35    6.69
  -6   4  -5  589.76   20.76
  -6   4  -5  574.47   20.59
  -6   4  -6   15.49    3.34
  -6   4  -6   13.64    3.09
  -6   4  -7   79.70    9.34
  -6   4  -8   41.16    5.83
  -6   4  -9  272.89   20.56
  -6   4 -10  379.33   87.32
  -6   4 -11  228.67   15.60
  -6   4 -12   37.09    4.72
  -6   4 -13   28.41    3.44
  -6   4 -14   13.35    2.73
  -6   4 -15   15.84    3.72
  -6   4 -16    5.84    2.11
  -6   4 -17  141.98   15.15
  -6   4 -18    2.51    1.11
  -6   4 -19    3.30    1.80
  -6   4 -20   65.98    8.20
   6  -3 -19   36.65   10.98
  -6   3  19   31.99    7.38
   6  -3 -18   42.36   12.79
  -6   3  18   33.02    7.77
   6  -3 -17    5.45    1.70
  -6   3  17    3.37    1.61
   6  -3 -16   33.77    6.31
  -6   3  16   48.08    6.49
   6  -3 -15   22.27    4.57
  -6   3  15   16.60    3.38
   6  -3 -14   45.64    8.08
  -6   3  14   45.99    6.25
   6  -3 -13  330.84   15.65
  -6   3  13  355.24   21.77
   6  -3 -12   27.45    4.34
  -6   3  12   25.25    5.04
   6  -3 -11  403.11   18.77
   6  -3 -10   19.99    3.30
   6  -3  -9    3.39    0.96
   6  -3  -9    0.34    0.52
   6  -3  -8  403.63   13.53
   6  -3  -7    2.46    1.25
   6  -3  -6    5.35    1.61
  -6   3   6    9.85    2.44
   6  -3  -5  438.55   15.77
  -6   3   5  411.55   16.22
   6  -3  -4  717.19   24.44
  -6   3   4  661.79   23.27
   6  -3  -3  546.69   12.30
  -6   3   3  515.01   12.36
   6  -3  -2   55.95    7.55
  -6   3   2   48.88    6.73
   6  -3  -1  437.23   20.36
  -6   3   1  440.05   20.39
   6  -3   0    3.91    1.42
  -6   3   0    6.82    2.28
  -6   3  -1  216.20   16.41
  -6   3  -2   42.51    7.17
  -6   3  -3  232.29   17.46
  -6   3  -3  207.00   14.82
  -6   3  -4  212.48   15.83
  -6   3  -4  205.69   15.51
  -6   3  -5   34.12    5.58
  -6   3  -5   22.76    5.13
  -6   3  -6   65.25    6.08
  -6   3  -7   -0.93    1.32
  -6   3  -8   60.28    7.50
  -6   3  -9  181.29   14.88
  -6   3 -10  402.61   14.75
  -6   3 -11  405.96   24.11
  -6   3 -12   10.02    2.18
  -6   3 -12   10.29    2.54
  -6   3 -13   64.77    8.25
  -6   3 -13  117.58   14.34
  -6   3 -14    2.86    1.23
  -6   3 -15  150.63   15.06
   6  -3  17   12.42    2.88
   6  -2 -20   22.24    3.85
  -6   2  20   12.33    2.08
   6  -2 -19  167.53   41.52
  -6   2  19  121.36   33.85
   6  -2 -18   20.56    4.54
  -6   2  18   15.60    4.42
   6  -2 -17    4.54    1.96
  -6   2  17    2.68    1.14
   6  -2 -16   32.79    4.25
  -6   2  16   33.25    4.76
   6  -2 -15   15.25    3.56
  -6   2  15   17.69    3.56
   6  -2 -14    4.34    1.81
  -6   2  14    5.31    2.79
   6  -2 -13   85.65   12.93
  -6   2  13   96.08   10.19
   6  -2 -12   35.75    4.59
  -6   2  12   41.83    6.09
   6  -2 -11   38.96    5.04
  -6   2  11   31.36    4.46
  -6   2  10  485.04   18.33
   6  -2  -9   31.25    6.75
   6  -2  -8  154.08   13.88
   6  -2  -7  340.10   14.77
   6  -2  -6    1.21    0.69
  -6   2   6    4.73    1.66
   6  -2  -5  264.32   11.98
  -6   2   5  244.91   11.72
   6  -2  -4  376.62   14.11
  -6   2   4  422.68   16.43
   6  -2  -3  172.33    9.58
  -6   2   3  164.58   11.92
   6  -2  -2   18.05    3.99
  -6   2   2   22.58    4.09
   6  -2  -1 1117.64   23.30
  -6   2   1 1085.89   22.87
  -6   2   0   36.67    4.91
  -6   2  -1  157.69    8.30
  -6   2  -2  180.32   11.04
  -6   2  -3  306.91   20.87
  -6   2  -3  283.68   16.50
  -6   2  -4  732.39   27.10
  -6   2  -4  738.11   26.41
  -6   2  -5  213.10   15.86
  -6   2  -6  237.32   14.13
  -6   2  -7  237.43   17.16
  -6   2  -8  366.79   14.45
  -6   2  -8  409.49   15.24
  -6   2  -9    6.47    1.63
  -6   2  -9    6.66    1.98
  -6   2 -10   13.88    2.01
  -6   2 -10   16.71    2.97
  -6   2 -11  113.92   11.86
  -6   2 -11  114.85   13.08
  -6   2 -12   72.63    8.59
  -6   2 -12   74.62   10.74
  -6   2 -13    3.57    1.21
  -6   2 -14  217.07   15.41
   6  -2  14  188.78   17.71
  -6   2 -15   33.78    4.08
   6  -2  15   21.92    4.54
  -6   2 -16    4.55    0.82
   6  -2  16    4.34    0.94
  -6   2 -17   53.99    7.39
   6  -2  17   43.21    6.44
   6  -1 -21   19.60    4.64
  -6   1  21   12.93    3.57
   6  -1 -20   14.41    2.55
  -6   1  20   11.61    2.63
   6  -1 -19   43.34   10.13
  -6   1  19   41.04    6.51
   6  -1 -18    3.14    1.84
  -6   1  18    4.45    1.88
   6  -1 -17   85.17   13.01
  -6   1  17   71.30    9.59
   6  -1 -16   74.53   15.19
  -6   1  16   78.43   12.37
   6  -1 -15    1.00    0.91
  -6   1  15    5.77    2.13
   6  -1 -14   49.92    7.75
  -6   1  14   40.65    6.41
   6  -1 -13    4.32    2.16
  -6   1  13    7.71    2.36
   6  -1 -12    3.64    1.15
  -6   1  12    4.13    1.39
  -6   1  11  173.84   10.94
  -6   1  10  167.15   18.64
  -6   1   9  382.96   86.82
   6  -1  -9  345.63   18.79
  -6   1   8  101.22   13.39
   6  -1  -8   79.70    9.27
   6  -1  -7  545.06   11.88
   6  -1  -6  281.49   10.34
   6  -1  -5  191.90   10.86
  -6   1   5  200.76   11.52
   6  -1  -4    5.49    0.88
  -6   1   4    6.45    1.59
   6  -1  -3   21.15    3.04
  -6   1   3   21.97    2.87
   6  -1  -2  861.46   17.35
  -6   1   2  857.07   18.05
  -6   1   1   39.05    5.74
  -6   1   0   20.20    4.23
  -6   1  -1  408.76   13.35
  -6   1  -2  202.81   10.93
  -6   1  -2  189.90   10.35
  -6   1  -3  423.88   13.40
  -6   1  -3  418.26   13.88
  -6   1  -4  267.18   14.18
  -6   1  -5  872.44   18.05
  -6   1  -6  291.39   12.04
  -6   1  -6  265.73   14.01
  -6   1  -7  322.39   10.63
  -6   1  -7  333.78   10.40
  -6   1  -8  505.75   21.53
  -6   1  -8  510.42   18.87
  -6   1  -9  186.86   10.35
  -6   1  -9  195.22   11.58
  -6   1 -10    2.16    0.60
  -6   1 -10    2.14    1.10
  -6   1 -11   29.66    4.60
  -6   1 -12   26.74    3.71
  -6   1 -13   35.94    4.87
   6  -1  13   25.00    3.91
  -6   1 -14   15.19    3.14
   6  -1  14    9.48    3.00
  -6   1 -15   62.06    8.27
   6  -1  15   47.30    6.72
  -6   1 -16    0.88    0.61
   6  -1  16    0.41    0.52
  -6   1 -17   15.33    2.76
   6  -1  17   10.92    1.98
  -6   1 -18   31.83    4.82
   6  -1  18   22.03    3.11
  -6   1 -19   71.01    7.28
  -6   1 -20    4.42    1.44
   6   0 -22    7.55    2.65
  -6   0  22    6.88    1.92
   6   0 -21   10.96    3.29
  -6   0  21   11.31    2.55
   6   0 -20    2.18    1.18
  -6   0  20    2.57    1.85
   6   0 -19    1.38    0.94
  -6   0  19    2.58    1.42
   6   0 -18    1.38    1.69
  -6   0  18    4.53    1.49
   6   0 -17   38.85    4.98
  -6   0  17   33.11    4.49
   6   0 -16  383.54   27.92
  -6   0  16  333.38   29.95
   6   0 -15   45.33    6.31
  -6   0  15   49.85    8.52
   6   0 -14   81.45   10.52
  -6   0  14   69.43    8.88
   6   0 -13  423.34   12.77
  -6   0  13  433.41   20.88
  -6   0  12    2.57    1.13
  -6   0  11   96.79   12.25
  -6   0  10  196.35   13.53
  -6   0   9  181.30   46.50
  -6   0   8   20.13    3.25
   6   0  -8   13.78    2.18
  -6   0   7  213.77   15.61
   6   0  -7  189.26   10.26
  -6   0   6  519.91   19.28
   6   0  -6  476.24   16.79
   6   0  -5    0.99    0.46
  -6   0   5   -0.69    1.21
   6   0  -4    6.74    1.59
  -6   0   4    6.27    1.83
   6   0  -3   40.80    4.87
  -6   0   3   47.84    6.65
  -6   0   2  214.01   15.55
  -6   0   1  281.22    9.35
  -6   0   0  119.38    8.51
  -6   0  -1  201.53   13.38
  -6   0  -2  295.78   10.59
  -6   0  -2  330.87   14.14
  -6   0  -3  212.05    8.13
  -6   0  -3  221.16   11.94
  -6   0  -4  189.91   11.70
  -6   0  -4  186.91   12.19
  -6   0  -5  305.45   12.17
  -6   0  -5  292.42   15.03
  -6   0  -6  122.66    7.78
  -6   0  -6  139.24   10.53
  -6   0  -7   20.31    4.10
  -6   0  -7   13.51    2.86
  -6   0  -7   29.58    4.02
  -6   0  -8  284.21    9.58
  -6   0  -8  288.38    9.27
  -6   0  -9  448.65   13.88
  -6   0 -10    1.55    0.41
  -6   0 -11  281.01   15.18
  -6   0 -12   21.39    3.47
   6   0  12   12.21    2.80
  -6   0 -13   42.20    5.79
   6   0  13   22.66    3.36
  -6   0 -14   20.05    2.91
   6   0  14   10.26    2.60
  -6   0 -15   11.31    3.57
   6   0  15    5.15    1.64
  -6   0 -16    6.90    1.99
   6   0  16    3.28    1.12
  -6   0 -17  134.25   16.70
   6   0  17  103.93   12.74
  -6   0 -18  522.46   14.04
   6   0  18  447.78   12.26
  -6   0 -19    1.73    0.85
  -6   0 -20   10.38    2.51
  -6   0 -21   16.66    3.23
  -6   0 -22    0.99    0.54
  -6   0 -23   27.78    5.09
   6   1 -22   23.43    7.19
  -6  -1  22   23.42    5.00
   6   1 -21   35.61    9.28
  -6  -1  21   31.13    5.91
   6   1 -20    1.78    1.39
  -6  -1  20    6.01    2.02
   6   1 -19    5.45    2.54
  -6  -1  19    0.95    1.35
   6   1 -18    2.30    1.26
  -6  -1  18    1.16    1.54
   6   1 -17   49.54    6.99
  -6  -1  17   43.25    5.44
   6   1 -16   97.46   11.98
  -6  -1  16   86.22   11.41
   6   1 -15    9.28    2.89
  -6  -1  15    7.51    2.63
   6   1 -14   50.60    7.57
  -6  -1  14   43.20    5.65
  -6  -1  13  292.89   20.29
  -6  -1  12  459.33   18.40
  -6  -1  11    3.30    1.51
  -6  -1  10  261.86   13.02
  -6  -1   8  202.23   14.97
  -6  -1   7    1.64    0.63
   6   1  -7    1.45    0.25
  -6  -1   6  226.59   10.56
   6   1  -6  190.14    9.18
   6   1  -5   42.20    4.93
  -6  -1   4  235.42   13.18
   6   1  -4  210.97   10.97
  -6  -1   4  237.44   16.85
  -6  -1   3  117.16    6.76
  -6  -1   3  106.00   11.67
  -6  -1   2   41.78    3.65
  -6  -1   2   37.84    3.86
  -6  -1   1 1201.87   30.94
  -6  -1   1 1252.46   32.82
  -6  -1   0  259.86    7.47
  -6  -1   0  242.26    8.23
  -6  -1  -1 1072.11   28.60
  -6  -1  -2 1469.89   38.30
  -6  -1  -2 1446.50   37.51
  -6  -1  -3  405.35   14.10
  -6  -1  -3  413.49   12.26
  -6  -1  -3  413.61   12.90
  -6  -1  -4   18.33    3.38
  -6  -1  -4   11.93    2.30
  -6  -1  -4   17.58    3.29
  -6  -1  -5   17.43    3.47
  -6  -1  -5   10.54    2.00
  -6  -1  -5   14.84    3.00
  -6  -1  -6   11.18    2.36
  -6  -1  -6   10.18    2.07
  -6  -1  -7  140.05    5.67
  -6  -1  -7  149.62    6.16
  -6  -1  -8   10.32    2.19
  -6  -1  -9  276.44   10.70
  -6  -1 -10  334.44   10.46
   6   1  11   65.25    4.96
  -6  -1 -12  270.55   12.62
   6   1  12  242.18   10.86
  -6  -1 -13   75.27    7.29
   6   1  13   46.73    7.07
  -6  -1 -14   24.57    3.88
   6   1  14   16.91    2.50
  -6  -1 -15   28.60    5.73
   6   1  15   20.00    4.17
  -6  -1 -16   43.55    6.20
   6   1  16   31.58    4.43
  -6  -1 -17   31.23    4.12
   6   1  17   19.81    4.39
  -6  -1 -18  149.89    8.12
   6   1  18  127.17   14.32
  -6  -1 -19  263.97   11.96
  -6  -1 -20   24.56    4.92
  -6  -1 -21  198.68   11.36
  -6  -1 -22  244.22   19.29
  -6  -1 -23    1.32    0.84
  -6  -1 -24    1.08    0.67
  -6  -1 -25   -0.04    0.66
   6   2 -22   51.60   13.21
  -6  -2  22   47.37   11.33
   6   2 -21    8.45    3.47
  -6  -2  21   12.75    2.11
   6   2 -20    0.94    0.93
  -6  -2  20    1.08    1.10
   6   2 -19  152.82   12.65
  -6  -2  19  125.27   14.76
   6   2 -18   15.91    3.05
  -6  -2  18    8.40    2.53
   6   2 -17    7.48    3.16
  -6  -2  17    4.13    1.73
   6   2 -16   99.91    9.43
  -6  -2  16   87.89   10.48
   6   2 -15    5.66    2.81
  -6  -2  15    6.05    2.40
   6   2 -14   31.38    5.44
  -6  -2  14   31.84    3.83
  -6  -2  13  280.76   20.98
  -6  -2  12  169.61   17.20
  -6  -2  11  300.16   18.45
  -6  -2  10  258.74   19.55
  -6  -2   9    5.64    1.52
  -6  -2   8    2.17    0.78
  -6  -2   7  322.91   14.61
  -6  -2   6  129.73    9.61
  -6  -2   5  291.38    9.43
  -6  -2   4  255.39   13.29
   6   2  -4  236.86   12.04
  -6  -2   3   20.47    4.12
  -6  -2   3   24.17    4.59
  -6  -2   2  120.72    5.66
  -6  -2   2  135.66    8.41
  -6  -2   1  165.30    6.14
  -6  -2   1  197.49   10.99
  -6  -2   0  426.65   81.21
  -6  -2   0  345.46   10.83
  -6  -2  -1  226.99    8.58
  -6  -2  -1  238.16    8.60
  -6  -2  -1  226.08    8.99
  -6  -2  -2  961.71   22.55
  -6  -2  -2  983.72   21.84
  -6  -2  -2 1000.57   23.06
  -6  -2  -2  976.10   22.37
  -6  -2  -3  381.62   19.00
  -6  -2  -3  364.63   12.81
  -6  -2  -3  334.80   12.75
  -6  -2  -4  959.98   23.07
  -6  -2  -4  992.30   22.97
  -6  -2  -5   39.28    4.14
  -6  -2  -5   39.95    5.90
  -6  -2  -6    5.11    1.23
  -6  -2  -7  107.20    7.82
  -6  -2  -8  571.09   13.91
  -6  -2  -9  208.13   16.23
  -6  -2 -10  119.83    9.92
  -6  -2 -11  538.04   16.30
   6   2  11  488.91   13.74
  -6  -2 -12  466.32   17.49
   6   2  12  466.58   16.47
  -6  -2 -13  176.32   11.25
   6   2  13  173.69    9.70
  -6  -2 -14   46.68    7.38
  -6  -2 -15  144.59    9.40
   6   2  15  114.34   12.24
  -6  -2 -16   -0.40    1.88
   6   2  16    1.30    0.60
  -6  -2 -17   70.46   10.33
   6   2  17   37.73    5.27
  -6  -2 -18   64.85    9.11
   6   2  18   41.40    5.80
  -6  -2 -19   73.29   13.37
   6   2  19   42.65    5.40
  -6  -2 -20    9.72    2.00
  -6  -2 -21   17.95    4.10
  -6  -2 -22  481.98   36.84
  -6  -2 -23   17.09    4.46
  -6  -2 -24    3.34    1.80
  -6  -2 -25    1.44    1.33
  -6  -2 -26   16.77    5.33
  -6  -2 -27    1.64    1.14
   6   3 -22    3.08    1.57
  -6  -3  22    7.36    1.70
   6   3 -21    4.85    1.36
  -6  -3  21    4.41    2.22
   6   3 -20    9.03    2.91
  -6  -3  20   10.28    2.44
   6   3 -19   98.37   11.33
  -6  -3  19   91.45   11.90
   6   3 -18  181.16   14.99
  -6  -3  18  175.72   16.82
   6   3 -17    4.13    2.09
  -6  -3  17    3.07    1.07
   6   3 -16    6.36    2.01
  -6  -3  16    2.05    0.91
   6   3 -15  112.01    9.86
  -6  -3  15   96.03   11.06
  -6  -3  14    4.90    1.77
  -6  -3  13    3.22    1.13
  -6  -3  12   11.99    2.81
  -6  -3  11   41.60    5.65
  -6  -3  10   37.77    5.35
  -6  -3   9   71.83    6.61
  -6  -3   8   24.80    4.19
  -6  -3   7    1.99    1.40
  -6  -3   6  230.36   12.50
  -6  -3   5  489.09   14.77
  -6  -3   4  330.30   11.18
  -6  -3   3 1215.22   31.30
   6   3  -3 1158.24   29.37
  -6  -3   2  148.94    5.76
  -6  -3   2  159.51    7.32
  -6  -3   1   68.89    4.60
  -6  -3   1   75.73    7.15
  -6  -3   0  285.81    9.11
  -6  -3   0  288.38    8.06
  -6  -3   0  297.16    8.75
  -6  -3  -1   25.18    4.66
  -6  -3  -1   13.94    2.52
  -6  -3  -1   13.37    2.50
  -6  -3  -2   32.80    2.69
  -6  -3  -2   32.90    2.17
  -6  -3  -2   37.51    3.40
  -6  -3  -3   61.42    5.87
  -6  -3  -3   54.65    2.89
  -6  -3  -3   62.78    5.02
  -6  -3  -3   65.72    4.79
  -6  -3  -4 1241.40   19.20
  -6  -3  -4 1203.33   27.18
  -6  -3  -5   70.88    4.13
  -6  -3  -5   87.21    6.64
  -6  -3  -6  480.31   11.40
  -6  -3  -6  483.80   10.97
  -6  -3  -7  140.95   10.18
  -6  -3  -8   17.33    3.35
  -6  -3  -9   85.76    7.83
  -6  -3 -10  414.27   12.76
   6   3  10  414.96   11.21
  -6  -3 -11  140.16    8.99
   6   3  11  137.15    7.06
  -6  -3 -12   89.04    8.70
   6   3  12   74.24    5.89
  -6  -3 -13  312.08   18.22
   6   3  13  237.92   12.87
  -6  -3 -14    9.20    2.32
   6   3  14    7.60    1.83
  -6  -3 -15  639.18   14.63
   6   3  15  604.66   13.58
  -6  -3 -16  707.99   25.01
   6   3  16  706.44   23.83
  -6  -3 -17  209.17   15.08
   6   3  17  181.74   16.24
  -6  -3 -18  365.10   21.55
   6   3  18  278.31   26.45
  -6  -3 -19    2.73    0.90
   6   3  19    1.21    0.46
  -6  -3 -20    1.14    1.70
  -6  -3 -21  127.59   10.59
  -6  -3 -22   50.07    8.54
  -6  -3 -23    4.90    1.31
  -6  -3 -24    2.91    1.23
  -6  -3 -25   11.06    3.21
  -6  -3 -26   10.40    3.51
  -6  -3 -27   11.84    3.62
   6   4 -22    7.60    1.92
  -6  -4  22    3.85    1.66
   6   4 -21    0.63    1.01
  -6  -4  21    4.48    1.44
   6   4 -20    5.98    1.95
  -6  -4  20    4.59    1.76
   6   4 -19   51.58    6.58
  -6  -4  19   49.34    7.56
   6   4 -18  115.23   10.58
  -6  -4  18   93.61   22.14
   6   4 -17   90.92   13.16
  -6  -4  17   81.10   12.18
   6   4 -16    0.95    1.05
  -6  -4  16    1.99    1.59
   6   4 -15   74.70   12.24
  -6  -4  15   70.43    8.00
  -6  -4  14    7.60    2.07
  -6  -4  13  143.54    9.69
  -6  -4  12   10.47    2.55
  -6  -4  11  229.58   14.09
  -6  -4  10  135.20   12.00
  -6  -4   9   24.77    3.79
  -6  -4   8    3.99    1.36
  -6  -4   7   13.08    1.87
  -6  -4   6  109.97    8.78
  -6  -4   5   24.05    5.15
  -6  -4   4   26.51    3.67
  -6  -4   3 2124.22   54.17
   6   4  -3 2024.32   51.15
  -6  -4   2  177.31    6.76
  -6  -4   1    5.11    1.20
  -6  -4   1    6.16    1.29
  -6  -4   0  274.36    8.35
  -6  -4   0  272.23    7.91
  -6  -4   0  264.49    7.73
  -6  -4  -1   47.29    4.89
  -6  -4  -1   47.23    3.69
  -6  -4  -1   50.31    3.89
  -6  -4  -2 1399.30   21.76
  -6  -4  -2 1390.46   19.78
  -6  -4  -2 1453.26   20.96
  -6  -4  -3  151.80   27.26
  -6  -4  -3  134.22    7.09
   6   4   3  138.06    7.08
  -6  -4  -3  142.00    7.44
  -6  -4  -3  136.06    7.44
  -6  -4  -4  115.03    9.11
   6   4   4  111.58    5.73
  -6  -4  -4  102.84    7.01
  -6  -4  -5   52.53    5.25
   6   4   5   39.56    2.73
  -6  -4  -5   44.34    4.07
  -6  -4  -6 1029.73   27.63
  -6  -4  -7 1050.26   29.01
  -6  -4  -8    3.63    1.52
   6   4   8    2.74    0.54
   6   4   8    3.04    0.59
  -6  -4  -9  910.63   20.82
   6   4   9  827.32   78.11
   6   4   9  970.99   18.68
  -6  -4 -10  177.65   12.83
   6   4  10  161.62    8.33
  -6  -4 -11   19.51    4.27
   6   4  11   13.86    2.86
  -6  -4 -12  131.45    9.99
   6   4  12   95.96    6.27
  -6  -4 -13  174.01   11.77
   6   4  13  156.17    9.67
  -6  -4 -14   30.17    4.46
   6   4  14   22.70    3.14
  -6  -4 -15  285.49   13.31
   6   4  15  250.36   12.88
  -6  -4 -16  806.55   28.26
   6   4  16  840.37   28.76
  -6  -4 -17  498.30   17.69
   6   4  17  539.54   17.88
  -6  -4 -18    1.66    0.95
   6   4  18    2.06    0.63
  -6  -4 -19   81.04   16.53
   6   4  19   52.61   10.32
  -6  -4 -20   10.25    2.30
   6   4  20    4.18    1.70
  -6  -4 -21  105.70   12.62
  -6  -4 -22    6.58    2.70
  -6  -4 -23   13.39    2.46
  -6  -4 -24   34.75    6.70
  -6  -4 -25  110.50   13.77
  -6  -4 -26    5.47    1.18
  -6  -4 -27    2.28    1.21
  -6  -5  22    2.64    1.08
   6   5 -21    5.68    1.58
  -6  -5  21   10.74    4.92
   6   5 -20   15.88    3.97
  -6  -5  20   11.55    3.37
   6   5 -19    3.66    1.85
  -6  -5  19    1.05    1.05
   6   5 -18   18.69    3.17
  -6  -5  18   16.68    3.40
   6   5 -17   22.49    4.20
  -6  -5  17   38.32    5.37
   6   5 -16    4.32    1.92
  -6  -5  16    1.24    1.51
  -6  -5  15    7.45    2.15
  -6  -5  14  171.30   16.41
  -6  -5  13   12.93    2.51
  -6  -5  12    1.68    1.54
  -6  -5  11   11.23    2.54
  -6  -5  10  527.12   19.63
  -6  -5   9  300.11   13.71
  -6  -5   8  115.81   10.03
  -6  -5   7   39.17    4.38
  -6  -5   6  132.36    7.71
  -6  -5   5  596.25   17.62
  -6  -5   4   20.52    4.53
  -6  -5   3   33.18    4.66
   6   5  -3   17.65    3.71
  -6  -5   2  464.91   10.94
  -6  -5   1   31.15    3.89
  -6  -5   1   39.80    4.36
  -6  -5   0  608.23   14.12
  -6  -5   0  633.26   13.97
  -6  -5  -1  978.61   26.14
  -6  -5  -1 1021.31   26.16
  -6  -5  -1 1056.94   26.91
  -6  -5  -2    0.15    1.22
  -6  -5  -2    1.08    0.62
  -6  -5  -2    3.15    0.69
  -6  -5  -3  684.56   15.96
  -6  -5  -3  665.10   14.42
  -6  -5  -3  679.58   14.81
  -6  -5  -4  131.94    7.06
  -6  -5  -4  127.92    5.21
  -6  -5  -5  350.89   10.41
  -6  -5  -5  344.65    9.63
  -6  -5  -6   55.24    5.65
  -6  -5  -7  144.61    9.58
  -6  -5  -8    3.95    1.78
  -6  -5  -9  493.76   14.75
  -6  -5 -10 2974.85   58.41
  -6  -5 -11  189.02   10.65
  -6  -5 -12   54.05    5.63
   6   5  12   43.31    4.19
  -6  -5 -13  415.47   15.52
   6   5  13  405.38   14.31
  -6  -5 -14   47.96    6.70
   6   5  14   39.86    5.36
  -6  -5 -15   66.17    8.91
   6   5  15   52.18    6.91
  -6  -5 -16   30.56    4.80
   6   5  16   21.04    3.23
  -6  -5 -17   93.78   14.28
   6   5  17   66.27    8.28
  -6  -5 -18    3.85    1.54
   6   5  18    0.99    0.78
  -6  -5 -19  139.70   13.25
   6   5  19   91.26   19.68
  -6  -5 -20    6.97    2.38
   6   5  20    9.17    2.08
  -6  -5 -21    1.17    0.87
  -6  -5 -22    7.18    2.98
  -6  -5 -23    1.18    1.85
  -6  -5 -24  313.39   22.94
  -6  -5 -25  265.41   29.85
  -6  -5 -26    3.36    1.60
  -6  -5 -27    7.97    2.68
  -6  -6  22    1.40    0.74
  -6  -6  21    9.37    2.33
  -6  -6  20   16.84    6.07
   6   6 -19    1.29    1.01
  -6  -6  19    3.72    1.15
   6   6 -18    1.96    1.34
  -6  -6  18    2.28    1.35
   6   6 -17   13.59    3.45
  -6  -6  17   21.73    3.26
   6   6 -16    9.29    2.12
  -6  -6  16    6.48    1.48
   6   6 -15   18.56    3.95
  -6  -6  15   17.92    3.83
   6   6 -14   10.19    2.44
  -6  -6  14   12.64    2.61
  -6  -6  13   33.55    3.90
  -6  -6  12  127.66   15.47
  -6  -6  11  114.34   13.17
  -6  -6  10    8.12    2.60
  -6  -6   9  229.97   13.78
  -6  -6   8  305.22   13.96
  -6  -6   7   69.08    7.35
  -6  -6   6  443.35   91.20
  -6  -6   5  399.70   17.86
  -6  -6   4  148.71    8.57
  -6  -6   3   83.74    9.61
  -6  -6   3   74.72    8.60
  -6  -6   2   42.03    5.63
  -6  -6   2   35.28    4.96
   6   6  -2   25.62    5.11
  -6  -6   1  368.75   11.03
  -6  -6   1  343.87    9.76
  -6  -6   1  355.48   10.08
  -6  -6   0  204.44    9.74
  -6  -6   0  199.07    7.77
  -6  -6   0  214.51    9.14
  -6  -6  -1  899.54   24.20
  -6  -6  -1  927.01   23.94
  -6  -6  -1  932.16   24.58
  -6  -6  -2    7.10    1.75
  -6  -6  -2    7.50    1.57
  -6  -6  -2    6.21    1.64
  -6  -6  -3  276.99    8.33
  -6  -6  -3  317.91    9.78
  -6  -6  -4 1434.63   37.88
  -6  -6  -4 1469.78   37.93
  -6  -6  -4 1490.88   37.69
  -6  -6  -5   26.43    5.61
  -6  -6  -5   19.87    4.31
  -6  -6  -5   19.03    3.47
  -6  -6  -6  340.17   10.99
  -6  -6  -6  362.60   11.45
  -6  -6  -7   52.23    6.89
  -6  -6  -7   52.98    8.43
  -6  -6  -8  443.30   42.19
  -6  -6  -9  221.87   12.65
  -6  -6 -10 2123.55   44.79
  -6  -6 -11  611.07   22.29
  -6  -6 -12    2.55    1.67
  -6  -6 -13 1153.98   25.69
  -6  -6 -14   70.60    9.37
  -6  -6 -15   36.83    7.84
   6   6  15   28.18    5.54
  -6  -6 -16   59.83    8.70
   6   6  16   51.83   12.51
  -6  -6 -17   72.22    9.42
   6   6  17   51.84    6.76
  -6  -6 -18  101.39   12.57
   6   6  18   65.33   12.09
  -6  -6 -19   68.01   10.20
   6   6  19   43.80    6.37
  -6  -6 -20   41.43    7.31
   6   6  20   25.90    3.94
  -6  -6 -21   19.67    3.96
  -6  -6 -22  153.93   14.88
  -6  -6 -23   14.85    3.07
  -6  -6 -24   27.24    4.42
  -6  -6 -25  232.46   26.15
  -6  -6 -26    1.44    1.59
  -6  -6 -27    8.30    2.41
  -6  -7  21    4.72    1.61
  -6  -7  20   10.52    2.47
  -6  -7  19   11.14    2.88
  -6  -7  18    1.90    1.25
   6   7 -17    5.88    1.88
  -6  -7  17    5.28    1.17
   6   7 -16   57.78    8.02
  -6  -7  16   68.98   10.78
   6   7 -15  119.55   10.77
  -6  -7  15  109.08   12.90
   6   7 -14   24.43    4.36
  -6  -7  14   22.34    3.66
  -6  -7  13    5.97    1.70
  -6  -7  12  123.47   12.35
  -6  -7  11  199.47   11.13
  -6  -7  10  122.27   12.37
  -6  -7   9    4.49    1.81
  -6  -7   8  109.12   13.79
  -6  -7   7   30.28    4.45
  -6  -7   6  183.39   10.85
  -6  -7   6  166.54    8.96
  -6  -7   5  364.98   13.61
  -6  -7   5  342.74   11.99
  -6  -7   4  446.03   91.76
  -6  -7   4  451.49   16.00
  -6  -7   3   10.12    1.57
  -6  -7   3   10.63    1.55
  -6  -7   2  668.11   19.68
  -6  -7   2  652.47   18.79
  -6  -7   1  442.92   42.40
  -6  -7   1  405.52   11.70
  -6  -7   1  430.14   41.02
  -6  -7   0    9.28    2.11
  -6  -7   0   10.44    2.32
  -6  -7   0   13.69    2.95
  -6  -7  -1  137.64   11.75
  -6  -7  -1  123.78    6.88
  -6  -7  -1  139.53    7.91
  -6  -7  -2   32.46    4.54
[truncated: 1,334,178 more chars]
