# Supplementary material for: Crystal structures of {μ2-N,N′-bis­[(pyridin-3-yl)meth­yl]ethanedi­amide}tetra­kis­(di­methyl­carbamodi­thio­ato)dizinc(II) di­methyl­formamide disolvate and {μ2-N,N′-bis­[(pyridin-3-yl)meth­yl]ethanedi­amide}tetra­kis­(di-n-propyl­carbamodi­thio­ato)dizinc(II)
Source: Acta Crystallogr E Crystallogr Commun. 2017 Sep 19;73(Pt 10):1501–7. doi: 10.1107/S2056989017012956 (PMC5730304; doi:10.1107/S2056989017012956)
Supplement: Supplementary file 2 [file e-73-01501-Isup2.hkl]

data_I                                                                          
_shelx_title ' cd0315a'                                                         
_shelx_refln_list_code          4                                               
_shelx_F_calc_maximum      134.41                                               
_exptl_crystal_F_000       534.00                                               
_reflns_d_resolution_high  0.7696                                               
                                                                                
loop_                                                                           
 _space_group_symop_operation_xyz                                               
 'x, y, z'                                                                      
 '-x, -y, -z'                                                                   
                                                                                
_cell_length_a     9.0998                                                       
_cell_length_b     9.3544                                                       
_cell_length_c    15.5082                                                       
_cell_angle_alpha  84.176                                                       
_cell_angle_beta   75.540                                                       
_cell_angle_gamma  61.067                                                       
                                                                                
_shelx_F_squared_multiplier     1.000                                           
                                                                                
loop_                                                                           
 _refln_index_h                                                                 
 _refln_index_k                                                                 
 _refln_index_l                                                                 
 _refln_F_squared_calc                                                          
 _refln_F_squared_meas                                                          
 _refln_F_squared_sigma                                                         
 _refln_observed_status                                                         
   1   0   0       3029.36       2932.06        19.69 o                         
   2   0   0        361.93        379.61         9.32 o                         
   3   0   0       1848.94       1934.55        26.85 o                         
   4   0   0          1.36         11.54         1.89 o                         
   5   0   0       4028.98       4120.52        61.09 o                         
   6   0   0        193.76        221.08        15.76 o                         
   7   0   0          0.17         12.19         4.09 o                         
   8   0   0       1939.36       2018.87        43.96 o                         
   9   0   0         67.46         71.57         7.11 o                         
  10   0   0         11.32          9.92         1.40 o                         
  -9   1   0        755.18        768.00        23.19 o                         
  -8   1   0       1147.45       1119.67        42.22 o                         
  -7   1   0        104.72        104.34        10.43 o                         
  -6   1   0         28.87         37.41         7.83 o                         
  -5   1   0       1647.54       1638.77        43.04 o                         
  -4   1   0       1644.57       1702.77        38.65 o                         
  -3   1   0       2188.67       2173.04        29.74 o                         
  -2   1   0       7558.64       7746.73       132.27 o                         
  -1   1   0       4986.74       4834.58        36.76 o                         
   1   1   0         11.56         13.83         1.18 o                         
   2   1   0       2015.92       2027.57        10.91 o                         
   3   1   0       1508.35       1471.39        25.96 o                         
   4   1   0        984.64       1051.22        19.70 o                         
   5   1   0       3398.03       3400.25        49.83 o                         
   6   1   0        471.44        467.07        16.30 o                         
   7   1   0        703.47        654.58        17.00 o                         
   8   1   0        877.46        915.20        26.96 o                         
   9   1   0         92.67         81.46         8.42 o                         
  10   1   0        180.72        136.94        31.97 o                         
  -9   2   0        284.32        282.12        26.70 o                         
  -8   2   0        618.29        617.43        24.62 o                         
  -7   2   0          1.50         10.72         4.06 o                         
  -6   2   0         58.69         67.91         9.09 o                         
  -5   2   0        206.43        242.89        19.94 o                         
  -4   2   0        449.43        392.03        15.15 o                         
  -3   2   0        803.33        736.87        26.69 o                         
  -2   2   0       2509.19       2609.42        19.52 o                         
  -1   2   0        900.57        814.55        10.86 o                         
   0   2   0          8.84         23.40         4.05 o                         
   1   2   0       1257.52       1339.62        11.20 o                         
   2   2   0       1787.06       1824.05         8.01 o                         
   3   2   0        519.73        584.99         4.40 o                         
   4   2   0         15.55         16.59         1.77 o                         
   5   2   0        261.55        237.77         9.23 o                         
   6   2   0        628.11        642.98        75.18 o                         
   7   2   0        366.13        347.52        14.64 o                         
   8   2   0        188.52        163.43        14.99 o                         
   9   2   0        513.33        522.14        17.77 o                         
  10   2   0         66.09         54.64         7.84 o                         
  -8   3   0          2.28          9.58         1.84 o                         
  -7   3   0         13.21          7.46         2.68 o                         
  -6   3   0          8.00          9.31         2.69 o                         
  -5   3   0       1075.41       1139.30        45.57 o                         
  -4   3   0         81.12         80.98         8.89 o                         
  -3   3   0        931.21        881.96        21.32 o                         
  -2   3   0       2684.71       2604.79        20.23 o                         
  -1   3   0         16.21          3.07         0.74 o                         
   0   3   0       1965.48       2007.35        18.58 o                         
   1   3   0      11163.06      11802.65       632.95 o                         
   2   3   0       2996.72       3085.21       137.41 o                         
   3   3   0          9.87         17.59         1.18 o                         
   4   3   0          5.67         17.12         1.11 o                         
   5   3   0        157.71        139.38         5.58 o                         
   6   3   0        516.26        538.02         9.20 o                         
   7   3   0       4341.94       4499.01       111.60 o                         
   8   3   0          3.11          3.69         2.52 o                         
   9   3   0        277.99        276.74        13.68 o                         
  10   3   0         29.75         19.28         4.45 o                         
  11   3   0         19.17         22.11         3.74 o                         
  -7   4   0         58.86         62.76         8.17 o                         
  -6   4   0        242.33        234.43        12.75 o                         
  -5   4   0       1268.62       1273.73        28.44 o                         
  -4   4   0        259.29        248.86        20.61 o                         
  -3   4   0         23.85         20.71         3.05 o                         
  -2   4   0       2156.45       2265.49        28.28 o                         
  -1   4   0       3555.32       3590.56        29.88 o                         
   0   4   0       1612.25       1495.80        17.25 o                         
   1   4   0        829.31        775.16         8.62 o                         
   2   4   0        374.00        361.43        10.67 o                         
   3   4   0      18065.39      18279.70      2890.55 o                         
   4   4   0       5769.52       5796.90        39.58 o                         
   5   4   0         33.18         46.64         4.14 o                         
   6   4   0        513.68        500.37         8.54 o                         
   7   4   0       3007.21       3174.80        43.74 o                         
   8   4   0       1004.84       1094.45        85.81 o                         
   9   4   0         21.64         17.90         3.18 o                         
  10   4   0         93.63         81.39         8.15 o                         
  11   4   0        323.18        286.58        26.59 o                         
  -6   5   0        118.94        107.29         9.59 o                         
  -5   5   0       2121.35       2205.82        63.33 o                         
  -4   5   0        902.62        943.28        24.21 o                         
  -3   5   0        112.89        117.30         8.70 o                         
  -2   5   0        952.74        954.65        25.22 o                         
  -1   5   0        795.92        779.60        17.37 o                         
   0   5   0        887.48        881.37        14.85 o                         
   1   5   0        585.53        544.68        10.84 o                         
   2   5   0       1947.35       1908.35        17.62 o                         
   3   5   0       5442.03       5634.24        68.72 o                         
   4   5   0       9598.42       9700.19       118.94 o                         
   5   5   0        394.58        464.54        10.05 o                         
   6   5   0       1119.74       1150.26        23.18 o                         
   7   5   0        327.01        321.88         9.88 o                         
   8   5   0       2395.98       2574.68        59.43 o                         
   9   5   0       1075.95       1108.80        17.17 o                         
  10   5   0        132.00        111.61        10.56 o                         
  11   5   0         67.59         58.00         7.69 o                         
  -6   6   0          0.19          1.61         1.27 o                         
  -5   6   0       1127.10       1168.12        22.64 o                         
  -4   6   0         56.76         50.47         9.04 o                         
  -3   6   0        128.92        115.40        11.32 o                         
  -2   6   0        349.98        332.69        16.91 o                         
  -1   6   0         84.14         74.92         9.31 o                         
   0   6   0       1648.67       1670.10        25.25 o                         
   1   6   0        663.44        665.73        10.88 o                         
   2   6   0        482.34        457.38        14.11 o                         
   3   6   0          5.47          9.30         0.95 o                         
   4   6   0       1896.46       1790.49        23.61 o                         
   5   6   0        780.67        769.02        21.71 o                         
   6   6   0        390.64        380.48         9.37 o                         
   7   6   0        330.38        337.64        12.69 o                         
   8   6   0        673.55        671.71        21.39 o                         
   9   6   0       1122.48       1089.39        23.07 o                         
  10   6   0         14.50         11.04         3.09 o                         
  -5   7   0        121.90        120.05        16.17 o                         
  -4   7   0         51.65         39.82         7.53 o                         
  -3   7   0         56.65         43.36         8.06 o                         
  -2   7   0        566.59        552.49        12.42 o                         
  -1   7   0         26.09         26.93         5.94 o                         
   0   7   0       1951.39       2127.61        53.63 o                         
   1   7   0       2055.13       2208.96        39.22 o                         
   2   7   0        207.36        187.75        20.80 o                         
   3   7   0         71.78         68.76         4.75 o                         
   4   7   0        117.57        116.69         6.22 o                         
   5   7   0       1533.16       1575.36        24.79 o                         
   6   7   0         17.25         20.23         2.56 o                         
   7   7   0         11.59         18.19         1.60 o                         
   8   7   0         56.05         66.08         7.41 o                         
   9   7   0         88.50         82.98        12.06 o                         
  10   7   0        166.80        156.17        20.26 o                         
  -3   8   0         52.56         51.87         7.18 o                         
  -2   8   0        392.97        398.57        18.24 o                         
  -1   8   0        717.86        723.68        20.19 o                         
   0   8   0         41.71         40.09         8.00 o                         
   1   8   0          3.43          3.66         1.03 o                         
   2   8   0       1703.03       1753.18        36.57 o                         
   3   8   0          0.64          3.05         1.04 o                         
   4   8   0        515.14        516.84        14.77 o                         
   5   8   0        618.26        598.40        10.65 o                         
   6   8   0        127.66        133.74         7.62 o                         
   7   8   0        859.48        873.06        18.83 o                         
   8   8   0          8.73          5.88         1.68 o                         
   9   8   0          2.39          1.28         1.17 o                         
  10   8   0        375.70        366.15         8.74 o                         
  -2   9   0         63.28         62.03         5.48 o                         
  -1   9   0        737.76        751.11        20.15 o                         
   0   9   0         73.71         75.87         7.46 o                         
   1   9   0        173.20        159.18        23.71 o                         
   2   9   0       1883.19       1906.06        30.64 o                         
   3   9   0          2.51          4.46         0.74 o                         
   4   9   0        573.15        546.88        14.83 o                         
   5   9   0        309.36        320.42        13.03 o                         
   6   9   0        237.44        247.57        10.62 o                         
   7   9   0       5592.15       5885.15       118.41 o                         
   8   9   0        205.16        205.66        11.56 o                         
   9   9   0         14.86          7.63         2.24 o                         
  10   9   0        274.86        274.15         8.87 o                         
  -1  10   0        170.77        165.02        17.23 o                         
   0  10   0        162.14        153.39        13.71 o                         
   1  10   0          1.92          4.79         1.83 o                         
   2  10   0        320.50        289.54        17.63 o                         
   3  10   0        108.55         84.45         9.53 o                         
   4  10   0        123.90        114.86        17.55 o                         
   5  10   0        928.84        944.17        25.04 o                         
   6  10   0        232.58        235.99        13.86 o                         
   7  10   0       1369.69       1433.89        35.95 o                         
   8  10   0        666.28        721.35        23.06 o                         
   9  10   0          1.43          2.09         1.41 o                         
  10  10   0        302.01        247.47        25.94 o                         
   1  11   0         32.32         24.65         3.33 o                         
   2  11   0        113.23        121.34        23.74 o                         
   3  11   0        362.93        381.23        25.02 o                         
   4  11   0       1179.20       1339.89        44.46 o                         
   5  11   0        267.56        261.34        28.26 o                         
   6  11   0          0.52          0.19         0.77 o                         
   7  11   0         84.82         93.05         8.03 o                         
   8  11   0          3.65          2.70         1.56 o                         
   9  11   0          4.62          4.13         1.89 o                         
   5  12   0        278.14        273.34        26.17 o                         
   6  12   0         17.47         15.04         3.67 o                         
  -5 -12   1         51.76         42.00         6.19 o                         
  -8 -11   1        166.60        117.04        22.70 o                         
  -7 -11   1        141.98        123.37        15.56 o                         
  -6 -11   1        357.70        380.86        11.19 o                         
  -5 -11   1        287.74        264.69        21.39 o                         
  -4 -11   1        253.98        264.06        10.54 o                         
  -3 -11   1        347.65        372.10        21.26 o                         
  -2 -11   1        893.39        912.13        25.11 o                         
  -1 -11   1         80.34         63.47         6.82 o                         
  -9 -10   1         30.50         31.32         5.91 o                         
  -8 -10   1        470.46        515.59        20.65 o                         
  -7 -10   1        583.25        568.85        18.49 o                         
  -6 -10   1        309.79        316.12        21.50 o                         
  -5 -10   1        477.17        463.62        16.18 o                         
  -4 -10   1        349.79        339.22        14.20 o                         
  -3 -10   1         70.48         62.61        11.19 o                         
  -2 -10   1        255.86        244.03        15.97 o                         
  -1 -10   1         27.66         25.12         4.06 o                         
   0 -10   1         22.65         28.27         4.19 o                         
   1 -10   1        667.77        667.45        16.13 o                         
 -10  -9   1        218.44        197.43        16.41 o                         
  -9  -9   1         76.49         75.95        10.67 o                         
  -8  -9   1       1848.10       1963.02        74.73 o                         
  -7  -9   1        867.31        942.40        21.97 o                         
  -6  -9   1       1687.84       1724.27        28.75 o                         
  -5  -9   1        384.37        393.32        13.47 o                         
  -4  -9   1         31.03         31.28         5.11 o                         
  -3  -9   1        566.14        586.68        12.21 o                         
  -2  -9   1         94.22         89.25        14.55 o                         
  -1  -9   1       1090.60       1064.45        17.24 o                         
   0  -9   1         71.12         69.29         8.27 o                         
   1  -9   1         19.99         27.38         4.23 o                         
   2  -9   1        122.92        123.05        10.36 o                         
 -10  -8   1         18.83         14.48         3.59 o                         
  -9  -8   1          3.88          3.07         1.74 o                         
  -8  -8   1        990.83       1011.93        24.76 o                         
  -7  -8   1        946.54        940.79        24.48 o                         
  -6  -8   1        253.10        257.15        10.32 o                         
  -5  -8   1         33.35         30.59         2.62 o                         
  -4  -8   1         51.17         51.45         4.88 o                         
  -3  -8   1       1306.84       1335.61        22.19 o                         
  -2  -8   1        237.98        234.40         7.69 o                         
  -1  -8   1       1057.57       1036.45        21.49 o                         
   0  -8   1        972.97       1008.55        47.77 o                         
   1  -8   1       1227.15       1336.92        86.47 o                         
   2  -8   1        483.21        470.99        26.82 o                         
   3  -8   1        175.89        194.49        17.12 o                         
   4  -8   1          5.62          7.88         2.82 o                         
 -10  -7   1        152.61        126.58        18.00 o                         
  -9  -7   1         52.80         44.50         9.11 o                         
  -8  -7   1          9.57         12.24         2.89 o                         
  -7  -7   1         16.21          8.17         2.87 o                         
  -6  -7   1        763.46        759.27        25.12 o                         
  -5  -7   1        275.86        288.69        11.80 o                         
  -4  -7   1        517.59        535.12         9.51 o                         
  -3  -7   1       1074.74       1099.71        14.30 o                         
  -2  -7   1        954.96        913.94        17.32 o                         
  -1  -7   1        894.66        909.24        15.53 o                         
   0  -7   1         17.11         16.96         2.25 o                         
   1  -7   1       3038.91       3091.41        73.44 o                         
   2  -7   1          0.08          3.06         1.81 o                         
   3  -7   1        280.33        299.83        25.63 o                         
   4  -7   1         60.51         52.60        10.58 o                         
   5  -7   1         22.62         22.74         3.58 o                         
 -10  -6   1        390.28        399.12        22.17 o                         
  -9  -6   1        337.27        343.93        19.50 o                         
  -8  -6   1        515.22        514.77        18.87 o                         
  -7  -6   1        182.28        147.21        16.80 o                         
  -6  -6   1        679.30        658.00        10.96 o                         
  -5  -6   1        120.54        105.94         5.80 o                         
  -4  -6   1       2580.81       2718.24        39.12 o                         
  -3  -6   1        130.82        144.47         8.90 o                         
  -2  -6   1         18.15         14.73         1.30 o                         
  -1  -6   1       1234.16       1177.56        17.40 o                         
   0  -6   1       1047.38       1016.95        11.61 o                         
   1  -6   1       3943.03       4129.02        78.73 o                         
   2  -6   1       1261.96       1294.70        39.55 o                         
   3  -6   1        246.15        234.98        11.91 o                         
   4  -6   1        744.83        710.91        56.29 o                         
   5  -6   1         12.84         11.96         3.43 o                         
   6  -6   1        839.83        863.38        27.98 o                         
 -10  -5   1         62.29         57.82         7.93 o                         
  -9  -5   1       1974.41       2079.63        42.72 o                         
  -8  -5   1         97.70         88.69        10.13 o                         
  -7  -5   1       2098.59       2235.08        44.24 o                         
  -6  -5   1         65.71         65.76         8.01 o                         
  -5  -5   1        420.91        365.53         6.81 o                         
  -4  -5   1       4550.44       4333.00        30.69 o                         
  -3  -5   1          7.57          8.45         1.77 o                         
  -2  -5   1        879.95        756.73        13.47 o                         
  -1  -5   1       3075.36       3098.17        26.30 o                         
   0  -5   1         50.70         61.64         3.47 o                         
   1  -5   1       1839.03       1826.30        21.99 o                         
   2  -5   1       1447.84       1508.32        17.02 o                         
   3  -5   1          4.31          1.14         1.56 o                         
   4  -5   1        247.42        265.05        20.55 o                         
   5  -5   1         12.66         13.46         2.96 o                         
   6  -5   1        819.61        846.88        28.80 o                         
 -11  -4   1         17.67         14.04         2.91 o                         
 -10  -4   1          2.78          2.35         0.93 o                         
  -9  -4   1        143.63        123.83        11.48 o                         
  -8  -4   1        114.06        104.40         7.89 o                         
  -7  -4   1       1127.12       1208.89        24.70 o                         
  -6  -4   1          4.19         10.46         1.63 o                         
  -5  -4   1        366.33        332.43         9.42 o                         
  -4  -4   1       3339.91       3209.32        15.51 o                         
  -3  -4   1        524.11        551.36         5.35 o                         
  -2  -4   1       2031.22       1937.28        12.89 o                         
  -1  -4   1       1274.05       1147.10         9.26 o                         
   0  -4   1       1736.59       1809.63        14.17 o                         
   1  -4   1       6141.09       6195.38        43.86 o                         
   2  -4   1       1070.86       1020.74        17.50 o                         
   3  -4   1       1567.39       1549.97        20.93 o                         
   4  -4   1       1089.91       1051.81        22.22 o                         
   5  -4   1          4.84          3.05         1.24 o                         
   6  -4   1         43.51         49.35         7.28 o                         
   7  -4   1         20.65         25.03         3.86 o                         
 -10  -3   1          3.22          4.05         2.06 o                         
  -9  -3   1         24.99         25.24         2.92 o                         
  -8  -3   1       3845.98       3963.90        56.60 o                         
  -7  -3   1        792.71        760.65        16.05 o                         
  -6  -3   1        125.28        131.54         7.16 o                         
  -5  -3   1         88.67         87.75         6.96 o                         
  -4  -3   1       9487.50      10180.12        68.47 o                         
  -3  -3   1        516.81        513.31         4.90 o                         
  -2  -3   1       2505.30       2523.21        24.61 o                         
  -1  -3   1       2864.55       2781.88        29.17 o                         
   0  -3   1       1584.40       1617.62        10.82 o                         
   1  -3   1       8453.63       8664.19        82.74 o                         
   2  -3   1        313.09        306.84        15.84 o                         
   3  -3   1        276.92        235.99         9.17 o                         
   4  -3   1       2707.88       2874.33        74.37 o                         
   5  -3   1         11.77         11.39         3.93 o                         
   6  -3   1        369.41        400.38        30.39 o                         
   7  -3   1          3.32          7.80         4.17 o                         
   8  -3   1          2.84          6.95         5.01 o                         
 -10  -2   1        366.28        343.02         9.08 o                         
  -9  -2   1       1278.67       1309.82        34.94 o                         
  -8  -2   1       2887.57       2931.49        86.32 o                         
  -7  -2   1       1816.52       1890.68        42.47 o                         
  -6  -2   1        341.57        322.31        29.81 o                         
  -5  -2   1        239.23        278.16        13.40 o                         
  -4  -2   1        661.94        656.64         7.15 o                         
  -3  -2   1       4770.13       4843.25        23.20 o                         
  -2  -2   1         95.99         96.26         3.36 o                         
   0  -2   1          0.30         15.56         2.50 o                         
   1  -2   1         83.15         77.13         8.81 o                         
   2  -2   1        150.92        154.82         6.09 o                         
   3  -2   1       2889.08       2990.50        22.83 o                         
   4  -2   1        641.39        615.17        17.41 o                         
   5  -2   1       1684.33       1651.84        47.26 o                         
   6  -2   1        324.18        292.02        15.37 o                         
   7  -2   1        436.11        459.55        30.72 o                         
   8  -2   1        225.49        212.50        23.22 o                         
   9  -2   1        471.36        448.89        24.04 o                         
 -10  -1   1         12.57         10.65         1.61 o                         
  -9  -1   1        971.87       1009.57        26.98 o                         
  -8  -1   1        200.28        218.01        14.57 o                         
  -7  -1   1          5.78          4.81         1.34 o                         
  -6  -1   1       2318.51       2270.77        46.84 o                         
  -5  -1   1       1151.57       1113.43        18.30 o                         
  -4  -1   1       2871.37       2971.50        44.88 o                         
  -3  -1   1          5.86         17.94         6.82 o                         
  -2  -1   1        486.11        505.80        16.10 o                         
  -1  -1   1       1591.08       1559.09        10.13 o                         
   0  -1   1       1502.67       1405.86        18.33 o                         
   1  -1   1         25.92         23.61         1.70 o                         
   2  -1   1        103.49        100.88         6.91 o                         
   3  -1   1       1193.42        921.91        12.81 o                         
   4  -1   1        138.00        156.33         8.56 o                         
   5  -1   1       1403.26       1446.97        33.95 o                         
   6  -1   1        788.37        756.98        24.72 o                         
   7  -1   1        401.45        466.95        37.83 o                         
   8  -1   1        765.18        861.50        44.17 o                         
   9  -1   1        576.37        562.94        36.98 o                         
  -9   0   1        690.55        738.76        21.09 o                         
  -8   0   1        574.89        631.46        41.02 o                         
  -7   0   1       1048.93       1065.35        38.59 o                         
  -6   0   1        514.57        520.79        17.32 o                         
  -5   0   1       1089.15       1101.87        25.78 o                         
  -4   0   1       4383.55       4540.06        45.52 o                         
  -3   0   1       1111.34       1136.11        20.96 o                         
  -2   0   1       4031.99       4326.71        41.76 o                         
   1   0   1       5822.57       7292.48        68.33 o                         
   2   0   1       2896.32       2752.66        33.92 o                         
   3   0   1       1354.75       1398.77        13.64 o                         
   4   0   1        279.39        217.29         7.20 o                         
   5   0   1        947.13       1017.73        16.95 o                         
   6   0   1        341.01        373.21        24.78 o                         
   7   0   1        144.75        152.10        32.85 o                         
   8   0   1        344.41        366.12        29.07 o                         
   9   0   1         49.14         52.44         5.12 o                         
  10   0   1        350.64        352.95        29.17 o                         
  -9   1   1        306.63        289.17        12.68 o                         
  -8   1   1         36.76         32.32         5.29 o                         
  -7   1   1         10.17          9.96         3.33 o                         
  -6   1   1         64.90         72.32        10.63 o                         
  -5   1   1        288.11        280.10        19.83 o                         
  -4   1   1       2538.74       2605.58        39.17 o                         
  -3   1   1       1949.38       2027.20        29.80 o                         
  -2   1   1       1480.41       1573.05        21.67 o                         
  -1   1   1      12882.15      12182.46       114.50 o                         
   0   1   1       4313.16       4370.39        29.21 o                         
   1   1   1        503.88        508.48        22.19 o                         
   2   1   1        787.70        791.31         6.88 o                         
   3   1   1       2757.66       2722.90        30.20 o                         
   4   1   1       4623.06       4436.17        34.23 o                         
   5   1   1       4416.40       4555.27        65.72 o                         
   6   1   1       1971.25       1985.42        52.96 o                         
   7   1   1       4126.71       4356.40        60.66 o                         
   8   1   1        753.32        793.58        23.45 o                         
   9   1   1        306.70        297.51        18.08 o                         
  10   1   1         12.51         10.54         2.27 o                         
  -8   2   1         27.07         25.53         4.05 o                         
  -7   2   1        690.62        662.72        24.89 o                         
  -6   2   1       2043.72       2040.22        30.23 o                         
  -5   2   1        471.69        475.16        25.44 o                         
  -4   2   1       6476.77       6631.19      1261.15 o                         
  -3   2   1        847.47        931.18        22.39 o                         
  -2   2   1         16.61         21.16         2.07 o                         
  -1   2   1       1665.30       1654.13        15.87 o                         
   0   2   1        381.94        445.57         8.34 o                         
   1   2   1       1385.70       1412.09         8.12 o                         
   2   2   1       2814.04       2838.72        17.73 o                         
   3   2   1       1032.18        993.77         7.27 o                         
   4   2   1       2825.84       2778.11        21.06 o                         
   5   2   1       2708.62       2767.29        23.27 o                         
   6   2   1        422.04        427.16         9.32 o                         
   7   2   1        229.57        228.53        37.48 o                         
   8   2   1        644.28        627.25        20.29 o                         
   9   2   1        139.70        129.80        10.81 o                         
  10   2   1         48.84         38.72         4.87 o                         
  -8   3   1          2.63         12.02         2.34 o                         
  -7   3   1         46.85         60.77         6.38 o                         
  -6   3   1        784.74        812.32        26.68 o                         
  -5   3   1        412.02        421.87        15.65 o                         
  -4   3   1       2158.48       2319.43        43.74 o                         
  -3   3   1       1002.38       1080.04        57.75 o                         
  -2   3   1         11.08         12.50         1.83 o                         
  -1   3   1        142.56        152.03         7.12 o                         
   0   3   1        223.93        260.90         7.58 o                         
   1   3   1         14.13         11.08         0.95 o                         
   2   3   1        149.76        168.26         4.83 o                         
   4   3   1         89.49         58.20         3.02 o                         
   5   3   1        274.11        251.07         7.60 o                         
   6   3   1         40.31         29.80         6.09 o                         
   7   3   1        325.94        305.23         7.77 o                         
   8   3   1       1648.73       1712.50        28.26 o                         
   9   3   1        514.13        498.75        18.46 o                         
  10   3   1         18.09         15.74         2.47 o                         
  11   3   1        128.11        115.58        20.65 o                         
  -7   4   1         33.30         27.38         4.17 o                         
  -6   4   1        239.34        269.71        34.66 o                         
  -5   4   1       1463.96       1505.36        46.62 o                         
  -4   4   1        277.89        272.10        12.82 o                         
  -3   4   1        598.51        557.38        14.91 o                         
  -2   4   1       1616.40       1754.04        40.19 o                         
  -1   4   1        140.61        128.65        11.70 o                         
   0   4   1       1282.42       1286.99        20.44 o                         
   1   4   1       1114.63       1162.94        12.09 o                         
   2   4   1       1367.30       1271.31        13.00 o                         
   3   4   1       5534.43       5735.33        55.33 o                         
   4   4   1        136.44        145.16         4.42 o                         
   5   4   1        917.96        911.07        20.11 o                         
   6   4   1         95.04         89.65         4.35 o                         
   7   4   1        641.69        639.07        11.08 o                         
   8   4   1        198.48        191.72         8.67 o                         
   9   4   1         99.67        101.00         9.23 o                         
  10   4   1        164.61        122.78        27.31 o                         
  11   4   1        289.29        276.69        25.80 o                         
  -6   5   1        151.66        157.12        14.05 o                         
  -5   5   1        466.83        459.18        16.95 o                         
  -4   5   1        105.76        106.24         6.12 o                         
  -3   5   1        618.33        589.22        10.54 o                         
  -2   5   1         12.65         12.88         5.61 o                         
  -1   5   1         25.83         24.32         2.97 o                         
   0   5   1       4248.51       4680.35        38.57 o                         
   1   5   1       2340.84       2279.90        19.11 o                         
   2   5   1         86.00         62.57         4.01 o                         
   3   5   1       4355.57       4281.89        57.93 o                         
   4   5   1         10.73          2.46         1.60 o                         
   5   5   1       1528.21       1340.15        17.85 o                         
   6   5   1       1777.18       1887.48        35.10 o                         
   7   5   1        130.52        129.37         9.15 o                         
   8   5   1       2851.96       2940.50        38.70 o                         
   9   5   1         11.00         12.04         2.06 o                         
  10   5   1        223.55        202.79        11.63 o                         
  11   5   1        957.80        945.46        34.43 o                         
  -5   6   1        484.34        443.43        18.77 o                         
  -4   6   1        687.82        662.25        15.18 o                         
  -3   6   1        228.45        221.33        10.11 o                         
  -2   6   1        294.94        261.92        10.14 o                         
  -1   6   1        855.43        838.74        14.31 o                         
   0   6   1       1717.07       1761.93        63.68 o                         
   1   6   1        532.97        510.57         8.54 o                         
   2   6   1         79.30         94.70         4.16 o                         
   3   6   1       6183.44       6465.41       179.42 o                         
   4   6   1          6.94         18.42         2.06 o                         
   5   6   1        995.19       1034.12        13.55 o                         
   6   6   1       1651.72       1703.21        25.91 o                         
   7   6   1         72.24         70.10         6.95 o                         
   8   6   1       2038.56       2094.28        30.82 o                         
   9   6   1        113.61        121.80         8.72 o                         
  10   6   1        254.29        223.02        12.79 o                         
  11   6   1        947.19        957.89        31.35 o                         
  -4   7   1        159.71        142.35        19.53 o                         
  -3   7   1        593.32        584.90        15.91 o                         
  -2   7   1        972.22       1016.44        20.93 o                         
  -1   7   1       2655.22       2768.36        41.08 o                         
   0   7   1       1422.09       1413.45        49.76 o                         
   1   7   1          8.75          9.41         2.82 o                         
   2   7   1          4.24          4.13         0.99 o                         
   3   7   1        633.83        627.15        12.85 o                         
   4   7   1        159.70        140.71         9.75 o                         
   5   7   1          1.95          1.99         0.89 o                         
   6   7   1        232.22        244.74         9.27 o                         
   7   7   1         53.27         50.61         3.81 o                         
   8   7   1        280.33        272.16        13.19 o                         
   9   7   1         76.29         76.13         7.79 o                         
  10   7   1        227.79        191.47        21.78 o                         
  -3   8   1        100.72         98.79        22.17 o                         
  -2   8   1       1295.26       1303.75        26.33 o                         
  -1   8   1         50.46         43.84         7.13 o                         
   0   8   1        653.93        649.82        19.62 o                         
   1   8   1        857.44        848.39        21.85 o                         
   2   8   1         26.40         22.76         2.89 o                         
   3   8   1        235.01        274.26        13.67 o                         
   4   8   1        537.72        524.15        18.73 o                         
   5   8   1        630.89        614.53        13.18 o                         
   6   8   1        188.10        219.29         9.25 o                         
   7   8   1         27.28         26.61         3.59 o                         
   8   8   1        333.50        318.02        20.12 o                         
   9   8   1         13.74          9.46         2.90 o                         
  10   8   1        199.14        168.17        21.67 o                         
  -2   9   1        179.28        187.10        13.46 o                         
  -1   9   1        308.04        329.85        25.17 o                         
   0   9   1        593.18        548.33        26.92 o                         
   1   9   1          4.05          3.15         1.62 o                         
   2   9   1         32.75         30.48         4.40 o                         
   3   9   1       1430.94       1516.61        36.56 o                         
   4   9   1        102.12        101.04        11.99 o                         
   5   9   1        225.66        219.40        12.38 o                         
   6   9   1        828.09        834.29        21.66 o                         
   7   9   1       1141.50       1078.15        68.86 o                         
   8   9   1         41.04         37.53         4.56 o                         
   9   9   1        150.44        148.09        20.07 o                         
  10   9   1         90.97         77.82         9.65 o                         
  -1  10   1         13.53         11.37         4.25 o                         
   0  10   1         56.04         65.15         7.98 o                         
   1  10   1        151.11        135.56        13.62 o                         
   2  10   1        111.56         82.57        17.03 o                         
   3  10   1        676.11        676.65        25.08 o                         
   4  10   1       1042.00       1035.15        16.14 o                         
   5  10   1        591.29        586.44        20.27 o                         
   6  10   1        916.62        988.11        25.30 o                         
   7  10   1        747.85        788.85        20.04 o                         
   8  10   1         60.56         59.19         5.79 o                         
   9  10   1        717.40        772.42        36.59 o                         
  10  10   1        483.87        484.03        32.02 o                         
   1  11   1        600.11        590.08        73.45 o                         
   2  11   1        184.17        195.21        19.28 o                         
   3  11   1        707.92        738.96        26.06 o                         
   4  11   1        191.86        124.38        46.33 o                         
   5  11   1        102.99         89.56        10.17 o                         
   6  11   1        216.69        213.07        17.02 o                         
   7  11   1        153.83        166.79        14.85 o                         
   8  11   1         15.44         18.01         2.55 o                         
   9  11   1         27.84         21.27         2.88 o                         
   5  12   1         38.23         36.80         5.00 o                         
   6  12   1         26.81         24.06         5.82 o                         
   7  12   1          2.91          5.59         1.63 o                         
  -8 -11   2          4.24          3.31         3.34 o                         
  -7 -11   2        154.91        147.63        13.82 o                         
  -6 -11   2         19.16         14.78         4.13 o                         
  -5 -11   2         16.98          8.65         3.09 o                         
  -4 -11   2          1.94          5.31         1.91 o                         
  -3 -11   2        962.87        986.39        33.45 o                         
  -2 -11   2          3.82          7.31         3.80 o                         
  -1 -11   2          9.36          5.87         1.38 o                         
  -9 -10   2        212.95        201.13        21.83 o                         
  -8 -10   2         84.94         84.10        18.27 o                         
  -7 -10   2        872.51        846.74        21.36 o                         
  -6 -10   2        456.20        449.81        14.48 o                         
  -5 -10   2        113.56        121.54        17.06 o                         
  -4 -10   2        123.95        115.50        15.46 o                         
  -3 -10   2        279.08        239.11        13.09 o                         
  -2 -10   2         12.11         10.19         4.14 o                         
  -1 -10   2        388.87        382.33        23.03 o                         
   0 -10   2        518.33        511.05        33.72 o                         
   1 -10   2        160.01        178.78        19.70 o                         
 -10  -9   2         76.60         66.78         7.78 o                         
  -9  -9   2        702.45        725.85        26.04 o                         
  -8  -9   2        563.77        607.96        19.18 o                         
  -7  -9   2       1107.35       1107.11        17.17 o                         
  -6  -9   2       2528.97       2588.59        38.12 o                         
  -5  -9   2         39.47         36.92         5.43 o                         
  -4  -9   2         48.71         46.04         6.93 o                         
  -3  -9   2        602.80        547.12        14.05 o                         
  -2  -9   2          0.60          2.46         1.13 o                         
  -1  -9   2        284.98        291.30        16.10 o                         
   0  -9   2        495.69        535.05        18.99 o                         
   1  -9   2         23.70         25.17         4.45 o                         
   2  -9   2        547.85        526.49        17.18 o                         
 -10  -8   2         85.70         74.69         9.17 o                         
  -9  -8   2        554.95        554.75        30.72 o                         
  -8  -8   2       3057.80       3245.95        68.35 o                         
  -7  -8   2        118.26        117.39        22.23 o                         
  -6  -8   2        508.81        509.82        16.44 o                         
  -5  -8   2       1217.61       1229.29        25.73 o                         
  -4  -8   2         88.95         70.55        10.20 o                         
  -3  -8   2       1610.04       1562.27        30.46 o                         
  -2  -8   2       2392.33       2326.16        27.26 o                         
  -1  -8   2       2028.99       2080.62        43.82 o                         
   0  -8   2       1035.27       1024.94        23.03 o                         
   1  -8   2         60.57         57.41         6.18 o                         
   2  -8   2        224.60        221.93        21.93 o                         
   3  -8   2         83.48        103.78         9.50 o                         
   4  -8   2          3.85          2.86         2.83 o                         
 -10  -7   2         93.38         99.21        12.67 o                         
  -9  -7   2          9.37          7.13         2.46 o                         
  -8  -7   2        387.65        365.73        20.30 o                         
  -7  -7   2        424.37        380.97        78.71 o                         
  -6  -7   2       1265.51       1222.28        25.17 o                         
  -5  -7   2        119.31        108.77         8.13 o                         
  -4  -7   2        132.24        144.28         7.02 o                         
  -3  -7   2       2388.67       2366.28        30.46 o                         
  -2  -7   2          0.99          3.45         1.06 o                         
  -1  -7   2        159.69        165.96         9.91 o                         
   0  -7   2       2861.78       2783.76        50.77 o                         
   1  -7   2         13.30          5.24         4.55 o                         
   2  -7   2         77.70         60.68        17.35 o                         
   3  -7   2        246.50        223.22        20.79 o                         
   4  -7   2         51.33         60.89         8.02 o                         
   5  -7   2        231.40        245.15        15.26 o                         
 -11  -6   2         33.86         31.65         4.78 o                         
 -10  -6   2        225.50        210.00        21.54 o                         
  -9  -6   2         38.75         35.39         5.50 o                         
  -8  -6   2          8.34         16.91         3.96 o                         
  -7  -6   2        165.29        170.52        13.00 o                         
  -6  -6   2         74.51         65.07         7.22 o                         
  -5  -6   2          3.15          3.58         0.84 o                         
  -4  -6   2        442.89        463.44         9.20 o                         
  -3  -6   2        929.32        855.30         9.93 o                         
  -2  -6   2       1770.76       1789.05        20.09 o                         
  -1  -6   2        758.67        760.21        12.32 o                         
   0  -6   2        332.68        331.02         6.44 o                         
   1  -6   2        217.25        214.75         5.94 o                         
   2  -6   2        373.98        382.85        15.99 o                         
   3  -6   2        333.51        321.11        16.17 o                         
   4  -6   2          6.62          4.24         2.50 o                         
   5  -6   2        331.69        344.25        31.79 o                         
   6  -6   2        918.57        942.85        22.77 o                         
 -11  -5   2        332.11        203.26        14.43 o                         
 -10  -5   2        227.36        229.69        24.80 o                         
  -9  -5   2        127.67        115.65        15.09 o                         
  -8  -5   2        631.55        641.27        23.78 o                         
  -7  -5   2         12.65         15.02         3.22 o                         
  -6  -5   2        850.24        860.96        20.26 o                         
  -5  -5   2       2595.36       2303.15        58.52 o                         
  -4  -5   2        146.70        161.88         4.60 o                         
  -3  -5   2       4213.61       4410.67        50.74 o                         
  -2  -5   2        731.59        744.42        18.62 o                         
  -1  -5   2          1.56          4.57         0.81 o                         
   0  -5   2          8.27          6.36         3.70 o                         
   1  -5   2        949.08        924.05        10.39 o                         
   2  -5   2         10.88          9.05         1.15 o                         
   3  -5   2         91.27        104.35         7.96 o                         
   4  -5   2        831.01        880.27        31.72 o                         
   5  -5   2        206.40        230.90        13.42 o                         
   6  -5   2       1444.13       1545.95        36.27 o                         
   7  -5   2         14.06         12.78         2.30 o                         
 -10  -4   2        529.43        516.47        28.54 o                         
  -9  -4   2        190.03        201.12        17.26 o                         
  -8  -4   2       1083.14       1148.24        28.92 o                         
  -7  -4   2        720.34        711.38        20.94 o                         
  -6  -4   2        329.71        328.36        12.52 o                         
  -4  -4   2       1956.15       2038.01        32.10 o                         
  -3  -4   2       5543.57       5542.71        30.97 o                         
  -1  -4   2        179.75        181.72         2.99 o                         
   0  -4   2       2324.82       2157.63        16.90 o                         
   1  -4   2        430.52        463.28         9.62 o                         
   2  -4   2       3089.41       3013.54        44.11 o                         
   3  -4   2       2081.72       2058.79        38.12 o                         
   4  -4   2       1790.27       1864.27        27.35 o                         
   5  -4   2        754.27        750.25        28.76 o                         
   6  -4   2        652.78        639.36       160.58 o                         
   7  -4   2         36.08         35.60         6.09 o                         
 -10  -3   2          1.53          4.11         2.30 o                         
  -9  -3   2         42.39         41.36         6.01 o                         
  -8  -3   2       1759.42       1943.09        50.63 o                         
  -7  -3   2        248.32        227.75        13.57 o                         
  -6  -3   2        256.38        283.62         9.79 o                         
  -5  -3   2       3546.39       3500.53        69.02 o                         
  -4  -3   2       1169.72       1198.25        15.18 o                         
  -3  -3   2       1673.14       1667.70        20.56 o                         
  -2  -3   2        419.64        388.75         8.44 o                         
  -1  -3   2         25.83         22.22         2.46 o                         
   0  -3   2       8142.73       8305.19        79.35 o                         
   1  -3   2        373.93        324.52         8.05 o                         
   3  -3   2       2644.37       2632.58        39.52 o                         
   4  -3   2        989.91        934.26        16.72 o                         
   5  -3   2        145.65        140.15        14.11 o                         
   6  -3   2         93.62         78.72        13.28 o                         
   7  -3   2        399.52        440.23        34.04 o                         
   8  -3   2        377.04        400.45        31.82 o                         
 -10  -2   2        145.46        134.89        12.33 o                         
  -9  -2   2        136.32        140.06        12.56 o                         
  -8  -2   2        830.41        834.86        48.11 o                         
  -7  -2   2        373.48        327.29        12.28 o                         
  -6  -2   2        242.42        232.89        13.83 o                         
  -5  -2   2        855.79        791.04        30.36 o                         
  -4  -2   2        105.04        115.17         6.82 o                         
  -3  -2   2        333.61        350.02         9.19 o                         
  -2  -2   2       4497.94       4872.54        32.79 o                         
  -1  -2   2        733.93        711.11        11.29 o                         
   0  -2   2         24.03         25.93         3.89 o                         
   1  -2   2       4048.16       3988.52        22.09 o                         
   2  -2   2        376.19        386.40         9.74 o                         
   3  -2   2       1379.39       1494.32        22.78 o                         
   4  -2   2       2768.33       2907.59        30.50 o                         
   5  -2   2        221.32        202.31        12.23 o                         
   6  -2   2        287.48        333.93        20.44 o                         
   7  -2   2         55.23         65.39         9.31 o                         
   8  -2   2        181.74        232.12        23.72 o                         
   9  -2   2        676.61        682.20        20.83 o                         
 -10  -1   2        325.64        325.43        18.94 o                         
  -9  -1   2         21.71         18.50         2.45 o                         
  -8  -1   2       1116.51       1134.07        37.39 o                         
  -7  -1   2        537.22        586.68        44.07 o                         
  -6  -1   2         81.40         74.11         4.91 o                         
  -5  -1   2        705.60        845.76        19.87 o                         
  -4  -1   2        279.94        249.75         7.22 o                         
  -3  -1   2       1562.57       1542.13        15.01 o                         
  -2  -1   2        509.33        437.45        11.03 o                         
  -1  -1   2       6140.47       6203.65        58.67 o                         
   0  -1   2       1613.40       1655.85        22.14 o                         
   1  -1   2       5562.27       5204.43        48.95 o                         
   2  -1   2       1955.65       1931.61        24.14 o                         
   3  -1   2       2244.82       2182.41        29.65 o                         
   4  -1   2        807.67        724.90        26.13 o                         
   5  -1   2          5.26          6.29         1.87 o                         
   6  -1   2        371.48        363.37        13.92 o                         
   7  -1   2        250.67        281.75        23.93 o                         
   8  -1   2        153.80        171.41        21.93 o                         
   9  -1   2        860.96        870.83        31.69 o                         
  -9   0   2        307.93        323.68        10.97 o                         
  -8   0   2         31.16         28.07         2.55 o                         
  -7   0   2        607.08        604.99        34.74 o                         
  -6   0   2        397.70        396.32        28.80 o                         
  -5   0   2        197.88        196.04        16.63 o                         
  -4   0   2       1336.81       1323.51        32.45 o                         
  -3   0   2       1730.39       1887.37        26.35 o                         
  -2   0   2       1701.44       1689.72        16.04 o                         
  -1   0   2       7834.89       8365.56        78.80 o                         
   0   0   2        336.00        327.16         7.97 o                         
   2   0   2        290.23        316.13        10.57 o                         
   3   0   2        459.83        531.83         7.62 o                         
   4   0   2       1402.19       1441.64        14.64 o                         
   5   0   2          4.02          2.46         1.14 o                         
   6   0   2        534.40        572.80        32.49 o                         
   7   0   2       1187.17       1179.76        42.52 o                         
   8   0   2         89.17         92.48        13.98 o                         
   9   0   2        604.38        629.52        27.77 o                         
  10   0   2        180.83        167.50        16.98 o                         
  -9   1   2        245.72        226.71        15.04 o                         
  -8   1   2         14.00         15.62         2.80 o                         
  -7   1   2          7.64          8.41         2.24 o                         
  -6   1   2       1537.01       1591.43        23.16 o                         
  -5   1   2       1029.88       1033.80        24.07 o                         
  -4   1   2       4333.75       4666.21        67.67 o                         
  -3   1   2         80.98         99.96         7.84 o                         
  -2   1   2       1142.25       1009.99        13.23 o                         
   0   1   2         28.80         21.87         1.10 o                         
   1   1   2       3173.23       3096.50        17.11 o                         
   2   1   2       1520.76       1561.71        15.18 o                         
   3   1   2       2121.83       2068.69        15.78 o                         
   4   1   2       5285.55       5326.31        55.66 o                         
   5   1   2       4710.41       5001.57        48.95 o                         
   6   1   2       2617.87       2700.13        49.63 o                         
   7   1   2       1493.70       1545.05        31.82 o                         
   8   1   2         11.52          9.69         2.49 o                         
   9   1   2        271.50        261.82        16.66 o                         
  10   1   2          1.99          2.69         2.85 o                         
  -8   2   2        679.16        676.88        17.22 o                         
  -7   2   2        200.96        214.27        15.33 o                         
  -6   2   2         36.98         37.99         5.29 o                         
  -5   2   2       1456.10       1537.59        22.79 o                         
  -4   2   2        530.34        476.75        14.17 o                         
  -3   2   2         42.64         43.17         5.18 o                         
  -2   2   2         91.55         90.18         6.64 o                         
  -1   2   2       1763.11       1698.19        16.45 o                         
   0   2   2       3567.05       3614.61        35.33 o                         
   1   2   2        350.76        445.00         8.07 o                         
   3   2   2        662.74        613.75         5.62 o                         
   4   2   2      11346.38      11595.01        77.62 o                         
   5   2   2          8.09          4.94         0.76 o                         
   6   2   2       1771.13       1815.84        20.78 o                         
   7   2   2       3055.89       3144.34        49.45 o                         
   8   2   2         63.20         55.57         4.56 o                         
   9   2   2        274.09        258.98        12.82 o                         
  10   2   2          5.11          8.33         3.07 o                         
  11   2   2        128.27        123.63        22.15 o                         
  -8   3   2        138.43        125.28        15.53 o                         
  -7   3   2        838.82        852.82        25.07 o                         
  -6   3   2         93.17         96.76         9.30 o                         
  -5   3   2       1160.47       1318.08        49.78 o                         
  -4   3   2        644.66        656.10        19.62 o                         
  -3   3   2        305.13        263.17        10.39 o                         
  -2   3   2       1969.25       1997.80        38.69 o                         
  -1   3   2       1509.92       1915.72        19.17 o                         
   0   3   2          4.06          5.04         1.19 o                         
   1   3   2        383.89        366.06         6.36 o                         
   2   3   2       3087.81       3166.67        35.91 o                         
   3   3   2       1543.21       1625.90        15.29 o                         
   4   3   2       4972.05       4730.18        30.02 o                         
   5   3   2       1790.90       1834.75        29.61 o                         
   6   3   2         55.61         62.75         2.80 o                         
   7   3   2        109.96        116.02         5.33 o                         
   8   3   2        531.12        553.51        18.24 o                         
   9   3   2        135.64        127.77         7.30 o                         
  10   3   2          4.12          2.93         1.52 o                         
  11   3   2          0.60          6.65         2.65 o                         
  -7   4   2         64.15         55.05         5.34 o                         
  -6   4   2        323.49        335.79        18.34 o                         
  -5   4   2        404.38        370.84        16.63 o                         
  -4   4   2       1418.01       1496.80        34.35 o                         
  -3   4   2         25.20         21.59         3.24 o                         
  -2   4   2         59.62         65.69         4.93 o                         
  -1   4   2        425.91        381.19         8.59 o                         
   0   4   2        238.49        188.86         4.81 o                         
   1   4   2       1134.26       1079.49        22.70 o                         
   2   4   2        806.00        860.73        14.14 o                         
   3   4   2          2.55          3.03         0.34 o                         
   4   4   2       1506.64       1509.73        12.75 o                         
   5   4   2         20.20         26.90         2.84 o                         
   6   4   2       2594.94       2619.09        33.95 o                         
   7   4   2        707.55        756.44        29.69 o                         
   8   4   2        321.66        312.55        10.37 o                         
   9   4   2        158.05        156.39        10.31 o                         
  10   4   2         80.46         75.32         9.50 o                         
  11   4   2        502.65        506.31        52.09 o                         
  -6   5   2        263.71        240.97        20.53 o                         
  -5   5   2        118.51        120.49        11.89 o                         
  -4   5   2         18.69         25.94         7.35 o                         
  -3   5   2        915.53        906.89        19.03 o                         
  -2   5   2       1059.00       1060.92        14.85 o                         
  -1   5   2        941.78        845.03        15.05 o                         
   0   5   2        312.36        286.23         9.30 o                         
   1   5   2         46.39         43.42         4.64 o                         
   3   5   2       1145.73       1069.95        11.45 o                         
   4   5   2       2555.27       2428.14        23.94 o                         
   5   5   2        433.73        359.05         6.71 o                         
   6   5   2          5.01          3.52         1.67 o                         
   7   5   2       1257.78       1253.29        20.86 o                         
   8   5   2         64.70         55.27         3.62 o                         
   9   5   2        645.78        627.50        13.65 o                         
  10   5   2        688.22        672.64        30.52 o                         
  11   5   2        593.41        550.92        23.33 o                         
  -5   6   2         46.24         39.62         4.80 o                         
  -4   6   2          8.68         10.94         2.22 o                         
  -3   6   2         36.74         37.34         3.98 o                         
  -2   6   2          1.10          5.28         1.03 o                         
  -1   6   2       1774.68       1853.90        21.90 o                         
   0   6   2        680.69        672.14        13.20 o                         
   1   6   2        231.80        196.94         5.20 o                         
   2   6   2       3598.68       3645.95        58.58 o                         
   3   6   2       1045.63        867.41        37.59 o                         
   4   6   2        191.96        183.29        11.13 o                         
   5   6   2       1193.08       1299.94        16.96 o                         
   6   6   2         13.51         12.95         1.76 o                         
   7   6   2       4163.20       4272.04        58.83 o                         
   8   6   2       1195.86       1149.92        23.65 o                         
   9   6   2        229.95        223.35        10.97 o                         
  10   6   2       1141.76       1124.45        38.09 o                         
  11   6   2        501.71        480.19        13.94 o                         
  -4   7   2        560.48        567.31        26.90 o                         
  -3   7   2        239.69        236.84        15.31 o                         
  -2   7   2          9.67         15.09         2.75 o                         
  -1   7   2       1140.27       1141.56        27.02 o                         
   0   7   2        485.88        480.09        14.49 o                         
   1   7   2        618.81        658.50        11.39 o                         
   2   7   2       1149.41       1170.21        15.43 o                         
   3   7   2        310.59        300.75        10.60 o                         
   5   7   2        347.62        332.07         9.48 o                         
   6   7   2         73.65         60.10         4.97 o                         
   7   7   2        401.59        440.61        12.14 o                         
   8   7   2       2168.77       2219.25        44.05 o                         
   9   7   2        129.55        109.66        16.62 o                         
  10   7   2        366.39        271.35        52.63 o                         
  -3   8   2        659.04        636.99        15.13 o                         
  -2   8   2         18.45         16.08         4.05 o                         
  -1   8   2       2161.79       2281.01        74.73 o                         
   0   8   2        970.92       1008.50        17.99 o                         
   1   8   2        341.61        326.09         9.83 o                         
   2   8   2        335.01        294.58        10.69 o                         
   3   8   2         39.73         40.17         6.09 o                         
   4   8   2        881.24        881.87        27.83 o                         
   5   8   2        292.80        256.12        10.78 o                         
   6   8   2        787.08        730.33        23.21 o                         
   7   8   2        126.01        137.66        10.20 o                         
   8   8   2        557.47        529.52        16.64 o                         
   9   8   2        150.79        128.39        18.94 o                         
  10   8   2        426.99        427.13        37.29 o                         
  -2   9   2        719.30        741.19        19.18 o                         
  -1   9   2         19.29         16.96         3.82 o                         
   0   9   2         41.61         42.89         9.04 o                         
   1   9   2         37.53         30.20         3.05 o                         
   2   9   2         24.60         19.05         2.60 o                         
   3   9   2         27.29         29.99         7.65 o                         
   4   9   2       1005.60        968.34        24.41 o                         
   5   9   2        474.43        493.34        19.16 o                         
   6   9   2        701.42        675.08        18.08 o                         
   7   9   2         66.18         77.73         7.56 o                         
   8   9   2        425.45        428.81        21.14 o                         
   9   9   2         30.14         26.20         5.69 o                         
  10   9   2         84.93         76.15        10.96 o                         
   0  10   2          3.03          3.95         1.58 o                         
   1  10   2        121.10        131.83        13.34 o                         
   2  10   2        187.88        163.31        17.53 o                         
   3  10   2        410.73        409.00        14.21 o                         
   4  10   2         25.29         19.09         3.01 o                         
   5  10   2         78.81         89.19         8.47 o                         
   6  10   2       3096.98       3250.78       107.53 o                         
   7  10   2         67.72         66.32        10.67 o                         
   8  10   2        404.77        430.75        20.23 o                         
   9  10   2          7.51          9.24         3.02 o                         
  10  10   2        177.76        197.78        18.52 o                         
   1  11   2          0.32          0.79         1.99 o                         
   2  11   2        171.50        179.19        20.63 o                         
   3  11   2        369.46        406.21        23.37 o                         
   4  11   2         41.88         41.85         5.40 o                         
   5  11   2          6.11          6.90         1.69 o                         
   6  11   2       1397.69       1486.59        33.89 o                         
   7  11   2         65.83         69.43         6.04 o                         
   8  11   2        409.04        399.10        11.69 o                         
   9  11   2        226.94        214.00        14.61 o                         
   5  12   2         23.80         22.00         4.06 o                         
   6  12   2        271.57        200.89        52.18 o                         
   7  12   2        130.96        125.93        16.17 o                         
  -8 -11   3          4.99          4.65         1.37 o                         
  -7 -11   3        576.06        542.19        16.11 o                         
  -6 -11   3        107.04         99.49        15.80 o                         
  -5 -11   3         66.33         57.22        12.48 o                         
  -4 -11   3        343.28        344.08        19.83 o                         
  -3 -11   3         85.34         84.95        11.35 o                         
  -2 -11   3        214.82        224.73        18.28 o                         
  -9 -10   3         35.97         42.93         5.13 o                         
  -8 -10   3         15.07          9.63         1.90 o                         
  -7 -10   3        260.26        282.98        25.44 o                         
  -6 -10   3        427.78        415.00        18.09 o                         
  -5 -10   3        478.27        461.17        15.17 o                         
  -4 -10   3        143.14        145.97        20.78 o                         
  -3 -10   3         68.04         53.02        10.84 o                         
  -2 -10   3         40.85         39.67         4.88 o                         
  -1 -10   3        220.16        217.28        20.06 o                         
   0 -10   3         74.92         80.33         7.41 o                         
   1 -10   3        292.14        348.17        32.41 o                         
 -10  -9   3        233.68        212.89        22.87 o                         
  -9  -9   3        616.73        622.33        22.07 o                         
  -8  -9   3          9.78         13.72         3.76 o                         
  -7  -9   3        521.00        562.30        19.08 o                         
  -6  -9   3        225.75        215.33        13.93 o                         
  -5  -9   3         13.90         14.16         2.71 o                         
  -4  -9   3        171.80        151.49        15.63 o                         
  -3  -9   3         12.92         11.86         4.52 o                         
  -2  -9   3        750.99        722.68        23.35 o                         
  -1  -9   3        795.05        768.53        25.34 o                         
   0  -9   3          8.42         13.67         3.45 o                         
   1  -9   3         98.54         98.66        11.16 o                         
   2  -9   3        412.06        460.72        31.45 o                         
 -10  -8   3        710.64        673.88        18.17 o                         
  -9  -8   3       1509.37       1597.57        51.59 o                         
  -8  -8   3        364.20        334.32        23.69 o                         
  -7  -8   3       1678.38       1709.40        41.92 o                         
  -6  -8   3         92.77         85.88        10.33 o                         
  -5  -8   3       1641.94       1686.88        30.35 o                         
  -4  -8   3       1298.42       1308.06        26.92 o                         
  -3  -8   3         56.09         54.59         4.51 o                         
  -2  -8   3       2629.42       2749.44        27.90 o                         
  -1  -8   3         97.35        118.65         7.83 o                         
   0  -8   3        206.31        222.84        12.31 o                         
   1  -8   3        224.23        245.49        21.29 o                         
   2  -8   3        122.99        120.52        11.45 o                         
   3  -8   3         56.38         60.87         6.51 o                         
   4  -8   3          2.52          6.09         4.94 o                         
 -10  -7   3        407.25        393.62        12.43 o                         
  -9  -7   3        220.55        218.50        20.41 o                         
  -8  -7   3        319.00        313.30        20.00 o                         
  -7  -7   3        236.51        262.49        19.09 o                         
  -6  -7   3         15.34         19.23         2.04 o                         
  -5  -7   3        255.75        250.88         8.00 o                         
  -4  -7   3       2306.13       2395.93        27.11 o                         
  -3  -7   3        604.21        636.51        10.81 o                         
  -2  -7   3       3687.01       3783.57        49.95 o                         
  -1  -7   3        748.04        701.62        14.57 o                         
   0  -7   3        909.23        912.65        15.62 o                         
   1  -7   3        475.51        487.09        13.42 o                         
   2  -7   3        399.94        407.54        15.50 o                         
   3  -7   3        331.90        373.41        21.14 o                         
   4  -7   3          3.71          6.02         2.77 o                         
   5  -7   3          1.82          5.50         2.17 o                         
 -10  -6   3         89.90         79.17        10.96 o                         
  -9  -6   3         21.72         23.17         6.35 o                         
  -8  -6   3        132.58        134.13        12.76 o                         
  -7  -6   3        417.21        393.19        21.02 o                         
  -6  -6   3        161.21        146.27        11.87 o                         
  -5  -6   3        121.71         96.58         5.28 o                         
  -4  -6   3       1742.70       1722.19        53.21 o                         
  -3  -6   3       1651.20       1766.25        34.13 o                         
  -2  -6   3         53.25         36.85         5.22 o                         
  -1  -6   3        182.32        179.72         8.40 o                         
   0  -6   3        430.99        418.48        14.95 o                         
   1  -6   3         11.06         15.00         2.89 o                         
   2  -6   3        115.54        111.95         7.15 o                         
   3  -6   3         31.11         21.73         4.89 o                         
   4  -6   3        449.35        471.64        24.12 o                         
   5  -6   3        598.46        535.10        27.71 o                         
   6  -6   3        102.03        114.99        14.35 o                         
 -10  -5   3         34.59         25.00         5.52 o                         
  -9  -5   3         53.45         59.02        11.50 o                         
  -8  -5   3          9.10          8.09         2.17 o                         
  -7  -5   3        987.21       1002.30        36.48 o                         
  -6  -5   3         51.31         48.32        14.38 o                         
  -5  -5   3         27.21         21.59         3.12 o                         
  -4  -5   3        276.44        238.14        10.24 o                         
  -3  -5   3        180.48        180.38        13.17 o                         
  -2  -5   3        488.76        478.66        20.00 o                         
  -1  -5   3        427.15        409.47         7.55 o                         
   0  -5   3        901.86        841.10        11.51 o                         
   1  -5   3         17.15         29.76         4.27 o                         
   2  -5   3        966.68       1011.97        14.11 o                         
   3  -5   3        786.39        768.16        18.77 o                         
   4  -5   3          1.75         -0.90         1.57 o                         
   5  -5   3       2061.82       2168.69        33.16 o                         
   6  -5   3        124.64        125.66        12.19 o                         
   7  -5   3        430.93        453.34        33.48 o                         
 -10  -4   3        372.29        332.77         9.94 o                         
  -9  -4   3          5.80          2.46         1.17 o                         
  -8  -4   3        423.35        404.88        22.24 o                         
  -7  -4   3        713.23        672.50        17.90 o                         
  -6  -4   3       3788.45       3838.23        92.50 o                         
  -5  -4   3       2511.24       2418.23        31.56 o                         
  -4  -4   3       2695.47       2648.90        21.87 o                         
  -3  -4   3       2398.28       2217.05        30.94 o                         
  -2  -4   3        356.87        367.99         9.34 o                         
  -1  -4   3        197.68        195.81         4.41 o                         
   0  -4   3       1808.68       1836.02        59.20 o                         
   1  -4   3       2908.60       2950.70        42.80 o                         
   2  -4   3       2194.57       2232.56        49.77 o                         
   3  -4   3        384.15        357.69        13.85 o                         
   4  -4   3         18.01         24.89         3.86 o                         
   5  -4   3       1242.68       1290.07        27.44 o                         
   6  -4   3         52.28         65.98        10.17 o                         
   7  -4   3         24.30         26.19         5.83 o                         
 -10  -3   3        165.73        146.56        19.67 o                         
  -9  -3   3        205.68        196.90        18.41 o                         
  -8  -3   3        520.18        531.61        21.75 o                         
  -7  -3   3       1208.39       1211.39        56.25 o                         
  -6  -3   3       2248.13       2195.60        52.76 o                         
  -5  -3   3       4588.84       4558.78        45.61 o                         
  -4  -3   3         38.99         62.75        12.27 o                         
  -3  -3   3       3807.30       3748.57        35.57 o                         
  -2  -3   3        924.46        959.85        20.70 o                         
   1  -3   3        541.79        508.78         5.60 o                         
   2  -3   3       2361.88       2245.94        39.52 o                         
   3  -3   3       1755.18       1809.94        41.11 o                         
   4  -3   3        116.82        101.19        14.09 o                         
   5  -3   3       1690.55       1630.04        25.95 o                         
   6  -3   3        371.97        404.28        23.42 o                         
   7  -3   3         37.07         26.48         6.67 o                         
   8  -3   3          2.40          9.57         3.41 o                         
 -10  -2   3         96.27         86.41         8.68 o                         
  -9  -2   3       1572.43       1649.85        37.72 o                         
  -8  -2   3       2374.72       2516.05        40.51 o                         
  -7  -2   3        432.77        464.70        49.45 o                         
  -6  -2   3         30.93         41.25         5.68 o                         
  -5  -2   3        804.84        820.70        32.19 o                         
  -4  -2   3        286.27        250.59         8.44 o                         
  -3  -2   3        470.21        431.66        15.13 o                         
  -2  -2   3       1041.02       1017.71        14.05 o                         
  -1  -2   3       2273.33       2375.49        23.74 o                         
   0  -2   3       8412.18       9124.18        60.67 o                         
   1  -2   3        120.63        104.95         5.33 o                         
   3  -2   3        681.79        707.72        26.09 o                         
   4  -2   3        385.14        442.58        18.33 o                         
   5  -2   3       1379.96       1362.44        22.67 o                         
   6  -2   3        555.74        542.70        23.97 o                         
   7  -2   3        734.71        803.90        49.56 o                         
   8  -2   3        242.43        256.17        26.41 o                         
   9  -2   3         37.31         42.87         5.59 o                         
 -10  -1   3        119.93        106.51         9.24 o                         
  -9  -1   3        906.06        948.69        23.73 o                         
  -8  -1   3        547.30        534.67        14.81 o                         
  -7  -1   3        132.95        123.58         8.35 o                         
  -6  -1   3        230.46        212.15        10.83 o                         
  -5  -1   3         20.86         23.09         3.22 o                         
  -4  -1   3       7266.08       7834.37        93.32 o                         
  -3  -1   3          6.10         20.30         1.73 o                         
  -2  -1   3        335.18        323.51        13.11 o                         
  -1  -1   3         84.39        166.56        13.13 o                         
   0  -1   3         42.59         72.27         4.46 o                         
   1  -1   3          4.91         10.38         0.91 o                         
   2  -1   3        223.10        207.67         4.30 o                         
   3  -1   3        872.13        805.55        13.17 o                         
   4  -1   3         17.12         13.66         1.94 o                         
   5  -1   3        349.29        377.84        19.22 o                         
   6  -1   3        824.64        779.99        17.85 o                         
   7  -1   3         56.25         49.87         4.64 o                         
   8  -1   3        971.54        970.67        27.26 o                         
   9  -1   3        415.41        446.29        31.46 o                         
  -9   0   3         71.98         64.45         6.90 o                         
  -8   0   3        193.63        202.23        10.17 o                         
  -7   0   3        368.09        365.99        16.61 o                         
  -6   0   3         85.75         80.59         7.28 o                         
  -5   0   3        466.52        544.72        13.39 o                         
  -4   0   3        773.94        827.91        13.72 o                         
  -3   0   3       2603.32       2621.94        38.34 o                         
  -2   0   3        165.77        131.53        14.81 o                         
  -1   0   3       4083.47       4084.08        27.30 o                         
   0   0   3       7260.58       7947.60       115.27 o                         
   1   0   3       7835.32       7963.55        74.76 o                         
   2   0   3         11.79         14.30         0.92 o                         
   3   0   3       1211.10       1279.40        13.33 o                         
   4   0   3         56.21         52.86         5.41 o                         
   5   0   3        664.44        698.15        19.81 o                         
   6   0   3        382.44        398.19        12.44 o                         
   7   0   3        370.62        372.51        14.39 o                         
   8   0   3        290.69        312.10        23.63 o                         
   9   0   3       1135.10       1232.13        41.41 o                         
  10   0   3         49.44         53.13         7.19 o                         
  -9   1   3         15.99         18.35         2.70 o                         
  -8   1   3        112.42        109.04        10.60 o                         
  -7   1   3         24.33         27.20         6.14 o                         
  -6   1   3         35.07         39.98         3.86 o                         
  -5   1   3        924.51        840.96        16.83 o                         
  -4   1   3         44.27         52.99         6.66 o                         
  -3   1   3       5604.74       6027.19       184.13 o                         
  -2   1   3      12283.06      13247.31      2094.82 o                         
   0   1   3       4689.31       4616.57        25.61 o                         
   1   1   3        471.06        422.97        12.38 o                         
   2   1   3       1215.70       1279.68        22.13 o                         
   3   1   3        249.86        233.34         8.41 o                         
   4   1   3       1343.98       1399.02        11.35 o                         
   5   1   3       5113.76       5023.43        76.23 o                         
   6   1   3        792.92        761.59        13.92 o                         
   7   1   3        585.04        562.07        10.04 o                         
   8   1   3         86.36         90.51        10.05 o                         
   9   1   3        282.24        274.49        18.07 o                         
  10   1   3          1.09          5.54         3.06 o                         
  -8   2   3        342.53        325.37        25.31 o                         
  -7   2   3          4.29          1.94         1.56 o                         
  -6   2   3        298.58        313.66        13.83 o                         
  -5   2   3       1726.39       1878.46        69.71 o                         
  -4   2   3        175.15        210.99         7.44 o                         
  -3   2   3        169.72        201.14         8.64 o                         
  -2   2   3       1541.34       1499.34        14.99 o                         
  -1   2   3       8859.64       9351.95        89.08 o                         
   0   2   3       5208.20       5252.37        50.56 o                         
   1   2   3        254.77        274.64        11.86 o                         
   2   2   3       2477.30       2549.12        25.37 o                         
   4   2   3       3863.85       3943.14        68.10 o                         
   5   2   3       4569.31       4453.80        37.99 o                         
   6   2   3        688.57        660.17        23.99 o                         
   7   2   3         83.74         84.79         4.77 o                         
   8   2   3       1769.36       1833.82        27.10 o                         
   9   2   3        235.55        202.54        41.85 o                         
  10   2   3        509.37        516.34        33.98 o                         
  11   2   3         33.73         34.69        11.22 o                         
  -7   3   3          2.66          6.04         4.31 o                         
  -6   3   3       1049.13        984.09        29.33 o                         
  -5   3   3       2615.60       2756.32        79.83 o                         
  -4   3   3         24.62         19.30         3.19 o                         
  -3   3   3        426.25        423.52        11.24 o                         
  -2   3   3        441.09        420.45        35.14 o                         
  -1   3   3       1693.98       1752.65        14.14 o                         
   0   3   3       2615.15       2585.54        33.12 o                         
   1   3   3         98.12         84.77         5.32 o                         
   2   3   3       1545.84       1627.39        15.60 o                         
   3   3   3       3524.53       3393.93        23.41 o                         
   4   3   3        104.65         79.70         4.42 o                         
   5   3   3        577.69        543.57        11.33 o                         
   6   3   3        127.13        109.87         4.44 o                         
   7   3   3        420.86        371.74         7.51 o                         
   8   3   3        171.86        174.41        10.35 o                         
  10   3   3         45.37         46.09         9.17 o                         
  11   3   3        204.42        198.84        18.67 o                         
  -7   4   3         21.63         17.27         2.28 o                         
  -6   4   3         16.54         17.32         2.89 o                         
  -5   4   3        444.20        445.31        17.25 o                         
  -4   4   3        160.80        154.40         9.56 o                         
  -3   4   3         44.92         48.94         5.91 o                         
  -2   4   3        503.28        555.48         9.81 o                         
  -1   4   3        458.01        444.67         9.56 o                         
   0   4   3       7909.37       7801.74        43.55 o                         
   1   4   3        643.99        681.20        14.28 o                         
   2   4   3        608.36        648.92         8.77 o                         
   3   4   3        899.32        840.14        15.91 o                         
   4   4   3       1356.99       1390.34        15.93 o                         
   5   4   3          0.14          2.30         0.38 o                         
   6   4   3        321.61        255.28         6.66 o                         
   7   4   3        819.14        824.80        13.71 o                         
   8   4   3         32.75         23.41         2.91 o                         
   9   4   3        251.18        189.89        29.03 o                         
  10   4   3         14.93         14.56         4.70 o                         
  11   4   3         56.68         52.09         9.96 o                         
  -6   5   3        120.80        126.61        11.03 o                         
  -5   5   3        129.01        134.85        11.87 o                         
  -4   5   3        354.77        326.39        12.43 o                         
  -3   5   3         52.23         46.22         3.66 o                         
  -2   5   3        419.41        411.45        13.95 o                         
  -1   5   3       1905.22       1843.66        28.20 o                         
   0   5   3       3855.26       3956.42        33.02 o                         
   1   5   3       2384.32       2467.19        36.26 o                         
   2   5   3       1057.61       1100.02        18.12 o                         
   3   5   3        253.87        220.21        12.56 o                         
   4   5   3        523.65        542.76        11.36 o                         
   5   5   3        106.87        105.30         5.46 o                         
   6   5   3       1244.81       1251.72        16.06 o                         
   7   5   3       1100.15       1079.16        23.90 o                         
   8   5   3       1209.81       1168.99        39.76 o                         
   9   5   3        696.32        621.75        23.51 o                         
  10   5   3        363.38        387.89        16.88 o                         
  11   5   3        401.03        353.51        12.74 o                         
  -5   6   3          2.64          7.77         2.14 o                         
  -4   6   3          6.43          6.12         1.70 o                         
  -3   6   3          0.54          2.88         1.84 o                         
  -2   6   3          4.41          1.93         1.68 o                         
  -1   6   3       1263.02       1280.31        22.07 o                         
   0   6   3        136.11        128.97         6.66 o                         
   1   6   3        415.79        349.35         7.93 o                         
   2   6   3       5618.67       5544.96       144.11 o                         
   3   6   3         35.00         28.54         4.28 o                         
   4   6   3       1748.58       1699.43        31.59 o                         
   5   6   3         53.60         55.33         4.31 o                         
   6   6   3        553.66        547.38        37.89 o                         
   7   6   3       7002.25       6954.21       463.44 o                         
   8   6   3        461.86        415.67        11.33 o                         
   9   6   3        971.96        855.31        39.86 o                         
  10   6   3        469.06        461.39        25.17 o                         
  11   6   3         13.50         15.52         4.04 o                         
  -4   7   3         25.33         21.44         2.96 o                         
  -3   7   3         25.53         14.37         6.12 o                         
  -2   7   3       1596.95       1634.94        20.51 o                         
  -1   7   3       1337.23       1360.06        39.25 o                         
   0   7   3        706.11        715.09        24.81 o                         
   1   7   3         13.54         16.45         2.19 o                         
   2   7   3        905.86        872.70        37.03 o                         
   3   7   3          6.57          3.00         2.87 o                         
   4   7   3        288.60        288.90        10.06 o                         
   5   7   3         11.75         15.82         3.57 o                         
   6   7   3       1361.95       1391.33        29.39 o                         
   7   7   3       4137.42       4440.83        62.74 o                         
   8   7   3         83.23         92.02        15.35 o                         
   9   7   3        649.73        656.46        32.20 o                         
  10   7   3        371.28        220.13        15.22 o                         
  11   7   3         44.67         32.26         7.20 o                         
  -3   8   3          1.86          2.14         0.98 o                         
  -2   8   3       1944.09       2003.55        37.43 o                         
  -1   8   3        911.07        967.68        19.29 o                         
   0   8   3        337.93        312.94        11.26 o                         
   1   8   3         20.03         21.24         2.29 o                         
   2   8   3         10.29         11.94         1.60 o                         
   4   8   3        467.27        511.50        15.44 o                         
   5   8   3         77.60         66.94         9.45 o                         
   6   8   3        211.95        210.82        13.77 o                         
   7   8   3        994.56       1091.73        29.09 o                         
   8   8   3         26.53         21.41         5.04 o                         
   9   8   3          3.14          1.06         1.81 o                         
  10   8   3         39.77         46.45         6.26 o                         
  11   8   3         21.37         26.41         4.41 o                         
  -2   9   3        119.51         96.29        23.59 o                         
  -1   9   3        413.84        382.55        11.18 o                         
   0   9   3          4.13          4.31         1.53 o                         
   1   9   3          3.47          2.23         0.79 o                         
   2   9   3        415.37        411.30        19.93 o                         
   3   9   3        868.84        874.07        22.99 o                         
   4   9   3       1613.12       1693.61        33.67 o                         
   5   9   3          1.78          9.40         1.95 o                         
   6   9   3        403.91        386.26        24.52 o                         
   7   9   3        801.04        790.19        47.88 o                         
   8   9   3        159.21        168.55        13.46 o                         
   9   9   3         22.80         31.19         6.48 o                         
  10   9   3          2.17          4.39         2.74 o                         
  11   9   3          0.14          2.44         1.69 o                         
   0  10   3        226.39        216.35        16.34 o                         
   1  10   3        140.85        106.92        12.48 o                         
   3  10   3         18.97         16.63         5.81 o                         
   4  10   3        696.47        754.44        44.23 o                         
   5  10   3       1276.34       1316.71        58.81 o                         
   6  10   3        859.13        849.21        22.65 o                         
   7  10   3        534.02        555.95        18.67 o                         
   8  10   3          3.82          6.64         1.66 o                         
   9  10   3         29.44         30.04         5.70 o                         
  10  10   3         91.53         91.21        16.19 o                         
   2  11   3        706.16        721.68        21.43 o                         
   3  11   3         49.94         38.63        13.39 o                         
   4  11   3         80.30         66.85         6.99 o                         
   5  11   3        593.93        590.03        24.12 o                         
   6  11   3        351.08        361.83        21.76 o                         
   7  11   3        390.08        392.48        17.10 o                         
   8  11   3         61.74         58.61         6.01 o                         
   9  11   3          0.27          5.50         1.48 o                         
   5  12   3        153.44         67.52        52.00 o                         
   6  12   3         11.25          8.25         1.82 o                         
   7  12   3          9.05          6.37         2.56 o                         
  -7 -11   4          9.80          7.06         1.57 o                         
  -6 -11   4        585.65        625.61        12.63 o                         
  -5 -11   4        191.96        182.34        20.05 o                         
  -4 -11   4          0.01          6.39         3.35 o                         
  -3 -11   4        292.79        276.13        24.70 o                         
  -2 -11   4         12.80          8.17         1.89 o                         
  -8 -10   4         58.15         61.20         7.13 o                         
  -7 -10   4        104.63         96.18        19.54 o                         
  -6 -10   4         85.69         82.96         7.60 o                         
  -5 -10   4         16.20         13.74         2.56 o                         
  -4 -10   4        878.27        917.78        48.06 o                         
  -3 -10   4         15.90         11.61         6.64 o                         
  -2 -10   4        139.89        122.89        14.32 o                         
  -1 -10   4          3.65          4.12         1.40 o                         
   0 -10   4        336.52        360.34        33.15 o                         
  -9  -9   4         14.40          8.72         1.70 o                         
  -8  -9   4        284.54        286.73        27.67 o                         
  -7  -9   4        540.14        551.17        19.39 o                         
  -6  -9   4        100.38         94.26        13.27 o                         
  -5  -9   4          2.48          3.61         1.13 o                         
  -4  -9   4        123.48        109.49         7.43 o                         
  -3  -9   4         24.93         22.39         2.40 o                         
  -2  -9   4        101.37         95.23         8.48 o                         
  -1  -9   4         31.67         38.79         4.58 o                         
   0  -9   4         35.11         36.64         4.35 o                         
   1  -9   4       1475.55       1522.77        44.60 o                         
   2  -9   4         18.63         19.66         2.67 o                         
 -10  -8   4        422.10        405.51        25.80 o                         
  -9  -8   4         69.86         75.71        10.69 o                         
  -8  -8   4        510.39        511.27        23.67 o                         
  -7  -8   4       1727.27       1701.52        26.05 o                         
  -6  -8   4        179.09        170.60        16.80 o                         
  -5  -8   4         75.78         59.45         6.08 o                         
  -4  -8   4        120.05        109.59         7.40 o                         
  -3  -8   4       1090.35       1103.89        23.11 o                         
  -2  -8   4        894.71        878.66        18.74 o                         
  -1  -8   4        244.78        214.99        11.80 o                         
   0  -8   4         97.33        104.65         5.43 o                         
   1  -8   4       1019.19       1011.42        13.78 o                         
   2  -8   4          1.06          5.12         1.51 o                         
   3  -8   4         59.89         61.74         6.34 o                         
 -10  -7   4        129.51        124.41        23.56 o                         
  -9  -7   4        885.99        911.61        30.26 o                         
  -8  -7   4        281.10        282.63        22.94 o                         
  -7  -7   4        457.02        482.06        26.69 o                         
  -6  -7   4        855.01        835.81        29.19 o                         
  -5  -7   4        759.41        750.86        15.25 o                         
  -4  -7   4       1242.80       1315.51        26.75 o                         
  -3  -7   4       4463.89       4595.23        54.35 o                         
  -2  -7   4       4779.55       4968.98        65.97 o                         
  -1  -7   4         65.62         59.07         4.63 o                         
   0  -7   4        563.81        592.54        18.87 o                         
   1  -7   4        727.02        726.91        23.73 o                         
   2  -7   4        605.42        629.60        16.90 o                         
   3  -7   4        129.75        145.41        10.36 o                         
   4  -7   4          2.11          5.17         1.46 o                         
   5  -7   4         88.87         97.88        15.33 o                         
 -10  -6   4         38.95         35.39         6.87 o                         
  -9  -6   4         18.15         12.50         4.02 o                         
  -8  -6   4       1280.20       1277.75        29.80 o                         
  -7  -6   4          6.20          4.09         1.35 o                         
  -6  -6   4        296.12        275.39        15.87 o                         
  -5  -6   4        578.50        571.84        29.44 o                         
  -4  -6   4       1917.33       1833.21        33.61 o                         
  -3  -6   4        226.96        226.33         8.97 o                         
  -2  -6   4          5.28          3.92         1.24 o                         
  -1  -6   4       1451.34       1498.32        19.55 o                         
   0  -6   4         42.37         50.92         4.91 o                         
   1  -6   4        887.96        918.39        25.11 o                         
   2  -6   4         29.18         25.76         4.13 o                         
   3  -6   4        278.40        275.96        12.04 o                         
   4  -6   4        190.64        195.15        15.06 o                         
   5  -6   4         48.33         52.66         5.62 o                         
   6  -6   4        201.92        210.52        12.98 o                         
 -10  -5   4         27.56         27.54         5.57 o                         
  -9  -5   4          4.97         -0.83         1.74 o                         
  -8  -5   4        721.04        884.13        31.96 o                         
  -7  -5   4        237.94        263.82        14.24 o                         
  -6  -5   4         31.05         38.00         8.39 o                         
  -5  -5   4         91.61         93.16         6.76 o                         
  -4  -5   4        548.84        518.81        14.07 o                         
  -3  -5   4         61.20         61.94        11.66 o                         
  -2  -5   4         69.24         66.64         3.78 o                         
  -1  -5   4        245.07        251.32         9.49 o                         
   0  -5   4       1398.07       1353.25        18.33 o                         
   1  -5   4        159.07        155.71        13.07 o                         
   2  -5   4         31.24         19.44         8.19 o                         
   3  -5   4        268.09        293.25        21.59 o                         
   4  -5   4       1110.67       1100.61        24.84 o                         
   5  -5   4        458.18        467.36        22.59 o                         
   6  -5   4        181.39        190.45        24.89 o                         
   7  -5   4         34.69         30.21         3.49 o                         
 -10  -4   4         45.66         39.04         7.50 o                         
  -9  -4   4        734.44        712.29        24.80 o                         
  -8  -4   4        135.85        154.80        15.26 o                         
  -7  -4   4       1606.73       1564.16        32.37 o                         
  -6  -4   4         41.86         49.09         6.80 o                         
  -5  -4   4         29.53         36.13         7.28 o                         
  -4  -4   4        803.12        761.62        20.95 o                         
  -3  -4   4         31.84         42.68         8.94 o                         
  -2  -4   4         35.50         30.01         4.20 o                         
  -1  -4   4        257.03        221.32         6.63 o                         
   0  -4   4        140.25        161.52        11.59 o                         
   1  -4   4       1938.78       1865.87        29.74 o                         
   2  -4   4         26.37         33.88        11.89 o                         
   3  -4   4         38.78         30.00         5.93 o                         
   4  -4   4       1276.91       1297.76        39.28 o                         
   5  -4   4       2388.50       2434.27        49.34 o                         
   6  -4   4         87.42         98.32         9.32 o                         
   7  -4   4         21.30         18.48         3.80 o                         
 -10  -3   4         17.75         14.19         2.56 o                         
  -9  -3   4        458.56        452.40        27.48 o                         
  -8  -3   4         49.39         48.04         6.91 o                         
  -7  -3   4       1038.12        856.14        47.31 o                         
  -6  -3   4        714.19        611.68        20.70 o                         
  -5  -3   4        287.94        347.12        14.89 o                         
  -4  -3   4       5172.08       4958.22        70.78 o                         
  -3  -3   4       1415.84       1416.23        13.52 o                         
  -2  -3   4        836.84        805.52        10.59 o                         
   0  -3   4        345.04        322.24         8.12 o                         
   2  -3   4       1777.56       1749.71        30.62 o                         
   3  -3   4         82.39        101.50         7.61 o                         
   4  -3   4       1493.90       1596.62       303.91 o                         
   5  -3   4         92.37         89.52        11.61 o                         
   6  -3   4        403.56        387.18        20.52 o                         
   7  -3   4         56.24         52.60         7.92 o                         
   8  -3   4         29.17         23.35         4.93 o                         
 -10  -2   4        601.05        626.42        17.80 o                         
  -9  -2   4       1097.69       1099.17        36.67 o                         
  -8  -2   4        353.23        345.01        12.07 o                         
  -7  -2   4       1611.35       1637.12        40.87 o                         
  -6  -2   4        448.67        454.75        17.16 o                         
  -5  -2   4        115.24        113.40         5.36 o                         
  -4  -2   4       1289.26       1177.89        27.04 o                         
  -3  -2   4         15.49         13.61         2.04 o                         
  -2  -2   4       1686.66       1704.19        16.00 o                         
   0  -2   4       1090.36       1074.12        19.66 o                         
   1  -2   4       5175.64       4949.73        32.37 o                         
   2  -2   4       3462.25       3581.90        24.68 o                         
   3  -2   4         15.83          8.48         1.61 o                         
   4  -2   4       1669.45       1665.23        38.13 o                         
   5  -2   4         79.78         84.67        13.56 o                         
   6  -2   4       1352.89       1361.76        35.03 o                         
   7  -2   4        144.49        168.32        15.20 o                         
   8  -2   4         93.73         97.65        23.57 o                         
   9  -2   4        301.76        331.91        26.41 o                         
  -9  -1   4       1777.58       1910.41        44.40 o                         
  -8  -1   4        253.93        246.16        16.47 o                         
  -7  -1   4        364.65        336.85        12.53 o                         
  -6  -1   4        366.32        416.64        16.11 o                         
  -5  -1   4        105.84         86.25        10.89 o                         
  -4  -1   4       1837.49       2085.24       106.18 o                         
  -3  -1   4          1.51         10.64         2.75 o                         
  -1  -1   4       1746.88       1712.33        23.82 o                         
   0  -1   4       3976.08       3876.00        37.17 o                         
   1  -1   4       1690.76       1621.18        15.18 o                         
   2  -1   4          6.61          5.82         1.54 o                         
   3  -1   4        992.05        966.67        29.96 o                         
   4  -1   4        976.53        898.81        15.03 o                         
   5  -1   4        365.77        375.75        14.56 o                         
   6  -1   4        497.29        494.79        26.26 o                         
   7  -1   4        270.36        275.55        18.07 o                         
   8  -1   4        947.69        949.98        24.19 o                         
   9  -1   4        395.49        401.32        21.32 o                         
  -9   0   4        485.85        502.25        26.46 o                         
  -8   0   4         12.78         11.36         3.68 o                         
  -7   0   4        223.54        238.81        11.35 o                         
  -6   0   4         13.70         12.12         2.22 o                         
  -5   0   4          2.77          2.22         1.08 o                         
  -4   0   4       2578.43       2526.00        60.03 o                         
  -3   0   4         17.58         13.95         1.38 o                         
  -2   0   4        304.97        385.25        13.24 o                         
  -1   0   4        292.20        273.55        13.92 o                         
   0   0   4         21.52         19.37         4.32 o                         
   1   0   4       9178.81       9876.57        93.02 o                         
   2   0   4       4347.36       5024.81        47.50 o                         
   3   0   4        200.33        206.74         5.60 o                         
   4   0   4         81.06        153.22         8.01 o                         
   5   0   4         11.10          3.16         0.60 o                         
   6   0   4        320.94        349.05        15.63 o                         
   7   0   4         86.05         75.03         9.15 o                         
   8   0   4       3512.18       3808.42       105.54 o                         
   9   0   4          0.64          4.28         2.11 o                         
  10   0   4          5.07         -1.28         3.07 o                         
  -8   1   4        154.10        152.94        13.70 o                         
  -7   1   4          6.60         11.58         2.24 o                         
  -6   1   4         10.50         10.64         1.43 o                         
  -5   1   4        952.06        911.69        19.54 o                         
  -4   1   4       2366.10       2375.91        43.30 o                         
  -3   1   4       1416.79       1401.71        54.43 o                         
  -2   1   4        324.80        309.45         7.97 o                         
  -1   1   4       4060.43       4080.00        39.22 o                         
   1   1   4       2230.60       2159.71        59.97 o                         
   2   1   4         37.80         44.31         6.69 o                         
   3   1   4        531.61        508.62         9.61 o                         
   4   1   4       1028.98        934.21        24.46 o                         
   5   1   4        763.99        693.66        15.10 o                         
   6   1   4         40.87         28.66         3.71 o                         
   7   1   4        142.16        143.97         7.70 o                         
   8   1   4       2700.10       2833.02        46.02 o                         
   9   1   4          2.15          4.24         3.75 o                         
  10   1   4          2.66          3.65         2.30 o                         
  -8   2   4        150.86        144.35        19.70 o                         
  -7   2   4         54.39         63.84        11.39 o                         
  -6   2   4        738.66        736.09        42.65 o                         
  -5   2   4       2050.61       2009.32        29.32 o                         
  -4   2   4        911.86        910.06        21.82 o                         
  -3   2   4       1579.49       1608.46        44.37 o                         
  -2   2   4       5003.40       5095.40        69.89 o                         
  -1   2   4       3926.82       4051.48        28.00 o                         
   0   2   4       1854.38       1796.29        17.19 o                         
   1   2   4       4017.96       4161.76        46.50 o                         
   2   2   4       1041.84       1009.83        13.00 o                         
   3   2   4       3891.28       4181.26        41.59 o                         
   4   2   4       8515.11       9034.38        86.89 o                         
   5   2   4       8791.68       8987.40       109.64 o                         
   6   2   4       1758.51       1808.32        30.14 o                         
   7   2   4        264.34        246.28        14.85 o                         
   8   2   4        653.28        620.61        15.03 o                         
   9   2   4        714.66        670.23        31.96 o                         
  10   2   4        252.85        256.39        27.76 o                         
  11   2   4         90.33         92.76        16.52 o                         
  -7   3   4         10.80         16.91         3.71 o                         
  -6   3   4       1239.64       1276.40        51.30 o                         
  -5   3   4        254.21        227.07        11.96 o                         
  -4   3   4        944.99        984.15        20.99 o                         
  -2   3   4        596.94        742.97        19.22 o                         
  -1   3   4       5515.80       5585.53        55.06 o                         
   0   3   4        254.84        241.42         6.40 o                         
   1   3   4         77.31         70.09         6.36 o                         
   2   3   4        253.84        230.51         6.31 o                         
   3   3   4      13872.09      16486.83      1832.50 o                         
   4   3   4         26.19         37.30         3.53 o                         
   5   3   4        817.80        726.45        18.58 o                         
   6   3   4       2178.14       2275.95        35.25 o                         
   7   3   4       1275.88       1246.23        28.16 o                         
   8   3   4       2623.53       2666.64        32.47 o                         
   9   3   4        490.99        466.92        21.07 o                         
  10   3   4        716.02        739.12        29.19 o                         
  11   3   4        391.69        397.54        31.45 o                         
  -7   4   4         29.85         34.08         4.09 o                         
  -6   4   4        821.97        835.55        24.12 o                         
  -5   4   4       1277.39       1363.83       106.07 o                         
  -4   4   4        911.49        934.07        43.56 o                         
  -3   4   4        673.60        712.73        19.21 o                         
  -2   4   4         15.84         23.75         2.96 o                         
  -1   4   4       3030.08       2961.98        25.44 o                         
   0   4   4          8.42          7.94         1.84 o                         
   1   4   4       2253.26       2357.92        25.86 o                         
   2   4   4        343.15        334.02         9.17 o                         
   3   4   4       2711.52       2656.80        46.59 o                         
   4   4   4        416.88        431.50        30.27 o                         
   5   4   4         42.93         57.74         8.83 o                         
   6   4   4        196.36        203.00         7.39 o                         
   7   4   4        167.04        167.92         8.56 o                         
   8   4   4        297.34        294.38        11.16 o                         
   9   4   4        145.81        154.31        10.55 o                         
  10   4   4          1.27          2.35         2.54 o                         
  11   4   4        218.53        193.58        24.72 o                         
  -6   5   4         10.53          9.41         2.32 o                         
  -5   5   4        223.28        211.33        14.13 o                         
  -4   5   4        141.36        140.04        10.31 o                         
  -3   5   4         11.16         13.03         3.58 o                         
  -2   5   4          1.71          2.06         1.50 o                         
  -1   5   4       2777.89       2808.94        41.82 o                         
   0   5   4       1102.53       1105.02        20.31 o                         
   1   5   4        246.98        264.86        14.31 o                         
   2   5   4        438.43        502.09        17.92 o                         
   3   5   4       1829.90       1771.62        39.91 o                         
   4   5   4        232.01        240.43        13.64 o                         
   5   5   4        147.37        146.97        17.72 o                         
   6   5   4        237.29        239.57         7.76 o                         
   7   5   4         49.56         49.99         5.37 o                         
   8   5   4        774.80        746.34        24.84 o                         
   9   5   4         36.39         37.79         4.92 o                         
  10   5   4        179.90        166.44        15.61 o                         
  11   5   4        305.77        303.86        16.04 o                         
  -5   6   4         24.99         29.21         3.25 o                         
  -4   6   4        114.75        118.82         9.83 o                         
  -3   6   4         16.66         20.42         2.87 o                         
  -2   6   4       1173.00       1182.44        26.95 o                         
  -1   6   4         12.90         15.74         2.46 o                         
   0   6   4         84.68         86.66         5.14 o                         
   1   6   4       2025.20       2041.91        56.21 o                         
   2   6   4          9.40         27.78         3.91 o                         
   3   6   4       3643.17       3621.38        55.83 o                         
   4   6   4          9.21         13.26         4.30 o                         
   5   6   4       1193.48       1107.24        29.12 o                         
   6   6   4       2619.24       2714.03        40.45 o                         
   7   6   4        407.10        418.57        16.48 o                         
   8   6   4       1972.10       2124.13        73.45 o                         
   9   6   4        119.75        123.99         8.94 o                         
  10   6   4        212.98        225.03        36.44 o                         
  11   6   4         79.02         69.45        10.62 o                         
  -4   7   4        225.01        200.92        12.75 o                         
  -3   7   4        238.30        240.88        16.62 o                         
  -2   7   4        453.44        420.35        21.10 o                         
  -1   7   4         13.16         15.10         2.24 o                         
   0   7   4        116.52        126.96         7.44 o                         
   1   7   4       1583.48       1621.62        26.15 o                         
   2   7   4         53.93         45.61         6.89 o                         
   3   7   4       1443.46       1396.31        22.37 o                         
   4   7   4        607.82        559.79        16.92 o                         
   5   7   4        190.53        199.62        15.70 o                         
   6   7   4       3659.21       3834.36        53.45 o                         
   7   7   4        112.48        118.35         9.38 o                         
   8   7   4       1225.07       1160.35        63.71 o                         
   9   7   4       1396.27       1340.58        58.46 o                         
  10   7   4         59.84         46.09         6.57 o                         
  11   7   4        778.79        783.38        33.13 o                         
  -3   8   4        156.87        145.31        20.52 o                         
  -2   8   4       1308.03       1341.82        25.43 o                         
  -1   8   4          3.04          4.81         1.55 o                         
   0   8   4        419.98        445.38        16.10 o                         
   1   8   4        329.01        319.49        12.97 o                         
   2   8   4          5.39          8.36         1.59 o                         
   3   8   4       1466.01       1553.29        54.23 o                         
   4   8   4         16.99         17.28         2.79 o                         
   5   8   4        702.80        686.76        17.35 o                         
   6   8   4       1592.29       1684.11        36.84 o                         
   7   8   4        365.66        344.59        17.56 o                         
   8   8   4        327.94        303.52        19.85 o                         
   9   8   4        179.86        174.85        22.65 o                         
  10   8   4        257.92        263.88        29.37 o                         
  11   8   4        500.33        589.49        30.37 o                         
  -2   9   4        785.44        759.79        14.00 o                         
  -1   9   4         42.96         37.49         4.52 o                         
   0   9   4        183.25        173.43        12.61 o                         
   1   9   4         12.95         17.37         4.81 o                         
   2   9   4        466.12        492.29        43.83 o                         
   3   9   4       1778.64       1897.14        69.41 o                         
   4   9   4         72.82         72.54        15.78 o                         
   5   9   4        532.72        502.65        16.61 o                         
   6   9   4        230.26        243.94        14.74 o                         
   7   9   4         33.37         26.85         3.51 o                         
   8   9   4          1.56          4.22         2.07 o                         
   9   9   4        457.76        475.56        36.67 o                         
  10   9   4         34.27         30.07         6.04 o                         
  11   9   4        211.87        282.93        27.04 o                         
   0  10   4         14.77          9.88         5.72 o                         
   1  10   4        100.12         93.78        24.53 o                         
   2  10   4          6.61          4.94         1.46 o                         
   3  10   4       1221.33       1327.44        73.30 o                         
   4  10   4        582.64        574.85        18.19 o                         
   5  10   4         80.67         78.34         8.03 o                         
   6  10   4         54.02         69.64         7.96 o                         
   7  10   4         44.19         36.48         5.61 o                         
   8  10   4        171.74        183.04        16.07 o                         
   9  10   4         32.31         37.74         7.00 o                         
  10  10   4          9.97         15.09         2.91 o                         
   2  11   4        224.97        242.86        21.17 o                         
   3  11   4         63.00         46.33         9.03 o                         
   4  11   4         37.86         41.63         6.92 o                         
   5  11   4        520.69        519.44        30.12 o                         
   6  11   4         18.07          6.52         2.37 o                         
   7  11   4        288.61        281.84        14.36 o                         
   8  11   4         12.80         10.54         2.35 o                         
   9  11   4        199.49        199.32        13.33 o                         
   5  12   4        303.72        291.71        16.48 o                         
   6  12   4        117.95        101.59        13.15 o                         
   7  12   4        239.49        250.29        18.37 o                         
  -6 -11   5        455.51        452.37        24.05 o                         
  -5 -11   5          8.08          8.94         1.69 o                         
  -4 -11   5         37.45         37.80         5.06 o                         
  -3 -11   5          6.13         10.30         3.39 o                         
  -2 -11   5        707.30        753.59        34.61 o                         
  -8 -10   5        261.67        277.17        24.98 o                         
  -7 -10   5         49.76         44.83        14.94 o                         
  -6 -10   5        174.59        180.03        15.38 o                         
  -5 -10   5         19.19         16.72         2.83 o                         
  -4 -10   5          6.23          7.70         1.97 o                         
  -3 -10   5        195.25        181.30        11.12 o                         
  -2 -10   5        703.51        666.94        22.81 o                         
  -1 -10   5        402.43        390.97        14.91 o                         
   0 -10   5        387.35        379.84        34.80 o                         
  -9  -9   5         78.69         71.65         8.02 o                         
  -8  -9   5        431.16        499.56        48.45 o                         
  -7  -9   5         25.15         20.75        10.37 o                         
  -6  -9   5        157.93        138.65        11.75 o                         
  -5  -9   5         40.80         36.35         4.57 o                         
  -4  -9   5          3.87          2.87         1.72 o                         
  -3  -9   5        487.76        471.25        12.82 o                         
  -2  -9   5        155.51        136.42        10.74 o                         
  -1  -9   5          3.07          2.31         0.87 o                         
   0  -9   5       1139.07       1194.26        22.63 o                         
   1  -9   5        444.00        456.75        15.83 o                         
   2  -9   5        175.98        189.56        23.63 o                         
  -9  -8   5        292.57        266.88        16.28 o                         
  -8  -8   5       1526.44       1579.42        51.24 o                         
  -7  -8   5          4.01          3.30         1.89 o                         
  -6  -8   5        532.45        518.36        18.61 o                         
  -5  -8   5        162.29        146.45         9.36 o                         
  -4  -8   5         89.58         84.35         8.88 o                         
  -3  -8   5        475.54        470.22        12.83 o                         
  -2  -8   5        298.24        304.34        14.26 o                         
  -1  -8   5         75.40         67.45         6.49 o                         
   0  -8   5        557.08        568.30        19.55 o                         
   1  -8   5        299.72        336.16        13.42 o                         
   2  -8   5         92.99         92.64         7.24 o                         
   3  -8   5         78.00         84.60         6.33 o                         
 -10  -7   5        464.74        476.12        29.83 o                         
  -9  -7   5         12.41         10.07         3.28 o                         
  -8  -7   5       1229.40       1313.28        45.13 o                         
  -7  -7   5          1.04          4.54         2.07 o                         
  -6  -7   5        658.20        653.35        20.59 o                         
  -5  -7   5          3.69          4.37         0.99 o                         
  -4  -7   5        581.94        571.12        11.94 o                         
  -3  -7   5       5217.55       5327.66        73.05 o                         
  -2  -7   5         81.28         88.32         7.36 o                         
  -1  -7   5        354.20        328.46        10.76 o                         
   0  -7   5        322.64        306.36         9.81 o                         
   1  -7   5         51.38         44.05         4.96 o                         
   2  -7   5        791.78        830.63        26.75 o                         
   3  -7   5         64.02         72.70         6.13 o                         
   4  -7   5          2.43          7.04         3.09 o                         
   5  -7   5        211.66        196.90        11.36 o                         
 -10  -6   5          7.59          8.11         2.63 o                         
  -9  -6   5          1.51          1.89         1.72 o                         
  -8  -6   5        287.49        276.75        16.19 o                         
  -7  -6   5       1550.20       1581.44        44.98 o                         
  -6  -6   5        733.59        740.20        33.07 o                         
  -5  -6   5        599.13        566.31        12.18 o                         
  -4  -6   5        350.13        333.40         9.85 o                         
  -3  -6   5       6202.33       6192.21       156.13 o                         
  -2  -6   5        481.46        416.30        13.39 o                         
  -1  -6   5        307.21        318.60         9.24 o                         
   0  -6   5        844.47        836.26        16.98 o                         
   1  -6   5        334.57        364.98        16.35 o                         
   2  -6   5       4391.51       4653.88        93.78 o                         
   3  -6   5         27.23         36.54         9.04 o                         
   4  -6   5         13.13         13.22         3.45 o                         
   5  -6   5        908.25        962.68        19.52 o                         
   6  -6   5         39.79         35.22         6.44 o                         
 -10  -5   5         25.69         16.96         3.33 o                         
  -9  -5   5        458.66        425.49        23.96 o                         
  -8  -5   5        607.00        564.27        25.56 o                         
  -7  -5   5       1805.10       1992.07        42.20 o                         
  -6  -5   5       1022.93       1104.19        32.63 o                         
  -5  -5   5        418.34        413.36        79.04 o                         
  -4  -5   5        333.55        299.86        12.00 o                         
  -3  -5   5         25.41         34.90         5.57 o                         
  -2  -5   5        671.25        737.62        41.55 o                         
  -1  -5   5         19.93          9.72         2.20 o                         
   0  -5   5       1989.63       2167.63        56.11 o                         
   1  -5   5         84.66        102.76         7.37 o                         
   2  -5   5        652.93        669.55        20.09 o                         
   3  -5   5        300.51        140.69        10.06 o                         
   4  -5   5        821.11        811.26        30.13 o                         
   5  -5   5        143.31        155.17        13.68 o                         
   6  -5   5         28.46         32.60         5.16 o                         
   7  -5   5          0.24          1.33         3.20 o                         
 -10  -4   5          4.31          4.09         1.13 o                         
  -9  -4   5        147.88        164.24        21.22 o                         
  -8  -4   5        858.32        826.31        37.11 o                         
  -7  -4   5          1.00         -1.24         1.91 o                         
  -6  -4   5         41.25         44.54         9.54 o                         
  -5  -4   5       1083.35       1085.56        25.98 o                         
  -4  -4   5        815.86        808.93        13.71 o                         
  -3  -4   5         77.14         75.63        20.07 o                         
  -2  -4   5         11.59         22.30         5.19 o                         
  -1  -4   5        359.35        344.96        15.25 o                         
   0  -4   5        406.24        365.25        13.69 o                         
   1  -4   5        761.27        833.35        19.85 o                         
   2  -4   5        106.89        101.35        15.93 o                         
   3  -4   5        128.78        138.61        14.00 o                         
   4  -4   5       2105.48       2137.91        43.46 o                         
   5  -4   5          8.27         10.56         3.46 o                         
   6  -4   5       1055.59       1078.08        27.07 o                         
   7  -4   5        424.79        446.49        21.14 o                         
 -10  -3   5         64.51         53.28         6.31 o                         
  -9  -3   5         57.14         50.57         6.89 o                         
  -8  -3   5        824.84        810.38        39.45 o                         
  -7  -3   5        942.85        906.03        35.02 o                         
  -6  -3   5        996.79        905.74        27.35 o                         
  -5  -3   5       1465.78       1420.36        31.83 o                         
  -4  -3   5       2172.77       2120.80        47.76 o                         
  -3  -3   5       2328.27       2280.19        57.94 o                         
  -2  -3   5        667.16        625.32         8.59 o                         
  -1  -3   5          8.02         25.46         3.26 o                         
   0  -3   5      11712.18      12098.70       115.04 o                         
   1  -3   5       1814.20       1922.67        41.96 o                         
   2  -3   5         54.41         38.26        11.26 o                         
   3  -3   5        160.06        163.11        11.07 o                         
   4  -3   5       2582.48       2650.86        68.95 o                         
   6  -3   5         51.77         53.91        10.52 o                         
   7  -3   5         53.73         62.15         8.79 o                         
   8  -3   5         30.68         35.15         7.33 o                         
  -9  -2   5        143.08        138.97        16.82 o                         
  -8  -2   5        546.92        518.27        23.65 o                         
  -7  -2   5         53.73         42.65         6.05 o                         
  -6  -2   5        566.82        539.60        17.46 o                         
  -5  -2   5        327.11        241.02        10.37 o                         
  -4  -2   5       2624.40       2594.05        38.33 o                         
  -3  -2   5       1401.77       1422.19        20.50 o                         
  -2  -2   5       2829.68       2794.77        28.70 o                         
   0  -2   5      10355.20      10765.82       102.17 o                         
   1  -2   5       1318.48       1190.48        52.05 o                         
   2  -2   5        232.10        262.97        15.69 o                         
   3  -2   5        130.21        110.55        11.94 o                         
   4  -2   5       1716.28       1659.78        43.04 o                         
   5  -2   5       3645.99       3583.30        71.09 o                         
   6  -2   5        342.13        394.64        29.37 o                         
   7  -2   5         98.82        100.23         8.66 o                         
   8  -2   5        737.08        789.27        71.77 o                         
   9  -2   5        452.85        451.36        35.13 o                         
  -9  -1   5         87.28         87.45        10.96 o                         
  -8  -1   5       1617.19       1724.36        58.46 o                         
  -7  -1   5          3.16          3.63         1.15 o                         
  -6  -1   5        100.74         78.15         9.13 o                         
  -5  -1   5       1523.59       1423.41        24.87 o                         
  -4  -1   5         17.80         26.44         3.56 o                         
  -3  -1   5       7889.92       8051.92        79.19 o                         
  -2  -1   5       1459.88       1384.26        60.26 o                         
  -1  -1   5       1214.34       1111.86        18.99 o                         
   0  -1   5       8429.06       8296.43        78.54 o                         
   1  -1   5        527.04        426.51         8.51 o                         
   2  -1   5        908.58        852.00        10.88 o                         
   3  -1   5        367.29        332.03         8.51 o                         
   4  -1   5        881.53        789.54        21.57 o                         
   5  -1   5       2869.80       2840.57        61.04 o                         
   6  -1   5       1550.18       1615.66        33.43 o                         
   7  -1   5        635.91        635.83        26.03 o                         
   8  -1   5        526.06        540.92        18.08 o                         
   9  -1   5        150.92        188.04        23.28 o                         
  -9   0   5         24.54         19.82         3.56 o                         
  -8   0   5        727.63        752.76        31.15 o                         
  -7   0   5          3.64          4.03         1.34 o                         
  -6   0   5          0.14          0.98         1.56 o                         
  -5   0   5       4374.93       4810.12        86.78 o                         
  -4   0   5         18.14         16.19         3.11 o                         
  -3   0   5       3399.97       3577.49        50.43 o                         
  -2   0   5       1944.23       2178.56        20.11 o                         
  -1   0   5        137.33        143.39         9.92 o                         
   0   0   5          9.34          9.77         4.18 o                         
   1   0   5       6112.32       6683.68        44.98 o                         
   2   0   5          7.22         15.12         1.36 o                         
   3   0   5        357.86        362.46         9.54 o                         
   4   0   5       2120.54       2227.01        71.04 o                         
   5   0   5        310.13        296.73         7.21 o                         
   6   0   5        557.03        556.35        17.52 o                         
   7   0   5       1742.28       1784.42        38.31 o                         
   8   0   5         67.72         74.11         7.94 o                         
   9   0   5        450.06        472.52        22.77 o                         
  10   0   5         13.29          7.24         3.15 o                         
  -8   1   5         40.80         31.97         4.03 o                         
  -7   1   5         29.64         28.06         4.63 o                         
  -6   1   5        381.83        363.28        14.63 o                         
  -5   1   5       1638.39       1717.61        24.77 o                         
  -4   1   5       1913.52       1971.78        37.54 o                         
  -3   1   5         70.51         96.05        12.52 o                         
  -2   1   5       3131.86       3039.50        29.83 o                         
  -1   1   5       1814.15       1926.28        25.93 o                         
   0   1   5         32.99         38.30         8.87 o                         
   1   1   5        279.55        247.71         8.94 o                         
   2   1   5        948.41        956.79        12.41 o                         
   3   1   5        623.66        671.97        20.21 o                         
   4   1   5        891.74        830.61        16.04 o                         
   5   1   5        278.55        306.10         8.87 o                         
   6   1   5         19.20         25.03         3.58 o                         
   7   1   5        457.87        413.02        10.88 o                         
   8   1   5        362.47        332.42        13.22 o                         
   9   1   5          2.37          2.08         1.20 o                         
  10   1   5         67.36         64.17         9.43 o                         
  -8   2   5         33.12         24.89         3.55 o                         
  -7   2   5          8.53         11.15         3.69 o                         
  -6   2   5        516.60        471.81        17.97 o                         
  -5   2   5        387.51        370.12        18.46 o                         
  -4   2   5       1550.19       1477.99        41.83 o                         
  -3   2   5       1334.07       1289.00        20.61 o                         
  -2   2   5       2585.06       2604.33        62.66 o                         
  -1   2   5       1540.74       1561.11        29.29 o                         
   0   2   5         52.38         62.87         4.89 o                         
   1   2   5       1118.82       1015.36        13.70 o                         
   2   2   5       2146.77       2048.48        42.16 o                         
   3   2   5         64.23         69.06         8.24 o                         
   4   2   5      12721.32      12891.99      2038.68 o                         
   5   2   5        818.83        775.86        19.77 o                         
   6   2   5         82.88         73.16         6.28 o                         
   7   2   5       1183.90       1191.92        27.17 o                         
   8   2   5         38.99         43.06         3.57 o                         
   9   2   5         56.40         65.24         5.22 o                         
  10   2   5         50.79         50.61         6.96 o                         
  11   2   5        157.16        151.10        27.37 o                         
  -7   3   5        190.62        173.29        16.24 o                         
  -6   3   5        844.95        788.64        25.00 o                         
  -5   3   5        166.72        153.83        11.00 o                         
  -4   3   5         16.81         20.17         3.13 o                         
  -3   3   5          2.42         11.04         2.96 o                         
  -2   3   5         21.46         22.26         2.96 o                         
  -1   3   5       2998.91       2929.73        37.92 o                         
   0   3   5        399.05        390.01        27.26 o                         
   1   3   5       1669.01       1570.01        57.82 o                         
   3   3   5        127.38        166.11        27.80 o                         
   4   3   5      12929.53      12450.13       116.43 o                         
   5   3   5        873.41        883.89        21.39 o                         
   6   3   5        154.78        141.01        15.12 o                         
   7   3   5       1286.04       1267.41        21.06 o                         
   8   3   5        323.52        302.22        11.30 o                         
   9   3   5       1382.59       1455.25        24.41 o                         
  10   3   5         47.57         54.52        10.87 o                         
  11   3   5         28.84         28.69         4.56 o                         
  -6   4   5        408.37        379.96        13.80 o                         
  -5   4   5       1075.14       1057.97        26.52 o                         
  -4   4   5        751.57        725.54        18.76 o                         
  -3   4   5         15.55         16.05         2.32 o                         
  -2   4   5       2192.94       2211.98        42.56 o                         
  -1   4   5        881.66        868.98        12.35 o                         
   0   4   5       1349.61       1334.41        21.59 o                         
   1   4   5       1460.71       1532.16        15.67 o                         
   2   4   5       1914.27       1857.06        18.16 o                         
   3   4   5         63.00         86.22         7.17 o                         
   4   4   5        521.67        546.08        33.14 o                         
   5   4   5         63.93         61.29         7.52 o                         
   6   4   5         68.22         80.28         6.09 o                         
   7   4   5        178.25        204.73        13.38 o                         
   8   4   5         65.51         63.29         3.82 o                         
   9   4   5        852.33        877.98        19.65 o                         
  10   4   5        917.87        945.59        27.33 o                         
  11   4   5        119.36        118.50        14.56 o                         
  -6   5   5        326.21        344.94        16.17 o                         
  -5   5   5          7.61          5.41         2.33 o                         
  -4   5   5        321.96        303.99        12.26 o                         
  -3   5   5        240.83        223.32        10.58 o                         
  -2   5   5        641.89        624.72        27.54 o                         
  -1   5   5       1913.87       1811.55        27.51 o                         
   0   5   5        102.84        124.00        22.30 o                         
   1   5   5       2871.40       3067.23        32.38 o                         
   2   5   5       2039.90       2005.49        32.45 o                         
   3   5   5        140.96        147.75         6.63 o                         
   4   5   5        692.44        732.87        50.38 o                         
   5   5   5        624.83        565.58        15.04 o                         
   6   5   5        667.11        643.63        13.09 o                         
   7   5   5         21.05         31.69         7.49 o                         
   8   5   5        326.92        307.84        10.78 o                         
   9   5   5        241.29        239.95        13.54 o                         
  10   5   5        157.74        138.24        13.20 o                         
  11   5   5        624.77        617.91        17.85 o                         
  -5   6   5         37.00         39.01         3.39 o                         
  -4   6   5          2.18          3.87         1.10 o                         
  -3   6   5          4.16          2.35         1.29 o                         
  -2   6   5          0.23          3.83         2.20 o                         
  -1   6   5       1657.51       1629.84        20.45 o                         
   0   6   5       1024.55       1080.88        33.20 o                         
   1   6   5        289.35        341.97        22.64 o                         
   2   6   5        458.90        449.58        10.57 o                         
   3   6   5        178.81        174.79        11.42 o                         
   4   6   5       1587.40       1658.47        42.92 o                         
   5   6   5        221.00        244.33         8.86 o                         
   6   6   5         35.19         39.02         4.51 o                         
   7   6   5       2181.95       2158.52        63.45 o                         
   8   6   5       1361.26       1342.57        33.94 o                         
   9   6   5        220.30        195.93        12.28 o                         
  10   6   5        119.07         99.46         9.31 o                         
  11   6   5       1219.45       1253.99        44.72 o                         
  -4   7   5        143.76        116.50        14.22 o                         
  -3   7   5         22.01         20.19         2.82 o                         
  -2   7   5        491.43        455.01        23.43 o                         
  -1   7   5        114.96        118.58         8.36 o                         
   0   7   5        211.17        193.78         7.74 o                         
   1   7   5       1317.53       1317.78        56.52 o                         
   2   7   5        398.79        423.12        15.90 o                         
   3   7   5        783.45        739.71        21.62 o                         
   4   7   5        499.24        491.93        17.36 o                         
   5   7   5       1932.46       1885.63        39.39 o                         
   6   7   5       4822.81       5280.26       353.64 o                         
   7   7   5       1327.14       1323.66        55.30 o                         
   8   7   5        839.06        816.00        21.36 o                         
   9   7   5         93.50         86.40        12.88 o                         
  10   7   5        182.95        128.82        35.74 o                         
  11   7   5        298.63        319.56        23.06 o                         
  -3   8   5        395.05        344.66        14.44 o                         
  -2   8   5         73.31         63.10         5.67 o                         
  -1   8   5        796.10        785.05        16.02 o                         
   0   8   5         60.34         67.33        13.07 o                         
   1   8   5         11.23         17.72         3.03 o                         
   2   8   5        672.36        648.34        21.30 o                         
   3   8   5         85.46         90.29         7.64 o                         
   4   8   5        127.17        154.64        24.88 o                         
   5   8   5        332.41        346.78        15.12 o                         
   6   8   5        434.37        466.34        63.88 o                         
   7   8   5        574.19        560.58        15.49 o                         
   8   8   5        847.65        850.44        31.17 o                         
   9   8   5        162.33        176.19        22.06 o                         
  10   8   5        244.89        247.95        27.37 o                         
  11   8   5        290.84        335.04        29.50 o                         
  -1   9   5        259.13        241.73        21.27 o                         
   0   9   5        126.31        112.53        27.10 o                         
   1   9   5        118.88        120.01        16.43 o                         
   2   9   5       1269.41       1311.66        26.06 o                         
   3   9   5         30.47         39.35         4.84 o                         
   4   9   5       1014.37       1121.74        77.90 o                         
   5   9   5       1118.49       1120.03        42.88 o                         
   6   9   5        158.10        188.15        13.53 o                         
   7   9   5        174.86        168.04        15.12 o                         
   8   9   5         66.61         66.65         9.52 o                         
   9   9   5         63.59         70.22         9.48 o                         
  10   9   5        174.54        162.84        20.07 o                         
  11   9   5        328.28        388.82        33.35 o                         
   0  10   5        159.56        166.60        38.20 o                         
   1  10   5          4.31          3.38         1.68 o                         
   2  10   5       1332.64       1361.63        31.13 o                         
   3  10   5        998.45       1035.31        56.17 o                         
   4  10   5        148.01        144.38        21.26 o                         
   5  10   5        596.47        569.36        17.99 o                         
   6  10   5        219.49        228.52        17.01 o                         
   7  10   5        196.15        221.38        15.62 o                         
   8  10   5          6.34          4.37         2.92 o                         
   9  10   5         78.91         91.35        11.32 o                         
  10  10   5        179.74        206.82        18.70 o                         
   2  11   5         20.87         18.44         5.65 o                         
   3  11   5        361.29        362.41         9.32 o                         
   4  11   5        351.30        332.74        11.23 o                         
   5  11   5        324.77        333.45        10.25 o                         
   6  11   5        347.19        341.74         9.23 o                         
   7  11   5          0.43          4.32         4.37 o                         
   8  11   5        102.65        106.78         9.46 o                         
   9  11   5        397.87        399.79        48.61 o                         
   6  12   5        171.53        144.08        17.16 o                         
  -5 -11   6        182.17        178.27        27.87 o                         
  -4 -11   6        249.72        230.63        16.52 o                         
  -3 -11   6         48.90         51.00         7.65 o                         
  -8 -10   6         23.43         24.96         5.15 o                         
  -7 -10   6        412.88        440.86        33.22 o                         
  -6 -10   6          1.14          2.43         1.31 o                         
  -5 -10   6          8.52         17.41         6.13 o                         
  -4 -10   6         54.82         57.25        10.03 o                         
  -3 -10   6         31.69         29.57         4.26 o                         
  -2 -10   6        731.15        734.26        14.60 o                         
  -1 -10   6         65.38         63.55         4.78 o                         
   0 -10   6          0.59          2.83         0.92 o                         
  -8  -9   6         65.08         74.56         9.81 o                         
  -7  -9   6          2.68          3.76         1.69 o                         
  -6  -9   6        154.39        131.78        20.12 o                         
  -5  -9   6        304.23        294.38        16.18 o                         
  -4  -9   6          2.78          3.54         1.33 o                         
  -3  -9   6         33.50         31.00         3.85 o                         
  -2  -9   6        241.51        215.18        12.41 o                         
  -1  -9   6        423.64        395.00        12.98 o                         
   0  -9   6        512.83        519.07        20.86 o                         
   1  -9   6        343.24        355.85        11.94 o                         
   2  -9   6         58.63         59.30         4.22 o                         
  -9  -8   6        124.25        116.48        21.50 o                         
  -8  -8   6          0.06          2.96         1.94 o                         
  -7  -8   6        165.02        202.19        21.37 o                         
  -6  -8   6        489.68        434.57        47.91 o                         
  -5  -8   6         58.12         56.77        12.38 o                         
  -4  -8   6       1065.30       1107.29        22.83 o                         
  -3  -8   6        236.73        211.39         9.62 o                         
  -2  -8   6          7.58          4.79         3.21 o                         
  -1  -8   6         37.60         41.48         4.07 o                         
   0  -8   6        672.40        669.49        21.98 o                         
   1  -8   6         77.30         95.68         8.37 o                         
   2  -8   6          6.90          5.20         1.85 o                         
   3  -8   6         39.94         42.06         4.79 o                         
  -9  -7   6        262.36        264.26        19.04 o                         
  -8  -7   6        249.36        251.78        26.83 o                         
  -7  -7   6       1199.76       1252.04        27.67 o                         
  -6  -7   6        342.53        321.80        15.60 o                         
  -5  -7   6         63.20         63.01        10.64 o                         
  -4  -7   6       2183.67       2209.99        31.79 o                         
  -3  -7   6        822.97        780.25        34.93 o                         
  -2  -7   6       1238.02       1173.28        41.21 o                         
  -1  -7   6       1037.92       1101.76        22.98 o                         
   0  -7   6        153.61        140.13         8.58 o                         
   1  -7   6        929.03        968.09        24.90 o                         
   2  -7   6         84.44        100.73         9.23 o                         
   3  -7   6         43.05         42.54         6.19 o                         
   4  -7   6        219.08        259.40        14.39 o                         
 -10  -6   6         51.37         48.00         6.30 o                         
  -9  -6   6         87.98         81.24         9.85 o                         
  -8  -6   6         37.98         34.95         7.02 o                         
  -7  -6   6       1587.39       1617.31        35.61 o                         
  -6  -6   6        811.44        821.03       168.89 o                         
  -5  -6   6        316.41        315.21        11.69 o                         
  -4  -6   6       5778.80       5984.80       112.51 o                         
  -3  -6   6       4191.22       4390.53       184.74 o                         
  -2  -6   6        503.55        460.45        22.76 o                         
  -1  -6   6        784.93        793.58        22.06 o                         
   0  -6   6        132.82        146.30        11.10 o                         
   1  -6   6       1514.79       1541.21        23.36 o                         
   2  -6   6         52.87         60.74         6.76 o                         
   3  -6   6        381.25        389.47        28.41 o                         
   4  -6   6        657.79        719.22        37.80 o                         
   5  -6   6        375.71        400.19        19.76 o                         
   6  -6   6          2.58          5.64         3.16 o                         
 -10  -5   6        238.69        223.21        24.93 o                         
  -9  -5   6        616.34        606.88        34.19 o                         
  -8  -5   6        152.78        147.56        19.94 o                         
  -7  -5   6        508.04        469.66        25.82 o                         
  -6  -5   6        233.20        245.12        14.28 o                         
  -5  -5   6       1276.61       1295.58        37.37 o                         
  -4  -5   6        448.27        404.90        10.96 o                         
  -3  -5   6         40.04         36.60         5.18 o                         
  -2  -5   6          1.35          3.95         0.98 o                         
  -1  -5   6          5.33          2.98         0.54 o                         
   0  -5   6         87.07         76.04        10.44 o                         
   1  -5   6       1236.10       1170.82        19.20 o                         
   2  -5   6       1317.62       1264.95        36.50 o                         
   4  -5   6        155.33        178.56        17.11 o                         
   5  -5   6        537.75        557.70        31.50 o                         
   6  -5   6          1.94          2.08         1.77 o                         
  -9  -4   6        470.02        466.38        29.96 o                         
  -8  -4   6          1.13         -0.76         2.11 o                         
  -7  -4   6        463.08        431.45        23.74 o                         
  -6  -4   6        237.24        203.65        16.26 o                         
  -5  -4   6         62.39         71.63         7.96 o                         
  -4  -4   6       1473.09       1542.27        34.39 o                         
  -3  -4   6        341.49        339.54        13.55 o                         
  -2  -4   6        335.10        313.68        10.52 o                         
  -1  -4   6         54.03         82.48         6.86 o                         
   0  -4   6         53.43         27.40         3.90 o                         
   1  -4   6          2.28          1.44         1.06 o                         
   2  -4   6         21.32         20.21         2.90 o                         
   3  -4   6       1271.89       1150.61        76.19 o                         
   4  -4   6        183.96        170.65        15.06 o                         
   5  -4   6        161.22        176.91        16.07 o                         
   6  -4   6         25.74         26.95         4.20 o                         
   7  -4   6        144.72        152.93        14.19 o                         
  -9  -3   6        345.45        358.58        22.39 o                         
  -8  -3   6        507.93        481.84        24.17 o                         
  -7  -3   6          3.78          2.09         1.56 o                         
  -6  -3   6        452.01        426.60        23.15 o                         
  -5  -3   6        832.86        766.72        21.96 o                         
  -4  -3   6       1141.07       1120.45        25.57 o                         
  -3  -3   6         16.10         17.53         5.37 o                         
  -2  -3   6       1334.04       1272.73        29.17 o                         
  -1  -3   6        902.79        897.65        17.02 o                         
   0  -3   6       2407.73       2405.52        79.44 o                         
   1  -3   6         38.67         27.75         3.57 o                         
   2  -3   6         80.05         90.02         5.75 o                         
   3  -3   6       1320.02       1322.02        30.91 o                         
   4  -3   6        547.95        548.62        17.24 o                         
   5  -3   6        733.26        678.72        33.06 o                         
   6  -3   6        113.82        120.84        11.26 o                         
   7  -3   6          1.53          2.63         2.79 o                         
   8  -3   6        214.61        238.56        20.48 o                         
  -9  -2   6        203.18        215.65        27.76 o                         
  -8  -2   6       1000.49        999.59        34.96 o                         
  -7  -2   6        715.57        651.66        26.11 o                         
  -6  -2   6        207.97        240.25        17.80 o                         
  -5  -2   6       1418.19       1323.45        30.82 o                         
  -4  -2   6        590.52        493.84        19.04 o                         
  -3  -2   6       4169.72       4254.93        61.48 o                         
  -2  -2   6       2700.10       2634.45        53.06 o                         
  -1  -2   6       2227.72       2193.84        29.83 o                         
   1  -2   6        480.49        457.51         9.19 o                         
   2  -2   6       1021.17        889.94        16.93 o                         
   3  -2   6       1126.85       1103.41        19.07 o                         
   4  -2   6        497.77        553.97        15.06 o                         
   5  -2   6       2501.46       2541.38        51.35 o                         
   6  -2   6        435.59        439.49        26.17 o                         
   7  -2   6        631.82        603.10        27.82 o                         
   8  -2   6        741.52        761.93        18.86 o                         
   9  -2   6        209.27        238.45        23.28 o                         
  -9  -1   6        170.90        163.34        17.30 o                         
  -8  -1   6        504.96        486.88        27.48 o                         
  -7  -1   6         28.68         17.65         4.37 o                         
  -6  -1   6        397.42        384.10        33.75 o                         
  -5  -1   6         49.00         50.53        17.10 o                         
  -4  -1   6        617.99        631.99        37.20 o                         
  -3  -1   6       3209.51       3124.06        47.11 o                         
  -1  -1   6         83.66         72.21         5.24 o                         
   0  -1   6       1735.32       1645.93        16.05 o                         
   1  -1   6       1508.68       1509.80        40.44 o                         
   2  -1   6       2524.06       2570.15        70.39 o                         
   3  -1   6       3403.95       3588.78        48.45 o                         
   4  -1   6        344.98        291.91        13.02 o                         
   5  -1   6       5911.53       5885.45       174.18 o                         
   6  -1   6        525.77        520.50        23.76 o                         
   7  -1   6         26.44         35.78         8.04 o                         
   8  -1   6        539.13        585.72        26.05 o                         
   9  -1   6        154.86        157.42        13.63 o                         
  -8   0   6        217.33        243.76        32.19 o                         
  -7   0   6        281.84        292.43        37.73 o                         
  -6   0   6        934.41        918.57        40.44 o                         
  -5   0   6        748.68        746.42        15.02 o                         
  -4   0   6        941.85        987.41        21.65 o                         
  -3   0   6        690.82        613.38        21.96 o                         
  -2   0   6          9.84          8.74         1.63 o                         
  -1   0   6        163.78        162.72        21.69 o                         
   0   0   6       1896.77       1992.31        19.29 o                         
   1   0   6        782.66        815.28        10.73 o                         
   2   0   6         52.75         51.09         4.05 o                         
   3   0   6       1508.58       1437.86        21.09 o                         
   4   0   6          4.06          1.99         0.46 o                         
   5   0   6       1528.74       1496.54        43.11 o                         
   6   0   6        202.93        238.90        15.35 o                         
   7   0   6        161.84        165.65         9.47 o                         
   8   0   6        211.27        235.95        22.63 o                         
   9   0   6         99.18        107.53         9.58 o                         
  10   0   6         82.09         86.11        11.17 o                         
  -8   1   6         73.85         74.19         8.81 o                         
  -7   1   6         72.81         66.41        14.24 o                         
  -6   1   6        550.48        521.29        19.15 o                         
  -5   1   6       1293.21       1304.49        45.89 o                         
  -4   1   6        877.43        851.55        19.00 o                         
  -3   1   6       2081.63       2340.17        33.78 o                         
  -2   1   6        536.79        477.21        17.46 o                         
  -1   1   6         44.25         73.11         7.15 o                         
   0   1   6        175.56        159.11         4.33 o                         
   2   1   6        382.03        393.66         9.87 o                         
   3   1   6        148.73        107.02         6.76 o                         
   4   1   6         40.99         49.36         3.84 o                         
   5   1   6          4.82          9.24         2.19 o                         
   6   1   6         14.22         19.70         2.88 o                         
   7   1   6       2480.51       2480.19        37.57 o                         
   8   1   6         52.94         50.72         6.81 o                         
   9   1   6          4.71          8.77         2.54 o                         
  10   1   6          0.61          4.94         3.65 o                         
  -7   2   6          2.16          3.58         1.04 o                         
  -6   2   6          1.59          4.15         3.26 o                         
  -5   2   6       1212.61       1230.68        24.98 o                         
  -4   2   6       1163.57       1205.74        25.32 o                         
  -3   2   6        141.34        140.61         9.43 o                         
  -2   2   6        314.60        289.62        11.19 o                         
  -1   2   6       2118.89       2123.76        20.71 o                         
   0   2   6       2886.74       2954.19        21.34 o                         
   1   2   6        415.92        412.47        39.02 o                         
   2   2   6       2535.64       2879.74        24.48 o                         
   4   2   6       2158.62       2115.95        74.87 o                         
   5   2   6        557.64        563.40        20.70 o                         
   6   2   6          7.50          9.46         2.28 o                         
   7   2   6        183.82        179.27        16.32 o                         
   8   2   6        882.68        846.90        38.42 o                         
   9   2   6        255.27        246.84        11.55 o                         
  10   2   6          5.68          5.15         1.84 o                         
  11   2   6        187.21        184.00        18.26 o                         
  -7   3   6        139.93        125.25        16.18 o                         
  -6   3   6         10.36         13.62         4.17 o                         
  -5   3   6        748.17        694.48        25.77 o                         
  -4   3   6        122.88        111.09         8.65 o                         
  -3   3   6        186.08        210.13        13.14 o                         
  -2   3   6        103.14         99.01         5.71 o                         
  -1   3   6        505.93        510.17        13.35 o                         
   0   3   6       6630.67       6794.24       119.61 o                         
   1   3   6       3521.54       3664.80        63.37 o                         
   2   3   6        469.85        458.17        11.53 o                         
   3   3   6       6329.67       6594.97        76.13 o                         
   5   3   6        571.95        560.55        23.39 o                         
   6   3   6        865.38        892.85        14.64 o                         
   7   3   6        692.38        668.97        14.72 o                         
   8   3   6       1438.51       1345.99        52.26 o                         
   9   3   6       1310.41       1299.29        30.95 o                         
  10   3   6         15.94         10.98         2.17 o                         
  11   3   6        206.77        230.78        24.35 o                         
  -6   4   6          1.95         12.07         2.44 o                         
  -5   4   6        488.90        498.40        18.55 o                         
  -4   4   6         42.41         45.00         4.77 o                         
  -3   4   6         75.06         87.96         5.01 o                         
  -2   4   6       1522.49       1443.32        23.96 o                         
  -1   4   6         57.73         70.66         5.43 o                         
   0   4   6       2489.34       2422.14        95.94 o                         
   1   4   6       1921.47       1893.33        40.97 o                         
   2   4   6       4098.76       4115.61        66.89 o                         
   3   4   6       1033.09       1011.71        56.31 o                         
   4   4   6       1717.45       1733.24        33.80 o                         
   5   4   6         25.15         22.30         6.91 o                         
   6   4   6       1779.12       1906.94        51.17 o                         
   7   4   6       1585.86       1568.14        22.79 o                         
   8   4   6       1024.38       1009.32        27.05 o                         
   9   4   6       1292.51       1338.98        23.95 o                         
  10   4   6         76.93         71.06         5.67 o                         
  11   4   6        409.59        419.29        11.69 o                         
  -5   5   6        677.59        633.18        14.67 o                         
  -4   5   6         47.95         47.73         5.64 o                         
  -3   5   6        303.63        309.91        11.15 o                         
  -2   5   6       3245.82       3267.86        40.87 o                         
  -1   5   6         91.28         93.87        10.08 o                         
   0   5   6       2305.93       2300.87        88.85 o                         
   1   5   6        641.61        620.93        16.33 o                         
   2   5   6          9.94         11.50         2.05 o                         
   3   5   6       1220.90       1238.84        20.36 o                         
   4   5   6        608.86        641.21        17.99 o                         
   5   5   6        277.84        244.58        10.62 o                         
   6   5   6         75.33        102.30        10.46 o                         
   7   5   6          6.27          3.82         1.81 o                         
   8   5   6        331.47        328.08        29.53 o                         
   9   5   6        226.84        237.75        14.61 o                         
  10   5   6        277.75        269.33        17.40 o                         
  11   5   6         11.92         16.00         2.99 o                         
  -4   6   6          4.03          4.96         1.24 o                         
  -3   6   6          4.74          4.36         2.38 o                         
  -2   6   6        517.04        511.57        17.48 o                         
  -1   6   6        494.34        507.75        16.83 o                         
   0   6   6         92.20        109.31        11.65 o                         
   1   6   6        104.12         99.78         7.19 o                         
   2   6   6        197.59        211.20         7.99 o                         
   3   6   6        864.83        893.69        30.39 o                         
   4   6   6         75.20         90.79         6.82 o                         
   5   6   6       2300.08       2404.20        76.92 o                         
   6   6   6        618.96        650.54        20.77 o                         
   7   6   6       1434.68       1393.22        28.47 o                         
   8   6   6          1.67          1.15         1.44 o                         
   9   6   6         11.98          9.61         1.48 o                         
  10   6   6         59.14         48.75         6.90 o                         
  11   6   6        142.35        138.64        18.72 o                         
  -3   7   6         10.42         10.00         1.87 o                         
  -2   7   6        156.38        128.78        27.55 o                         
  -1   7   6        437.41        436.34        17.38 o                         
   0   7   6        123.68        119.49         9.15 o                         
   1   7   6        182.90        202.05        10.43 o                         
   2   7   6        585.40        593.18        12.83 o                         
   3   7   6        536.71        548.34        26.85 o                         
   4   7   6       1435.72       1482.38        30.10 o                         
   5   7   6        254.82        260.95        11.86 o                         
   6   7   6        745.87        741.25        22.22 o                         
   7   7   6       3552.31       3411.32       196.37 o                         
   8   7   6         73.08         62.37         6.90 o                         
   9   7   6         16.87         11.85         2.45 o                         
  10   7   6         40.66         40.03         6.26 o                         
  11   7   6          2.15          8.70         3.15 o                         
  -2   8   6        107.19         92.72        15.96 o                         
  -1   8   6        356.96        335.57        21.99 o                         
   0   8   6         44.95         47.24         5.65 o                         
   1   8   6         37.79         45.41         5.49 o                         
   2   8   6         49.47         42.15         5.48 o                         
   3   8   6         37.35         36.42         3.76 o                         
   4   8   6       1170.42       1243.93        70.50 o                         
   5   8   6       3298.70       3415.65        48.83 o                         
   6   8   6        253.10        235.58        16.89 o                         
   7   8   6       2159.63       2241.45        62.79 o                         
   8   8   6        869.72        864.96       253.32 o                         
   9   8   6        247.59        273.71        26.37 o                         
  10   8   6        638.97        602.90        36.20 o                         
  11   8   6         12.93         17.41         3.74 o                         
  -1   9   6        647.10        650.13        18.58 o                         
   0   9   6         17.62         20.65         3.51 o                         
   1   9   6        635.45        620.06        29.95 o                         
   2   9   6        588.50        575.16        18.67 o                         
   3   9   6        157.13        186.06        16.12 o                         
   4   9   6        615.34        614.76        17.47 o                         
   5   9   6        270.79        284.30        16.77 o                         
   6   9   6         21.90         14.02         7.89 o                         
   7   9   6        236.36        250.49        22.66 o                         
   8   9   6          0.57          1.10         1.87 o                         
   9   9   6        218.33        245.69        26.63 o                         
  10   9   6        414.75        422.77        13.37 o                         
  11   9   6          1.58         -0.26         3.04 o                         
   0  10   6        176.56        171.23        29.46 o                         
   1  10   6        477.85        485.00        13.05 o                         
   2  10   6        414.28        442.49        20.05 o                         
   3  10   6        154.93        140.98        23.40 o                         
   5  10   6        108.83        103.86        12.21 o                         
   6  10   6         27.73         33.92         6.19 o                         
   7  10   6        111.15        124.62        11.71 o                         
   8  10   6        533.21        566.68        26.92 o                         
   9  10   6        180.30        174.91        21.69 o                         
  10  10   6        111.91        120.32        21.67 o                         
   2  11   6        398.85        376.65        17.51 o                         
   3  11   6        321.85        354.56        18.72 o                         
   4  11   6         21.82         20.59         3.15 o                         
   5  11   6          7.86          6.16         3.90 o                         
   6  11   6          0.72          6.90         1.90 o                         
   7  11   6        936.74        948.86        24.62 o                         
   8  11   6         10.23         10.82         2.39 o                         
   9  11   6        543.87        592.10        24.60 o                         
  -7 -10   7         66.06         75.61         8.52 o                         
  -6 -10   7        122.62        119.00        22.39 o                         
  -5 -10   7        204.77        195.00        17.68 o                         
  -4 -10   7          7.93          3.26         1.58 o                         
  -3 -10   7       1681.14       1763.89        41.75 o                         
  -2 -10   7         73.31         68.31         5.64 o                         
  -1 -10   7        337.71        332.15        19.18 o                         
   0 -10   7        477.74        480.32        15.77 o                         
  -8  -9   7        174.35        168.61        18.33 o                         
  -7  -9   7         32.89         38.52         7.72 o                         
  -6  -9   7         38.26         23.24         6.69 o                         
  -5  -9   7         25.92         20.40         6.14 o                         
  -4  -9   7         25.99         26.26         3.60 o                         
  -3  -9   7        944.95        932.71        18.75 o                         
  -2  -9   7        217.79        210.92        11.70 o                         
  -1  -9   7         66.20         68.29         5.66 o                         
   0  -9   7        151.68        148.89        14.21 o                         
   1  -9   7        119.59        113.53         9.12 o                         
   2  -9   7         51.75         56.54         4.67 o                         
  -9  -8   7        100.08        107.78        19.44 o                         
  -8  -8   7         75.14         78.52        10.02 o                         
  -7  -8   7         31.12         40.57         5.72 o                         
  -6  -8   7         69.00         61.64        20.54 o                         
  -5  -8   7         29.69         24.23         4.78 o                         
  -4  -8   7         53.11         45.41        10.57 o                         
  -3  -8   7         51.69         48.23         6.21 o                         
  -2  -8   7         68.80         66.11         5.70 o                         
  -1  -8   7        809.58        786.62        20.93 o                         
   0  -8   7        245.12        264.68        12.29 o                         
   1  -8   7        288.30        351.91        22.46 o                         
   2  -8   7        207.97        213.35        15.61 o                         
   3  -8   7        158.97        165.08        13.21 o                         
  -9  -7   7        413.64        402.95        29.87 o                         
  -8  -7   7         15.00         13.83         3.54 o                         
  -7  -7   7        406.60        404.77        28.50 o                         
  -6  -7   7         45.27         56.08         8.24 o                         
  -5  -7   7       1354.99       1373.74        97.22 o                         
  -4  -7   7        394.85        354.99        12.58 o                         
  -3  -7   7         14.11          8.93         4.82 o                         
  -2  -7   7        742.26        704.13        22.77 o                         
  -1  -7   7         45.94         45.08         5.61 o                         
   0  -7   7         42.84         43.84         4.21 o                         
   1  -7   7         94.72        104.23         9.17 o                         
   2  -7   7          8.80          5.57         1.36 o                         
   3  -7   7        178.41        197.08        18.52 o                         
   4  -7   7        549.52        619.82        14.71 o                         
  -9  -6   7         70.16         68.93         8.24 o                         
  -8  -6   7        208.78        229.21        26.59 o                         
  -7  -6   7       1223.74       1188.41        26.46 o                         
  -6  -6   7        107.84        127.93        13.61 o                         
  -5  -6   7       1451.68       1316.52        70.58 o                         
  -4  -6   7       3068.22       2998.00        49.00 o                         
  -3  -6   7         11.64         19.47         3.19 o                         
  -2  -6   7       1292.63       1363.80        49.95 o                         
  -1  -6   7          3.49          4.60         1.24 o                         
   0  -6   7        128.88        147.54        19.19 o                         
   1  -6   7       1790.80       1845.81        38.62 o                         
   2  -6   7         24.78         24.19         5.57 o                         
   3  -6   7        369.11        372.53        27.30 o                         
   4  -6   7        103.37        133.67        17.43 o                         
   5  -6   7          1.14          6.82         1.91 o                         
  -9  -5   7         53.74         43.46         9.22 o                         
  -8  -5   7       1415.10       1390.52        47.45 o                         
  -7  -5   7       1117.02       1077.89        24.33 o                         
  -6  -5   7         66.15         72.54         8.11 o                         
  -5  -5   7          7.44         22.43         5.04 o                         
  -4  -5   7       2479.77       2525.36        35.01 o                         
  -3  -5   7        303.02        280.39         7.62 o                         
  -2  -5   7        262.40        249.82         7.08 o                         
  -1  -5   7        190.22        162.93         8.19 o                         
   0  -5   7        383.21        379.67        15.28 o                         
   1  -5   7       4444.94       4372.10        85.11 o                         
   2  -5   7        112.83        111.25        11.18 o                         
   3  -5   7       1497.20       1542.64        35.95 o                         
   4  -5   7       1414.07       1473.30        53.87 o                         
   5  -5   7        241.61        242.62        21.74 o                         
   6  -5   7        300.04        303.51        21.69 o                         
  -9  -4   7        227.17        225.63        28.94 o                         
  -8  -4   7       1212.84       1123.15        39.45 o                         
  -7  -4   7        575.95        537.79        25.91 o                         
  -6  -4   7         20.32         24.22         3.46 o                         
  -5  -4   7        100.40        105.11        14.96 o                         
  -4  -4   7          4.12          4.83         2.43 o                         
  -2  -4   7         69.08         92.78        10.35 o                         
  -1  -4   7        164.95        220.31        11.25 o                         
   0  -4   7          9.22          7.64         1.35 o                         
   1  -4   7       1450.61       1346.38        30.74 o                         
   2  -4   7        639.70        594.77        17.26 o                         
   3  -4   7        220.66        164.80        35.57 o                         
   4  -4   7        548.44        592.12        35.93 o                         
   5  -4   7        210.81        195.13        18.33 o                         
   6  -4   7        144.22        147.60        17.30 o                         
   7  -4   7         85.74         96.51         7.92 o                         
  -9  -3   7        302.64        308.14        21.13 o                         
  -8  -3   7         10.36          5.39         2.33 o                         
  -7  -3   7        236.10        257.86        22.96 o                         
  -6  -3   7          3.69          3.69         2.59 o                         
  -5  -3   7         96.56        127.24        17.72 o                         
  -4  -3   7        808.56        730.64        21.02 o                         
  -3  -3   7         16.58          8.80         2.34 o                         
  -2  -3   7        332.31        313.15        13.33 o                         
  -1  -3   7        287.78        257.01        13.52 o                         
   0  -3   7        585.60        578.16        14.73 o                         
   1  -3   7       2155.69       2247.50        27.02 o                         
   2  -3   7        428.06        399.70         8.41 o                         
   3  -3   7        683.92        619.59        12.51 o                         
   4  -3   7          7.25         11.85         3.33 o                         
   5  -3   7       1030.73       1060.85        42.06 o                         
   6  -3   7          0.67         -1.72         2.44 o                         
   7  -3   7         51.64         58.15        12.00 o                         
   8  -3   7        663.11        678.61        17.03 o                         
  -9  -2   7        181.42        169.08        16.89 o                         
  -8  -2   7        124.35        128.95        17.59 o                         
  -7  -2   7        163.61        151.17        19.06 o                         
  -6  -2   7        593.58        597.99        27.06 o                         
  -5  -2   7        294.84        259.97        16.26 o                         
  -4  -2   7       1600.03       1488.05        36.80 o                         
  -3  -2   7        114.87        117.08        11.78 o                         
  -2  -2   7        901.22        796.57        17.97 o                         
   0  -2   7       4305.19       4683.73        32.48 o                         
   1  -2   7       1766.47       1814.39        17.57 o                         
   2  -2   7         16.13         18.75         2.59 o                         
   3  -2   7        802.10        793.09        15.54 o                         
   4  -2   7         78.83         75.04         5.88 o                         
   5  -2   7          6.68          6.29         1.81 o                         
   6  -2   7        407.84        439.69        31.78 o                         
   7  -2   7          4.32         12.46         3.96 o                         
   8  -2   7       1156.48       1291.57        30.59 o                         
   9  -2   7         40.48         45.63         4.99 o                         
  -8  -1   7         24.54         16.74         3.78 o                         
  -6  -1   7          4.88          2.75         0.43 o                         
  -5  -1   7         37.38         17.96         3.78 o                         
  -4  -1   7       2089.91       2257.39        58.82 o                         
  -3  -1   7       1459.12       1398.69        32.33 o                         
  -2  -1   7       1004.05       1017.22        31.39 o                         
  -1  -1   7       6521.58       6459.15        64.02 o                         
   0  -1   7       1489.33       1334.04        19.72 o                         
   1  -1   7       1112.07       1115.68        14.66 o                         
   2  -1   7        521.95        472.09        16.37 o                         
   3  -1   7          7.17          5.80         0.94 o                         
   4  -1   7      11122.79      11078.41       154.91 o                         
   5  -1   7        737.40        725.54        34.07 o                         
   6  -1   7        651.18        607.99        13.77 o                         
   7  -1   7       1263.20       1283.76        38.37 o                         
   8  -1   7        240.06        251.06        23.24 o                         
   9  -1   7        367.93        385.92        33.19 o                         
  -8   0   7        126.34        134.61        16.24 o                         
  -7   0   7        895.09        989.20        37.96 o                         
  -6   0   7        361.65        365.37        22.69 o                         
  -5   0   7        211.36        193.13        34.84 o                         
  -4   0   7       4440.37       4728.45       100.18 o                         
  -3   0   7        103.29         98.33         7.42 o                         
  -2   0   7         76.23         75.91         7.20 o                         
  -1   0   7       2050.51       2145.96        41.05 o                         
   0   0   7        352.72        391.69         9.95 o                         
   1   0   7       4098.97       4424.02        43.35 o                         
   2   0   7       1843.06       1921.68        18.49 o                         
   3   0   7        164.11        164.74        16.61 o                         
   5   0   7       1123.12       1076.56        24.85 o                         
   6   0   7         41.67         39.88         7.55 o                         
   7   0   7        918.70        909.55        25.35 o                         
   8   0   7        556.39        563.86        35.99 o                         
   9   0   7        324.56        366.93        22.29 o                         
  10   0   7         78.72         88.36        13.99 o                         
  -8   1   7         84.88         72.82         9.57 o                         
  -7   1   7        472.95        459.59        63.93 o                         
  -6   1   7       1092.11       1009.39        22.00 o                         
  -5   1   7         12.29         14.43         2.28 o                         
  -4   1   7       2177.74       2204.85        43.48 o                         
  -3   1   7         72.91         95.13         7.72 o                         
  -2   1   7        290.77        289.25        10.91 o                         
  -1   1   7       1624.93       1694.21        17.48 o                         
   1   1   7       1160.08       1132.14        24.46 o                         
   2   1   7       1066.14       1079.55        19.02 o                         
   3   1   7        776.11        748.93        15.19 o                         
   4   1   7         80.18         61.37         3.27 o                         
   5   1   7        327.02        339.51        13.09 o                         
   6   1   7        308.65        267.78         8.86 o                         
   7   1   7        122.89        100.62         9.14 o                         
   8   1   7       1492.76       1418.87        32.57 o                         
   9   1   7          1.50          3.04         1.60 o                         
  10   1   7         91.57         91.40         8.47 o                         
  -7   2   7         76.16         55.72        11.61 o                         
  -6   2   7        658.28        629.83        27.35 o                         
  -5   2   7        922.92        856.35        30.54 o                         
  -4   2   7         52.14         62.30         7.96 o                         
  -3   2   7       1226.42       1223.56        27.35 o                         
  -2   2   7        445.44        448.54        10.21 o                         
  -1   2   7        464.49        411.00        10.91 o                         
   0   2   7       1297.38       1185.81        15.97 o                         
   1   2   7       1311.99       1298.48        30.47 o                         
   3   2   7          3.53         11.79         2.50 o                         
   4   2   7        315.34        305.54        44.69 o                         
   5   2   7        410.93        469.32        20.69 o                         
   6   2   7        181.21        198.52        14.48 o                         
   7   2   7       1020.21       1052.88        51.83 o                         
   8   2   7         17.79         16.07         4.67 o                         
   9   2   7         20.38         17.97         3.48 o                         
  10   2   7         12.74         10.82         2.14 o                         
  11   2   7        475.41        483.88        41.91 o                         
  -7   3   7         32.69         26.59         5.30 o                         
  -6   3   7          5.36          4.56         2.31 o                         
  -5   3   7        247.16        241.19        16.13 o                         
  -4   3   7        201.76        158.98        10.59 o                         
  -3   3   7        519.96        466.87        18.83 o                         
  -2   3   7        506.27        504.43        13.15 o                         
  -1   3   7        356.74        345.20         9.89 o                         
   0   3   7       3756.55       3845.41        39.58 o                         
   1   3   7          0.07          1.55         0.97 o                         
   2   3   7        922.64        908.28        32.42 o                         
   3   3   7       6796.39       6766.04        69.02 o                         
   4   3   7        861.51        964.02        23.17 o                         
   5   3   7        265.80        224.87        11.08 o                         
   6   3   7        231.74        261.02        18.85 o                         
   7   3   7        578.40        537.10        27.42 o                         
   8   3   7       1821.83       1843.10        28.68 o                         
   9   3   7         34.70         33.40         3.53 o                         
  10   3   7        205.10        200.53        13.47 o                         
  11   3   7        576.74        654.99        18.78 o                         
  -6   4   7        236.27        215.26        15.60 o                         
  -5   4   7         41.08         53.63         5.45 o                         
  -4   4   7        356.62        332.59        13.94 o                         
  -3   4   7        110.49        116.03         9.11 o                         
  -2   4   7       1131.65       1109.70        22.94 o                         
  -1   4   7       1805.52       1863.53        41.84 o                         
   0   4   7       2042.47       1944.83        35.70 o                         
   1   4   7        425.20        376.89        10.35 o                         
   2   4   7        127.95        167.36        15.64 o                         
   3   4   7       3348.86       3292.41        88.07 o                         
   4   4   7        736.56        799.38        18.46 o                         
   6   4   7       1820.32       1944.96        53.72 o                         
   7   4   7        478.06        454.98        17.10 o                         
   8   4   7       4140.34       4343.89        61.43 o                         
   9   4   7         35.63         35.87         5.92 o                         
  10   4   7        621.20        597.02        17.25 o                         
  11   4   7        486.45        527.43        17.59 o                         
  -5   5   7        216.41        200.98        16.87 o                         
  -4   5   7        226.86        220.24        14.21 o                         
  -3   5   7       1602.48       1555.02        35.11 o                         
  -2   5   7         92.24         99.76         8.07 o                         
  -1   5   7       3878.26       4000.54       118.32 o                         
   0   5   7       2124.73       2146.84        54.35 o                         
   1   5   7          0.70          5.37         2.24 o                         
   2   5   7         20.70         19.08         3.24 o                         
   3   5   7        364.23        370.24        11.50 o                         
   4   5   7         41.65         44.18         6.27 o                         
   5   5   7        681.44        812.76        44.78 o                         
   6   5   7        254.70        267.80        17.74 o                         
   7   5   7         12.81         17.13         2.67 o                         
   8   5   7       2130.37       2157.42        32.14 o                         
   9   5   7        277.90        274.04        13.53 o                         
  10   5   7         39.82         38.13         4.48 o                         
  11   5   7        819.91        813.73        21.22 o                         
  -4   6   7         27.87         29.72         4.43 o                         
  -3   6   7       1616.92       1641.81        40.14 o                         
  -2   6   7       2112.16       2117.38        31.68 o                         
  -1   6   7          7.70          6.53         1.49 o                         
   0   6   7       1358.47       1405.31        28.96 o                         
   1   6   7        150.46        196.61        19.94 o                         
   2   6   7        147.33        148.32         8.47 o                         
   3   6   7        535.33        547.38        11.96 o                         
   4   6   7        828.73        775.29        22.54 o                         
   6   6   7         95.80         97.28         9.88 o                         
   7   6   7        165.72        180.59        25.45 o                         
   8   6   7       1177.83       1214.83        46.08 o                         
   9   6   7        111.09         96.92         7.00 o                         
  10   6   7        231.42        227.21        11.80 o                         
  11   6   7         65.78         58.84         6.26 o                         
  -3   7   7          4.72          3.21         1.14 o                         
  -2   7   7        184.26        199.78        17.95 o                         
  -1   7   7         13.82          9.19         2.03 o                         
   0   7   7          2.96          5.53         2.71 o                         
   1   7   7         20.43         20.65         2.26 o                         
   2   7   7         31.29         28.69         5.94 o                         
   3   7   7       2609.86       2597.08        37.72 o                         
   4   7   7          2.69         12.59         2.41 o                         
   5   7   7         31.54         29.02         7.19 o                         
   6   7   7        853.70        854.79        24.62 o                         
   7   7   7        660.94        692.74        65.08 o                         
   8   7   7        596.44        570.14        14.68 o                         
   9   7   7        233.80        227.68        16.50 o                         
  10   7   7        164.75        139.15        25.37 o                         
  11   7   7          6.27         10.80         3.85 o                         
  -2   8   7         75.76         73.91        15.27 o                         
  -1   8   7         21.34         23.32         3.75 o                         
   0   8   7        196.42        192.30        14.12 o                         
   1   8   7         33.90         34.16         5.12 o                         
   2   8   7        370.30        329.11        13.11 o                         
   3   8   7       1059.61       1077.86        30.07 o                         
   4   8   7        692.92        708.26        23.70 o                         
   5   8   7        386.55        420.02        59.57 o                         
   6   8   7       2770.42       2773.07        73.98 o                         
   8   8   7        469.30        478.08        28.72 o                         
   9   8   7        222.61        238.69        21.41 o                         
  10   8   7        134.32        139.50        18.37 o                         
  11   8   7       1339.51       1437.64        41.35 o                         
  -1   9   7        130.23        125.20        21.91 o                         
   0   9   7        388.21        392.13        11.02 o                         
   1   9   7         92.79         80.46        11.03 o                         
   2   9   7         12.98          8.53         2.27 o                         
   3   9   7       1065.15       1115.43        17.80 o                         
   4   9   7        420.98        414.17        17.78 o                         
   5   9   7        161.55        165.54        14.14 o                         
   6   9   7        851.58        810.54        35.74 o                         
   7   9   7        178.51        219.77        21.20 o                         
   8   9   7        152.81        156.57        15.07 o                         
   9   9   7        101.26        100.08        23.91 o                         
  10   9   7        329.91        318.67        22.57 o                         
  11   9   7        693.57        730.64        44.87 o                         
   1  10   7        885.16        839.86        17.83 o                         
   2  10   7        107.08         94.90         8.39 o                         
   3  10   7       1699.38       1734.20        54.17 o                         
   4  10   7        325.32        322.16        23.81 o                         
   5  10   7         10.24         12.90         3.09 o                         
   6  10   7        357.13        331.77        27.74 o                         
   7  10   7          4.04          5.33         1.76 o                         
   8  10   7       1073.11       1109.78        26.62 o                         
   9  10   7        122.95        113.02        13.19 o                         
  10  10   7        353.00        413.58        35.54 o                         
   3  11   7        236.51        255.80        15.80 o                         
   4  11   7         41.54         32.29        11.11 o                         
   5  11   7         68.36         57.96         5.99 o                         
   6  11   7        529.75        547.22        22.22 o                         
   7  11   7         17.31         21.35         3.13 o                         
   8  11   7        175.01        201.51        14.31 o                         
   9  11   7          3.12          1.47         1.17 o                         
  -6 -10   8        469.54        435.06        34.83 o                         
  -5 -10   8          2.18          0.70         2.33 o                         
  -4 -10   8        553.72        559.77        17.29 o                         
  -3 -10   8        537.64        550.71        15.51 o                         
  -2 -10   8        728.17        762.18        13.08 o                         
  -1 -10   8        698.31        734.25        17.41 o                         
  -7  -9   8         19.20         23.89         4.22 o                         
  -6  -9   8         72.48         97.78        13.15 o                         
  -5  -9   8        158.12        132.98        34.24 o                         
  -4  -9   8        213.08        213.04        18.28 o                         
  -3  -9   8       1521.44       1602.15        29.66 o                         
  -2  -9   8         22.97         18.35         5.07 o                         
  -1  -9   8         14.55         12.05         2.03 o                         
   0  -9   8        137.40        141.55        11.79 o                         
   1  -9   8         17.12          9.94         4.50 o                         
  -8  -8   8          1.38         -0.13         2.30 o                         
  -7  -8   8        457.24        485.01        38.22 o                         
  -6  -8   8         80.96        110.52        15.46 o                         
  -5  -8   8         70.88         59.51        18.57 o                         
  -4  -8   8         91.15         90.74        13.73 o                         
  -3  -8   8        252.22        245.39        12.64 o                         
  -2  -8   8         24.67         21.56         3.12 o                         
  -1  -8   8        214.87        216.26        15.29 o                         
   0  -8   8        179.10        180.87        16.04 o                         
   1  -8   8         34.27         34.01         7.18 o                         
   2  -8   8        450.66        458.46        17.13 o                         
   3  -8   8         21.64         18.79         2.55 o                         
  -9  -7   8          6.56          7.76         3.52 o                         
  -8  -7   8        306.38        290.49        19.13 o                         
  -7  -7   8        352.37        348.01        34.45 o                         
  -6  -7   8        175.56        202.08        25.54 o                         
  -5  -7   8         56.25         43.98        14.67 o                         
  -4  -7   8         91.14         75.98        16.54 o                         
  -3  -7   8        315.86        309.39        12.48 o                         
  -2  -7   8          5.80          2.10         1.34 o                         
  -1  -7   8        377.93        388.12        22.21 o                         
   0  -7   8         68.74         65.39         6.25 o                         
   1  -7   8          2.63          3.66         0.97 o                         
   2  -7   8        158.56        175.00        20.70 o                         
   3  -7   8        270.49        282.73        28.54 o                         
   4  -7   8        351.42        399.82        22.40 o                         
  -9  -6   8         34.89         24.43         3.87 o                         
  -8  -6   8        826.54        779.68        26.87 o                         
  -7  -6   8          1.13          5.54         2.06 o                         
  -6  -6   8        573.27        565.23        25.85 o                         
  -4  -6   8        320.31        269.79        17.55 o                         
  -3  -6   8       2843.52       2869.22        41.51 o                         
  -2  -6   8        902.71        927.85        27.41 o                         
  -1  -6   8         29.16         30.69         6.04 o                         
   0  -6   8       1246.56       1311.23        47.07 o                         
   1  -6   8          0.82          2.26         2.32 o                         
   2  -6   8        977.14       1010.33        23.20 o                         
   3  -6   8        847.97        913.65       267.06 o                         
   4  -6   8        529.36        559.36        36.48 o                         
   5  -6   8        126.72        142.69        17.74 o                         
  -9  -5   8         10.54          8.96         3.04 o                         
  -8  -5   8       2010.21       1943.53        62.39 o                         
  -7  -5   8         28.30         24.19         4.33 o                         
  -6  -5   8        205.00        214.47        18.57 o                         
  -5  -5   8       2038.84       2212.34        46.33 o                         
  -4  -5   8       2293.11       2250.50        67.89 o                         
  -3  -5   8       1003.03       1008.74        20.66 o                         
  -2  -5   8          7.81          9.04         1.81 o                         
  -1  -5   8        186.98        177.06        11.08 o                         
   0  -5   8       4287.30       4494.67        87.50 o                         
   1  -5   8        595.12        610.55        18.32 o                         
   2  -5   8       1902.45       1714.51        26.37 o                         
   3  -5   8        387.23        437.73        30.24 o                         
   4  -5   8        277.65        287.12        22.98 o                         
   5  -5   8        143.81        163.37        22.61 o                         
   6  -5   8         65.12         64.80         8.06 o                         
  -9  -4   8        183.31        171.91        17.52 o                         
  -8  -4   8       1208.99       1188.35        40.00 o                         
  -7  -4   8         22.80         20.24         5.28 o                         
  -6  -4   8         10.73          7.39         2.52 o                         
  -5  -4   8         56.71         58.48         6.31 o                         
  -4  -4   8         85.73        101.59        14.39 o                         
  -3  -4   8        810.93        830.09        13.36 o                         
  -2  -4   8        149.03        188.80        38.33 o                         
  -1  -4   8        206.87        230.98         7.16 o                         
   0  -4   8       2694.77       2768.13        50.04 o                         
   2  -4   8         29.34         24.09         5.76 o                         
   3  -4   8        166.93        143.73        18.92 o                         
   4  -4   8        128.67        151.63        33.22 o                         
   5  -4   8        980.08       1036.63        24.70 o                         
   6  -4   8         72.57         76.22        10.80 o                         
   7  -4   8         28.25         30.39         6.11 o                         
  -9  -3   8         36.69         30.37         4.80 o                         
  -8  -3   8        850.50        870.53        29.02 o                         
  -7  -3   8          4.12          5.33         2.67 o                         
  -6  -3   8         53.36         45.93         7.76 o                         
  -5  -3   8        265.99        294.89        22.37 o                         
  -4  -3   8        872.61        836.07        21.24 o                         
  -3  -3   8       1660.40       1514.94        74.10 o                         
  -2  -3   8          4.05          8.11         2.09 o                         
  -1  -3   8        419.59        528.07        45.74 o                         
   0  -3   8        975.34        985.40        16.29 o                         
   1  -3   8         12.40         17.89         2.86 o                         
   2  -3   8         84.22         92.32        14.58 o                         
   3  -3   8         60.79         62.32         4.58 o                         
   4  -3   8        159.60        152.28        25.81 o                         
   5  -3   8          3.15         -2.56         2.69 o                         
   6  -3   8        105.73        111.63        13.89 o                         
   7  -3   8         73.77         87.26        13.87 o                         
   8  -3   8         22.16         28.30         5.65 o                         
  -8  -2   8         91.73         88.98        11.61 o                         
  -7  -2   8         41.38         49.02         9.98 o                         
  -6  -2   8          0.13          4.02         1.44 o                         
  -5  -2   8        893.28        896.18        27.85 o                         
  -4  -2   8         86.69         88.15         9.63 o                         
  -3  -2   8        730.77        694.36        20.06 o                         
  -2  -2   8       2231.35       2114.16        66.14 o                         
  -1  -2   8       2741.11       2677.70        68.00 o                         
   0  -2   8       1207.94       1186.30        19.46 o                         
   1  -2   8       1238.52       1311.69        46.14 o                         
   2  -2   8          6.72          6.67         1.21 o                         
   3  -2   8        464.79        408.54        24.68 o                         
   4  -2   8        216.87        207.58         8.19 o                         
   5  -2   8         53.19         50.23        11.19 o                         
   6  -2   8        741.31        718.86        39.54 o                         
   7  -2   8        690.42        664.35        31.09 o                         
   8  -2   8        111.21        122.95        15.87 o                         
   9  -2   8        551.93        560.91        24.62 o                         
  -8  -1   8         60.53         59.63         8.17 o                         
  -7  -1   8        152.46        161.95        21.57 o                         
  -6  -1   8        353.08        374.51        27.72 o                         
  -5  -1   8        412.99        407.41        20.24 o                         
  -4  -1   8       2180.06       2252.95        45.57 o                         
  -3  -1   8         44.47         53.37         5.91 o                         
  -1  -1   8       8051.72       8574.29        85.77 o                         
   0  -1   8       1310.40       1300.73        21.12 o                         
   1  -1   8       3460.40       3361.12        24.08 o                         
   2  -1   8        138.50        123.15         7.95 o                         
   3  -1   8        840.16        807.13        17.64 o                         
   4  -1   8       2829.23       2698.76        48.78 o                         
   5  -1   8       1840.17       1811.83        38.46 o                         
   6  -1   8        929.27        941.50        26.28 o                         
   7  -1   8       1135.12       1107.95        29.23 o                         
   8  -1   8        283.87        263.36        23.57 o                         
   9  -1   8        271.09        270.52        12.74 o                         
  -8   0   8        445.18        540.69        38.11 o                         
  -7   0   8         35.69         37.39         8.31 o                         
  -6   0   8         25.88         30.18         5.88 o                         
  -5   0   8        416.72        419.56        13.65 o                         
  -4   0   8       2120.91       2159.07        30.23 o                         
  -3   0   8          9.30         17.77         4.53 o                         
  -2   0   8        485.30        540.16        21.57 o                         
  -1   0   8       3277.63       3398.16        86.61 o                         
   0   0   8         33.12         63.49         5.49 o                         
   1   0   8         92.80         58.70         5.38 o                         
   2   0   8          1.37          5.76         0.87 o                         
   3   0   8       1371.76       1349.66        21.74 o                         
   4   0   8      10877.33      10920.85       152.06 o                         
   5   0   8          0.24          1.04         1.07 o                         
   6   0   8        493.54        530.34        12.34 o                         
   7   0   8        954.10       1025.41        27.89 o                         
   8   0   8         16.96         21.68         3.42 o                         
   9   0   8        905.99        958.24        33.52 o                         
  10   0   8        297.60        306.16        22.61 o                         
  -7   1   8        227.04        281.82        23.98 o                         
  -6   1   8        162.75        162.67        19.93 o                         
  -5   1   8        820.18        825.74        28.91 o                         
  -4   1   8       1344.96       1439.99        40.61 o                         
  -3   1   8        418.32        360.30        13.09 o                         
  -2   1   8        715.95        719.53        25.78 o                         
  -1   1   8        274.61        300.93        12.31 o                         
   0   1   8       4586.88       5292.31       172.11 o                         
   1   1   8        915.70        908.44        12.67 o                         
   2   1   8        432.95        556.57        30.82 o                         
   3   1   8        143.89        136.37         5.93 o                         
   5   1   8        150.03        128.37        30.57 o                         
   6   1   8         13.91         19.11         4.06 o                         
   7   1   8        295.88        312.12        12.46 o                         
   8   1   8         89.01        100.76         7.87 o                         
   9   1   8       1001.77       1011.51        37.52 o                         
  10   1   8         33.17         38.78         5.24 o                         
  -6   2   8        300.67        285.34        25.70 o                         
  -5   2   8       1115.27       1085.85        23.63 o                         
  -4   2   8       1123.70       1125.78        40.59 o                         
  -3   2   8         30.52         33.52         7.19 o                         
  -2   2   8        411.82        402.61        15.23 o                         
  -1   2   8         96.57        108.33         4.97 o                         
   0   2   8       3600.04       3616.91       100.36 o                         
   1   2   8        783.16        826.64        36.46 o                         
   2   2   8          3.59         22.69         3.61 o                         
   3   2   8        266.17        318.76        26.73 o                         
   4   2   8        211.28        245.78        16.67 o                         
   5   2   8          1.65          2.20         2.07 o                         
   6   2   8       1064.94       1057.59        25.76 o                         
   7   2   8        232.95        237.46        30.68 o                         
   8   2   8          9.81          9.00         1.85 o                         
   9   2   8        435.03        405.18        19.19 o                         
  10   2   8         83.04         76.68         5.73 o                         
  11   2   8        550.92        627.60        27.41 o                         
  -6   3   8        781.34        747.48        25.06 o                         
  -5   3   8        235.16        211.54        16.04 o                         
  -4   3   8         57.64         49.46         6.31 o                         
  -3   3   8         33.07         37.01         5.44 o                         
  -2   3   8          8.83          9.23         2.49 o                         
  -1   3   8       1989.91       2032.10        99.71 o                         
   0   3   8         49.14         53.66         7.77 o                         
   1   3   8       1303.24       1497.57        38.17 o                         
   2   3   8       4745.37       5114.67       194.39 o                         
   3   3   8       1270.37       1291.97        30.78 o                         
   4   3   8       4033.02       3892.98        56.48 o                         
   5   3   8         66.02         63.97         4.33 o                         
   6   3   8         22.94         32.09         6.20 o                         
   7   3   8        728.08        645.45        23.80 o                         
   8   3   8         61.42         65.38         4.88 o                         
   9   3   8        260.19        266.99        15.03 o                         
  10   3   8         60.05         59.55         4.80 o                         
  11   3   8        785.23        743.57        20.39 o                         
  -6   4   8        124.31        116.99        14.21 o                         
  -5   4   8        245.00        256.50        19.51 o                         
  -4   4   8        424.52        392.93        12.76 o                         
  -3   4   8         13.08         17.76         3.05 o                         
  -2   4   8         50.47         37.89         4.20 o                         
  -1   4   8       3569.91       3634.45        50.61 o                         
   0   4   8        148.95        131.07         6.65 o                         
   1   4   8        194.82        189.77        23.29 o                         
   2   4   8       1792.05       1886.02        42.78 o                         
   3   4   8       6576.18       6955.39       159.98 o                         
   4   4   8       1656.71       1715.91        48.33 o                         
   5   4   8        203.66        285.93        23.11 o                         
   6   4   8          5.93          5.48         0.71 o                         
   7   4   8       4714.34       4865.94        95.65 o                         
   8   4   8        141.90        163.25        14.78 o                         
   9   4   8        711.98        710.81        24.01 o                         
  10   4   8        356.61        364.72        16.64 o                         
  11   4   8        777.99        798.97        26.47 o                         
  -5   5   8        244.13        240.57        14.47 o                         
  -4   5   8        422.75        429.89        32.77 o                         
  -3   5   8        179.60        174.10        16.44 o                         
  -2   5   8          1.31          2.37         1.28 o                         
  -1   5   8       1647.54       1621.40        24.72 o                         
   0   5   8         33.40         36.59         5.55 o                         
   1   5   8         91.28        101.13         7.87 o                         
   2   5   8       2346.90       2401.46        48.22 o                         
   3   5   8        384.64        390.66        12.43 o                         
   4   5   8       1333.33       1407.46        22.76 o                         
   5   5   8        213.08        202.44         7.05 o                         
   6   5   8          3.24          7.31         3.30 o                         
   7   5   8       5115.63       5943.90       117.50 o                         
   8   5   8        876.32        903.07        23.48 o                         
   9   5   8        124.31        116.36        10.21 o                         
  10   5   8        338.66        313.13        15.30 o                         
  11   5   8         44.83         42.05         4.65 o                         
  -4   6   8        354.79        333.30        17.51 o                         
  -3   6   8        465.90        448.76        29.81 o                         
  -2   6   8        485.79        440.87        17.30 o                         
  -1   6   8       2086.40       2085.78        81.92 o                         
   0   6   8         18.65         21.03         5.44 o                         
   1   6   8          1.55          5.41         1.63 o                         
   2   6   8       1414.79       1392.97        28.85 o                         
   3   6   8        899.08        872.53        15.55 o                         
   4   6   8       2641.66       2745.52        82.31 o                         
   5   6   8         21.58         26.67         4.33 o                         
   6   6   8        906.37        820.94        78.13 o                         
   7   6   8       1133.09       1216.04        44.57 o                         
   8   6   8        329.97        287.74        12.11 o                         
   9   6   8        497.82        476.16        27.93 o                         
  10   6   8          5.42          5.65         1.31 o                         
  11   6   8        113.26        102.40        11.77 o                         
  -3   7   8        252.41        230.65        13.69 o                         
  -2   7   8         73.03         76.02        11.59 o                         
  -1   7   8        164.66        139.94        13.39 o                         
   0   7   8          2.19          2.94         0.94 o                         
   1   7   8         15.25         12.67         2.87 o                         
   2   7   8       1340.69       1373.90        34.90 o                         
   3   7   8          2.30          5.32         1.86 o                         
   4   7   8       3347.90       3523.10       155.85 o                         
   5   7   8       2103.19       2191.25        32.68 o                         
   6   7   8        920.22        909.59        25.32 o                         
   7   7   8         40.80         47.95        10.96 o                         
   8   7   8        106.80         96.65        15.02 o                         
   9   7   8         10.49          9.48         2.09 o                         
  10   7   8        361.44        342.45        18.36 o                         
  11   7   8          3.50          4.21         1.81 o                         
  -2   8   8         36.82         33.79         4.62 o                         
  -1   8   8         35.17         30.18         4.27 o                         
   0   8   8         62.93         54.31         7.92 o                         
   1   8   8        190.55        177.24        15.69 o                         
   2   8   8       1009.78       1044.21        23.62 o                         
   3   8   8        576.02        563.97        15.35 o                         
   4   8   8         33.65         34.80         5.76 o                         
   5   8   8          9.65         10.79         6.31 o                         
   6   8   8       1399.58       1430.40        31.44 o                         
   7   8   8        218.09        244.30        15.28 o                         
   8   8   8         10.68          6.02         1.41 o                         
   9   8   8         15.63         15.48         5.06 o                         
  10   8   8         50.17         44.06         6.33 o                         
  11   8   8        538.24        604.27        36.06 o                         
   0   9   8         13.77         10.32         3.90 o                         
   1   9   8        101.77         79.49        11.19 o                         
   2   9   8        248.84        257.06        14.07 o                         
   3   9   8        108.42        110.42         9.59 o                         
   4   9   8         18.32         21.90         5.75 o                         
   5   9   8         85.74         96.50         9.07 o                         
   6   9   8       1345.24       1342.04        80.53 o                         
   7   9   8         66.86         67.28         7.53 o                         
   8   9   8        202.18        213.99        15.69 o                         
   9   9   8        356.39        405.10        32.07 o                         
  10   9   8        808.89        862.50        35.28 o                         
   1  10   8         18.60         15.75         2.30 o                         
   2  10   8        962.57        934.85        23.00 o                         
   3  10   8        350.99        387.65        21.34 o                         
   4  10   8         13.97         11.36         2.57 o                         
   6  10   8         44.52         39.59         4.04 o                         
   7  10   8        298.05        324.27        32.25 o                         
   8  10   8        225.58        252.02        21.19 o                         
   9  10   8         94.90        101.13        12.43 o                         
  10  10   8        306.04        300.23        25.93 o                         
   3  11   8        413.71        396.02        23.62 o                         
   4  11   8         46.74         39.70         5.27 o                         
   5  11   8        165.99        164.46        23.05 o                         
   6  11   8        142.46        140.62        12.64 o                         
   7  11   8        354.27        394.34        35.64 o                         
   8  11   8        560.45        589.31        32.79 o                         
  -5 -10   9        134.60         99.11        29.22 o                         
  -4 -10   9        248.85        257.36        15.75 o                         
  -3 -10   9         67.87         54.12         7.23 o                         
  -2 -10   9       1321.92       1415.99        24.31 o                         
  -7  -9   9        407.53        408.97        34.02 o                         
  -6  -9   9          1.58          2.07         2.13 o                         
  -5  -9   9        258.39        244.53        19.18 o                         
  -4  -9   9       1764.42       1863.92        42.15 o                         
  -3  -9   9         12.16         10.17         2.80 o                         
  -2  -9   9        883.09        881.84        22.09 o                         
  -1  -9   9        290.30        285.15        11.67 o                         
   0  -9   9         68.74         73.84         8.29 o                         
   1  -9   9        642.36        722.39        34.45 o                         
  -8  -8   9        108.72        109.58        13.28 o                         
  -7  -8   9        230.13        261.69        20.57 o                         
  -6  -8   9        206.41        232.37        27.74 o                         
  -5  -8   9        155.18        131.48        21.18 o                         
  -4  -8   9       1342.61       1323.25        39.17 o                         
  -3  -8   9        270.02        239.45        17.14 o                         
  -2  -8   9         34.38         29.43         4.39 o                         
  -1  -8   9          4.31          3.86         1.32 o                         
   0  -8   9         33.41         29.72         3.73 o                         
   1  -8   9        292.42        304.02        21.53 o                         
   2  -8   9         18.97         18.71         3.82 o                         
  -8  -7   9        264.96        269.63        25.37 o                         
  -7  -7   9        905.76        938.70        31.43 o                         
  -6  -7   9          6.98          8.31         3.35 o                         
  -5  -7   9        252.84        297.75        28.26 o                         
  -4  -7   9          3.97          1.37         1.32 o                         
  -3  -7   9          2.36          2.42         1.44 o                         
  -2  -7   9        184.89        183.00        19.80 o                         
  -1  -7   9         74.16         62.71         7.48 o                         
   0  -7   9        112.69        120.18        11.98 o                         
   1  -7   9        197.67        186.44        14.62 o                         
   2  -7   9        282.03        285.41        23.93 o                         
   3  -7   9        381.78        380.21        18.19 o                         
   4  -7   9          3.67          3.06         2.06 o                         
  -8  -6   9         89.96         88.69        11.76 o                         
  -7  -6   9        445.26        421.91        25.70 o                         
  -6  -6   9        471.45        425.88        25.52 o                         
  -5  -6   9         81.36        100.46        11.72 o                         
  -4  -6   9        384.51        348.72        13.81 o                         
  -3  -6   9        302.37        272.69        10.16 o                         
  -2  -6   9        221.46        206.12         9.43 o                         
  -1  -6   9        226.25        187.14         7.17 o                         
   0  -6   9        357.01        335.23        18.83 o                         
   1  -6   9        422.41        458.93        32.43 o                         
   2  -6   9         72.71         84.41         8.19 o                         
   3  -6   9         23.87         37.61         7.61 o                         
   4  -6   9         38.20         39.07         5.41 o                         
   5  -6   9        574.79        659.81        30.00 o                         
  -8  -5   9        317.75        284.23        19.72 o                         
  -7  -5   9        362.86        351.51        27.39 o                         
  -6  -5   9        610.21        555.77        25.39 o                         
  -5  -5   9       2185.23       2692.31        75.98 o                         
  -4  -5   9         10.32          3.37         3.93 o                         
  -3  -5   9       1613.20       1573.22        23.71 o                         
  -2  -5   9        630.70        649.24        13.79 o                         
  -1  -5   9       1152.37       1205.69        25.19 o                         
   0  -5   9       1299.03       1280.58        25.67 o                         
   1  -5   9       1488.97       1328.95        39.37 o                         
   2  -5   9       1814.56       1725.33        38.02 o                         
   3  -5   9        182.25        190.42        29.94 o                         
   4  -5   9        123.64        125.13        15.06 o                         
   5  -5   9        425.46        410.75        30.67 o                         
   6  -5   9        203.42        195.93        19.94 o                         
  -8  -4   9        201.05        203.73        25.74 o                         
  -7  -4   9        133.59        129.54        15.98 o                         
  -6  -4   9         40.62         45.87         7.02 o                         
  -5  -4   9        459.32        407.79        19.00 o                         
  -4  -4   9       1249.13       1165.45        34.09 o                         
  -3  -4   9       1008.76       1016.44        20.79 o                         
  -2  -4   9        325.66        316.42        13.22 o                         
  -1  -4   9       3031.88       3180.52        71.93 o                         
   0  -4   9       4942.99       5063.55       154.36 o                         
   1  -4   9        581.47        568.11        50.55 o                         
   2  -4   9        532.97        507.21        14.68 o                         
   3  -4   9        250.61        224.19        15.94 o                         
   4  -4   9        234.97        236.02        15.85 o                         
   5  -4   9        640.18        712.24        42.48 o                         
   6  -4   9        459.39        505.36        38.07 o                         
   7  -4   9        298.97        311.82        31.87 o                         
  -8  -3   9         78.14         77.11         9.76 o                         
  -7  -3   9        261.91        292.95        27.02 o                         
  -6  -3   9        107.97        133.02        12.24 o                         
  -5  -3   9          9.90         -0.13         2.87 o                         
  -4  -3   9       2538.93       2516.92        50.59 o                         
  -3  -3   9         12.72          8.96         1.07 o                         
  -2  -3   9         85.77         94.76        10.43 o                         
  -1  -3   9        119.01        121.31         8.25 o                         
   0  -3   9        998.58        972.76        19.72 o                         
   1  -3   9         30.64         33.74         5.68 o                         
   2  -3   9        478.35        439.17         9.14 o                         
   3  -3   9         35.79         34.35         5.14 o                         
   4  -3   9          0.27          1.87         0.73 o                         
   5  -3   9        815.31        760.37        60.18 o                         
   6  -3   9        348.40        335.73        27.56 o                         
   7  -3   9          2.82          9.50         3.72 o                         
   8  -3   9        572.30        619.49        29.17 o                         
  -8  -2   9        143.37        142.45        19.00 o                         
  -7  -2   9         25.67         14.76         4.81 o                         
  -6  -2   9          8.43         10.44         2.81 o                         
  -5  -2   9        381.68        366.32        19.06 o                         
  -4  -2   9       2327.00       2354.45        47.98 o                         
  -3  -2   9       2939.33       3116.93        80.46 o                         
  -2  -2   9          2.70          2.38         0.96 o                         
  -1  -2   9          2.28         -0.31         1.85 o                         
   0  -2   9        700.78        728.59        19.71 o                         
   1  -2   9        308.11        305.63        13.57 o                         
   2  -2   9        232.90        237.44        20.52 o                         
   3  -2   9          8.68         17.47         3.84 o                         
   4  -2   9        103.63         81.73         7.55 o                         
   5  -2   9        370.18        361.26        20.46 o                         
   6  -2   9          9.06         12.13         2.33 o                         
   7  -2   9        206.49        209.54        19.35 o                         
   8  -2   9        610.37        668.49        23.98 o                         
  -8  -1   9          5.13          5.74         2.67 o                         
  -7  -1   9         15.22          9.78         4.80 o                         
  -5  -1   9       1661.98       1640.27        34.89 o                         
  -4  -1   9        143.38        139.97        19.28 o                         
  -3  -1   9       1603.93       1383.17        29.76 o                         
  -2  -1   9       2245.43       2232.60        59.98 o                         
  -1  -1   9       1152.25       1141.46        28.54 o                         
   0  -1   9        923.53        861.20        59.84 o                         
   1  -1   9       2830.26       2985.24        30.70 o                         
   2  -1   9          6.15          6.77         2.34 o                         
   3  -1   9       2318.41       2408.47        54.03 o                         
   4  -1   9        124.93        138.45        28.02 o                         
   5  -1   9       3740.76       3601.01        70.08 o                         
   6  -1   9        345.97        353.09        14.29 o                         
   7  -1   9        541.88        525.20        20.64 o                         
   8  -1   9        426.05        422.64        33.09 o                         
   9  -1   9        171.01        166.34        21.89 o                         
  -7   0   9         31.12         24.41         5.06 o                         
  -6   0   9        314.94        335.75        86.11 o                         
  -5   0   9       2044.49       2032.62       120.08 o                         
  -4   0   9          8.26          6.80         2.25 o                         
  -3   0   9         31.84         34.62         5.12 o                         
  -2   0   9       1534.40       1679.93        31.43 o                         
  -1   0   9          5.12          5.21         1.74 o                         
   0   0   9       5224.89       5624.08        56.85 o                         
   1   0   9        555.33        538.37        14.72 o                         
   2   0   9         83.61         85.92         5.63 o                         
   4   0   9        814.16        769.75        22.01 o                         
   5   0   9       1489.33       1437.45        85.56 o                         
   6   0   9        843.76        830.85        25.70 o                         
   7   0   9         18.83         18.10         2.98 o                         
   8   0   9       1488.09       1559.11        28.70 o                         
   9   0   9        113.68        120.59        14.52 o                         
  10   0   9         79.36         77.39         7.92 o                         
  -7   1   9         52.74         63.45         7.65 o                         
  -6   1   9        733.17        643.48        34.57 o                         
  -5   1   9       3084.88       3059.64        44.47 o                         
  -4   1   9        465.97        499.77        22.07 o                         
  -3   1   9        416.45        411.51        21.76 o                         
  -2   1   9        254.32        320.54        12.60 o                         
  -1   1   9        794.23        858.04        18.94 o                         
   0   1   9        209.75        265.37        11.51 o                         
   1   1   9        182.25        172.35         8.74 o                         
   2   1   9         65.55        101.20         7.21 o                         
   3   1   9       5815.45       5913.65        75.61 o                         
   4   1   9         51.39         34.81         4.36 o                         
   5   1   9        197.01        184.48        18.44 o                         
   6   1   9        440.96        511.94        19.82 o                         
   7   1   9         49.43         50.31         6.96 o                         
   8   1   9        581.65        597.00        20.77 o                         
   9   1   9         19.69         25.98         4.26 o                         
  10   1   9        239.77        259.87        16.27 o                         
  -6   2   9         77.79         57.87        12.50 o                         
  -5   2   9       1702.32       1696.53        56.59 o                         
  -4   2   9         25.09         27.24         6.24 o                         
  -3   2   9         98.12        120.57        20.20 o                         
  -2   2   9        205.68        204.73         8.95 o                         
  -1   2   9       1550.32       1497.05        46.15 o                         
   0   2   9       2443.22       2337.20        46.83 o                         
   1   2   9        136.82        146.10         7.67 o                         
   2   2   9        102.74        114.80         7.09 o                         
   3   2   9       1867.10       1795.20        35.58 o                         
   4   2   9          3.41          4.02         1.81 o                         
   5   2   9        176.42        170.25         8.22 o                         
   6   2   9        312.13        385.43        30.06 o                         
   7   2   9        152.60        161.15        12.29 o                         
   8   2   9        902.71        903.53        24.88 o                         
   9   2   9        148.17        156.72        13.71 o                         
  10   2   9         72.69         66.97         5.97 o                         
  -6   3   9          3.69          2.83         2.82 o                         
  -5   3   9        152.57        157.89        19.39 o                         
  -4   3   9         26.01         14.48         2.73 o                         
  -3   3   9         23.38         26.78         4.84 o                         
  -2   3   9        145.23        140.58        11.56 o                         
  -1   3   9          3.68          9.57         2.85 o                         
   0   3   9       3572.83       3547.37        64.53 o                         
   1   3   9       1586.46       1682.05        27.67 o                         
   2   3   9          0.58          4.62         5.60 o                         
   3   3   9        987.00        933.29        22.13 o                         
   4   3   9        272.50        286.38        29.02 o                         
   6   3   9        153.56        158.82        14.50 o                         
   7   3   9        327.26        307.38        19.74 o                         
   8   3   9        199.33        207.94        13.59 o                         
   9   3   9          7.09          8.69         4.57 o                         
  10   3   9        816.45        809.70        20.85 o                         
  11   3   9        191.65        178.62         9.55 o                         
  -5   4   9          3.67          3.52         1.02 o                         
  -4   4   9        711.58        677.00        17.59 o                         
  -3   4   9         41.67         40.34         4.40 o                         
  -2   4   9        424.21        393.94        23.88 o                         
  -1   4   9       1510.16       1559.65        23.94 o                         
   0   4   9         17.20         18.02         2.68 o                         
   1   4   9       3685.55       3791.80        68.75 o                         
   2   4   9       4406.65       4664.76       136.79 o                         
   3   4   9        324.42        297.28        16.96 o                         
   4   4   9        718.87        666.33        19.54 o                         
   5   4   9        132.97        149.72        16.26 o                         
   6   4   9       1831.39       1744.19        76.34 o                         
   7   4   9       2372.66       2630.07        55.33 o                         
   8   4   9          2.24          5.19         4.28 o                         
   9   4   9        572.33        603.79        36.95 o                         
  10   4   9        266.56        262.25        19.01 o                         
  11   4   9         87.00         79.10         5.81 o                         
  -4   5   9         34.00         26.84         4.53 o                         
  -3   5   9          6.75          3.63         2.20 o                         
  -2   5   9       2609.50       2495.81        37.71 o                         
  -1   5   9       1034.76        983.47        25.77 o                         
   0   5   9        112.34        106.00        11.66 o                         
   1   5   9          7.03          4.65         2.30 o                         
   2   5   9        327.71        328.59        11.60 o                         
   3   5   9       1098.19       1086.35        31.90 o                         
   4   5   9       1421.39       1494.81        24.34 o                         
   5   5   9        151.35        195.02        15.37 o                         
   6   5   9        878.48        914.39        27.32 o                         
   7   5   9       1555.78       1681.18        36.41 o                         
   8   5   9         41.14         38.75         4.71 o                         
   9   5   9        519.13        500.85        17.16 o                         
  10   5   9        342.40        351.47        30.37 o                         
  11   5   9        369.26        377.06        16.83 o                         
  -4   6   9        326.64        289.27        19.09 o                         
  -3   6   9         76.10         59.50         7.07 o                         
  -2   6   9       1499.84       1415.06        35.06 o                         
  -1   6   9        480.59        429.65        18.53 o                         
   0   6   9        221.93        208.70        13.98 o                         
   1   6   9        232.92        226.72         8.58 o                         
   2   6   9        166.73        180.07        25.67 o                         
   3   6   9       1368.65       1366.84        43.24 o                         
   4   6   9        129.28        134.05        14.22 o                         
   5   6   9          9.34         12.68         2.89 o                         
   6   6   9        391.32        410.88        23.43 o                         
   7   6   9       1010.16       1015.72        37.65 o                         
   8   6   9         36.40         37.34         5.40 o                         
   9   6   9        280.55        275.53        30.57 o                         
  10   6   9        137.55        136.14        12.28 o                         
  11   6   9        230.74        209.42        14.90 o                         
  -3   7   9         83.28         67.28         8.48 o                         
  -2   7   9        127.48        116.32        12.74 o                         
  -1   7   9        363.59        327.58        16.85 o                         
   0   7   9        314.34        287.16        12.96 o                         
   1   7   9        738.16        770.71        20.57 o                         
   2   7   9          2.81          2.31         3.95 o                         
   3   7   9       4612.61       4619.55        91.84 o                         
   4   7   9       2272.25       2383.80        35.30 o                         
   5   7   9        169.24        173.31        12.16 o                         
   6   7   9         25.82         27.27         3.19 o                         
   7   7   9        623.40        627.92        30.85 o                         
   8   7   9        248.31        257.34        46.83 o                         
   9   7   9         73.13         80.31        12.39 o                         
  10   7   9         27.17         29.63         5.83 o                         
  11   7   9         37.19         28.19         4.49 o                         
  -1   8   9          3.26          2.67         1.18 o                         
   0   8   9        134.30        130.98        13.76 o                         
   1   8   9         53.20         52.21         7.54 o                         
   2   8   9       1032.38       1018.19        17.16 o                         
   3   8   9         90.66         92.08        10.82 o                         
   4   8   9        869.64        909.09        23.56 o                         
   5   8   9       1163.54       1205.50        26.25 o                         
   6   8   9        561.89        553.68        35.43 o                         
   7   8   9        316.21        308.73        15.37 o                         
   8   8   9        248.96        148.10        14.74 o                         
   9   8   9        100.49        106.91        14.74 o                         
  10   8   9        380.20        412.75        25.67 o                         
  11   8   9         20.77         22.43         4.35 o                         
   0   9   9          7.43          7.38         2.81 o                         
   1   9   9        182.17        174.76        34.56 o                         
   2   9   9        683.99        670.26        26.97 o                         
   3   9   9        511.14        475.79        15.24 o                         
   4   9   9        311.47        315.56        36.11 o                         
   5   9   9       1082.62       1118.12        19.29 o                         
   6   9   9         79.16         65.35        11.57 o                         
   7   9   9        626.47        625.07        30.64 o                         
   8   9   9         29.93         38.65         6.02 o                         
   9   9   9         61.23         64.98         8.98 o                         
  10   9   9       1277.42       1340.41        45.52 o                         
   2  10   9        379.41        410.11        23.22 o                         
   3  10   9          1.75          4.78         2.58 o                         
   4  10   9         60.25         55.09         5.41 o                         
   5  10   9          5.25          5.75         2.41 o                         
   6  10   9          8.56          9.02         2.05 o                         
   7  10   9        332.12        321.12        23.26 o                         
   8  10   9        207.88        218.81        26.41 o                         
   9  10   9          2.04          3.93         1.52 o                         
   4  11   9        293.17        298.14        17.12 o                         
   5  11   9         52.52         58.09         6.26 o                         
   6  11   9        737.07        705.87        15.55 o                         
   7  11   9       1667.99       1711.54        34.20 o                         
   8  11   9         38.20         43.57         4.54 o                         
  -6  -9  10        126.44        128.32        24.09 o                         
  -5  -9  10        611.78        634.60        18.65 o                         
  -4  -9  10        485.75        484.09        11.77 o                         
  -3  -9  10       1213.52       1301.80        31.33 o                         
  -2  -9  10        879.88        909.88        17.85 o                         
  -1  -9  10          9.95          6.87         1.47 o                         
   0  -9  10         80.10         75.23         5.74 o                         
  -7  -8  10         18.61         19.85         3.59 o                         
  -6  -8  10        209.27        220.99        29.04 o                         
  -5  -8  10         75.59         83.74        12.00 o                         
  -4  -8  10        481.14        500.63        24.86 o                         
  -3  -8  10        352.09        338.24        16.49 o                         
  -2  -8  10        196.04        160.29        15.37 o                         
  -1  -8  10         98.69        108.87        10.61 o                         
   0  -8  10        142.14        143.45        10.54 o                         
   1  -8  10        288.20        267.54         7.79 o                         
   2  -8  10       1057.56       1081.92        28.00 o                         
  -7  -7  10         38.82         33.80         6.93 o                         
  -6  -7  10        221.34        226.43        22.91 o                         
  -5  -7  10         31.05         26.32         5.89 o                         
  -4  -7  10        474.27        461.24        19.62 o                         
  -3  -7  10        296.64        311.75        16.16 o                         
  -2  -7  10         87.82         87.79         9.11 o                         
  -1  -7  10         19.28         21.39         4.52 o                         
   0  -7  10         10.26          9.67         2.25 o                         
   1  -7  10        269.68        266.87        22.82 o                         
   2  -7  10         84.57         88.74         8.20 o                         
   3  -7  10         39.88         39.83         7.74 o                         
   4  -7  10        867.27        922.57        34.96 o                         
  -8  -6  10        374.97        336.32        29.74 o                         
  -7  -6  10        104.31        102.06        13.00 o                         
  -6  -6  10         27.16         15.04         4.81 o                         
  -5  -6  10        107.69        125.47        15.26 o                         
  -4  -6  10        416.72        378.94        15.18 o                         
  -3  -6  10        203.04        196.58         9.59 o                         
  -2  -6  10         24.12         24.91         5.87 o                         
  -1  -6  10         10.14          7.79         2.26 o                         
   0  -6  10        113.51        112.15        12.82 o                         
   1  -6  10        109.09        126.41        16.20 o                         
   2  -6  10        351.18        341.66        18.79 o                         
   3  -6  10        713.03        786.24        34.98 o                         
   4  -6  10        646.99        720.79        41.41 o                         
   5  -6  10        356.79        381.38        32.28 o                         
  -8  -5  10          3.24         -3.47         2.31 o                         
  -7  -5  10        700.34        702.51       161.47 o                         
  -6  -5  10       1026.12        976.17        36.35 o                         
  -5  -5  10         43.37         45.09         7.17 o                         
  -4  -5  10       1589.26       1642.23        47.35 o                         
  -3  -5  10         34.32         32.81         6.13 o                         
  -2  -5  10        672.40        707.03        38.62 o                         
  -1  -5  10        987.95       1053.94        26.74 o                         
   0  -5  10        326.33        291.00        10.57 o                         
   1  -5  10       1039.78       1039.41        37.67 o                         
   2  -5  10         14.45         13.28         3.78 o                         
   3  -5  10         23.34         24.30         2.71 o                         
   4  -5  10        445.47        538.31        32.52 o                         
   5  -5  10          3.56          1.24         2.20 o                         
   6  -5  10        152.44        172.06        16.78 o                         
  -8  -4  10          0.68          5.48         2.13 o                         
  -7  -4  10        124.42        122.43        15.82 o                         
  -6  -4  10        235.16        250.37        22.22 o                         
  -5  -4  10         15.79         21.24         5.54 o                         
  -4  -4  10       1414.11       1344.02        48.22 o                         
  -3  -4  10        919.47        876.83        18.09 o                         
  -2  -4  10        714.52        742.41        25.22 o                         
  -1  -4  10       1548.37       1594.95        41.27 o                         
   0  -4  10          0.11          2.77         1.23 o                         
   1  -4  10       4214.32       4033.91        55.11 o                         
   2  -4  10       1233.81       1180.92        23.97 o                         
   3  -4  10          7.85          7.35         0.82 o                         
   4  -4  10       1516.34       1488.58        41.79 o                         
   5  -4  10        255.13        284.39        25.33 o                         
   6  -4  10        598.75        702.48       161.71 o                         
   7  -4  10        184.16        209.97        18.74 o                         
  -8  -3  10        392.38        382.69        36.04 o                         
  -7  -3  10         18.66          9.56         4.11 o                         
  -6  -3  10         61.70         69.95         9.91 o                         
  -5  -3  10       1214.66       1222.41        35.56 o                         
  -4  -3  10       3078.26       3163.48        64.39 o                         
  -3  -3  10        381.57        334.12        22.43 o                         
  -2  -3  10          3.61          1.73         1.07 o                         
  -1  -3  10       1581.60       1608.96        61.12 o                         
   0  -3  10        129.68        108.98        13.61 o                         
   1  -3  10        312.90        271.21         8.06 o                         
   2  -3  10        595.80        539.08        15.94 o                         
   3  -3  10        151.08        134.54        12.14 o                         
   4  -3  10       2710.97       2684.48        38.22 o                         
   5  -3  10         13.03         14.28         4.19 o                         
   6  -3  10        732.92        745.59        27.32 o                         
   7  -3  10        635.57        663.66        37.26 o                         
   8  -3  10        108.12        133.15        23.63 o                         
  -8  -2  10        345.64        329.86        32.72 o                         
  -7  -2  10        782.07        754.12        27.26 o                         
  -6  -2  10        446.31        479.16        36.20 o                         
  -5  -2  10       1229.18       1212.74        36.43 o                         
  -4  -2  10        610.50        593.36        29.82 o                         
  -3  -2  10        503.37        422.50        29.34 o                         
  -2  -2  10        297.47        288.57        15.74 o                         
  -1  -2  10        795.30        830.83        15.05 o                         
   0  -2  10         55.85         65.69         5.37 o                         
   1  -2  10         12.71         16.79         3.13 o                         
   2  -2  10          4.95         11.75         6.95 o                         
   3  -2  10         49.48         49.69         5.78 o                         
   4  -2  10        140.00        129.73        11.63 o                         
   6  -2  10         24.25         27.57         3.08 o                         
   7  -2  10        114.09        105.11        15.37 o                         
   8  -2  10        225.58        215.43        28.83 o                         
  -7  -1  10          3.99          3.31         2.56 o                         
  -6  -1  10        511.53        484.93        24.11 o                         
  -5  -1  10         80.80        101.96        11.96 o                         
  -4  -1  10        408.03        382.17        79.17 o                         
  -3  -1  10        589.41        569.13        59.64 o                         
  -2  -1  10        573.47        697.17        17.12 o                         
  -1  -1  10        313.56        339.35        19.79 o                         
   0  -1  10       1143.33       1247.72        34.98 o                         
   1  -1  10         25.58         21.67         3.15 o                         
   2  -1  10          4.54          5.84         1.38 o                         
   3  -1  10       1384.83       1392.24        21.68 o                         
   4  -1  10       1206.61       1147.31        18.40 o                         
   5  -1  10        512.78        455.70        17.21 o                         
   6  -1  10          0.11          3.99         0.98 o                         
   7  -1  10         17.27         21.76         3.54 o                         
   8  -1  10        516.56        509.99        26.20 o                         
   9  -1  10         56.55         53.78         7.89 o                         
  -7   0  10         30.63         48.17         9.17 o                         
  -6   0  10        349.27        363.62        25.06 o                         
  -5   0  10        293.84        347.49        31.00 o                         
  -4   0  10          3.73          3.89         2.24 o                         
  -3   0  10        489.69        526.16        17.15 o                         
  -2   0  10        517.95        564.83        12.25 o                         
  -1   0  10       1248.11       1274.92        21.63 o                         
   0   0  10        424.45        429.99        12.02 o                         
   1   0  10       2012.55       2091.71        33.74 o                         
   2   0  10       4585.53       4715.61       174.79 o                         
   3   0  10       1747.16       1737.40        31.86 o                         
   4   0  10       4801.40       4818.27       122.26 o                         
   5   0  10       1760.30       1919.69       123.79 o                         
   6   0  10          4.91          2.87         0.76 o                         
   7   0  10         15.66         19.85         3.29 o                         
   8   0  10        262.70        300.28        22.23 o                         
   9   0  10        138.03        148.27        12.35 o                         
  -7   1  10        466.82        544.92        26.70 o                         
  -6   1  10        269.45        309.54        34.52 o                         
  -5   1  10         46.67         51.29         7.44 o                         
  -4   1  10        116.72        113.31         9.80 o                         
  -3   1  10         64.80         67.79         4.70 o                         
  -2   1  10        111.83        110.48         8.24 o                         
  -1   1  10       2947.69       2967.89        55.01 o                         
   0   1  10       2099.81       2270.57        26.32 o                         
   1   1  10        156.77        163.09        22.16 o                         
   2   1  10       2447.81       2436.28        26.45 o                         
   3   1  10       4997.68       4819.66        57.95 o                         
   4   1  10        797.13        768.61        15.18 o                         
   5   1  10       2163.32       2063.55        38.14 o                         
   6   1  10        621.33        619.34        19.37 o                         
   7   1  10        987.15        959.79        24.87 o                         
   8   1  10       1366.28       1369.35        22.75 o                         
   9   1  10        591.71        602.94        27.55 o                         
  10   1  10        639.61        678.98        15.81 o                         
  -6   2  10        885.32        898.24        33.95 o                         
  -5   2  10        158.26        146.28        17.06 o                         
  -4   2  10       1329.90       1362.48        31.76 o                         
  -3   2  10        654.78        650.02        20.86 o                         
  -2   2  10         12.83         14.28         2.27 o                         
  -1   2  10       2853.79       2928.81        54.71 o                         
   0   2  10       1289.39       1262.16        21.18 o                         
   1   2  10        635.78        649.79        24.22 o                         
   2   2  10        760.70        794.93        16.37 o                         
   3   2  10         14.34         12.48         1.84 o                         
   4   2  10        374.93        399.82        14.05 o                         
   5   2  10          4.09          7.98         1.55 o                         
   6   2  10        190.79        221.91        18.37 o                         
   7   2  10        213.97        185.56        17.04 o                         
   8   2  10        485.94        515.17        24.02 o                         
   9   2  10        256.68        271.05        17.24 o                         
  10   2  10        470.05        475.11        21.96 o                         
  -5   3  10         55.50         56.12        14.21 o                         
  -4   3  10        110.32        103.40        10.52 o                         
  -3   3  10        575.24        530.69        17.93 o                         
  -2   3  10          9.54         11.15         1.81 o                         
  -1   3  10        856.81        953.36        20.28 o                         
   0   3  10        247.42        247.46         7.48 o                         
   1   3  10        338.97        352.36        12.01 o                         
   2   3  10        652.60        698.20        21.32 o                         
   3   3  10         81.96        107.54        12.13 o                         
   4   3  10         64.37         67.06         7.63 o                         
   5   3  10        431.93        421.19        11.95 o                         
   6   3  10        844.36        767.90        15.60 o                         
   7   3  10         16.58         19.63         3.72 o                         
   8   3  10        597.18        550.86        16.55 o                         
   9   3  10         21.21         25.51         4.32 o                         
  10   3  10          8.89         12.01         3.66 o                         
  11   3  10        269.34        244.26        13.96 o                         
  -5   4  10         53.84         48.38        14.25 o                         
  -4   4  10        103.43         95.88         8.41 o                         
  -3   4  10        172.11        162.60        14.53 o                         
  -2   4  10        658.21        639.95        17.67 o                         
  -1   4  10         49.32         56.93         6.53 o                         
   0   4  10       1181.60       1215.77        25.80 o                         
   1   4  10          0.78         -0.91         1.51 o                         
   2   4  10         41.49         57.93         6.31 o                         
   3   4  10        738.45        713.51        15.49 o                         
   4   4  10        178.24        140.37         9.83 o                         
   5   4  10       1026.28       1085.02        25.48 o                         
   6   4  10        340.48        308.70        14.84 o                         
   7   4  10        712.30        707.49        35.09 o                         
   8   4  10       1211.97       1165.52        24.02 o                         
   9   4  10          1.13         -0.22         2.44 o                         
  10   4  10        335.83        337.82        23.52 o                         
  11   4  10         29.22         28.10         3.33 o                         
  -4   5  10        387.48        378.68        17.15 o                         
  -3   5  10         11.11          6.24         2.39 o                         
  -2   5  10        634.41        594.60        20.00 o                         
  -1   5  10         31.88         38.75         5.58 o                         
   0   5  10        347.32        345.66        17.96 o                         
   1   5  10        109.40        124.64        12.93 o                         
   2   5  10        193.99        202.70        11.24 o                         
   3   5  10       2249.16       2209.57        32.13 o                         
   4   5  10         28.70         32.57         5.32 o                         
   5   5  10        150.42        153.32        21.07 o                         
   6   5  10       4773.77       5509.08       108.17 o                         
   7   5  10        119.38        109.92        15.46 o                         
   8   5  10       3464.99       3793.29       108.48 o                         
   9   5  10        685.36        659.22        21.95 o                         
  10   5  10          2.85          2.78         1.11 o                         
  11   5  10        850.04        854.73        19.74 o                         
  -3   6  10        486.90        468.33        21.57 o                         
  -2   6  10       1722.71       1716.48        39.79 o                         
  -1   6  10        160.60        164.53        14.97 o                         
   0   6  10         90.49         96.03        12.52 o                         
   1   6  10        276.13        262.02        11.83 o                         
   2   6  10        110.80        109.02         7.89 o                         
   3   6  10       2856.71       2945.24        41.82 o                         
   4   6  10          1.34          1.36         1.66 o                         
   5   6  10        220.52        231.64        18.69 o                         
   6   6  10       2563.26       3932.57        82.95 o                         
   7   6  10        380.14        374.54        21.09 o                         
   8   6  10        492.41        629.73        32.82 o                         
   9   6  10        660.41        650.24        23.26 o                         
  10   6  10          8.98          6.69         2.41 o                         
  11   6  10        850.99        838.20        30.88 o                         
  -2   7  10        453.90        454.91        22.58 o                         
  -1   7  10        293.58        270.38        21.32 o                         
   0   7  10        633.79        610.31        21.29 o                         
   1   7  10         61.15         49.91         5.90 o                         
   2   7  10        876.32        792.47        32.37 o                         
   3   7  10       1018.59        984.68        34.82 o                         
   4   7  10         16.57         18.02         2.20 o                         
   5   7  10        512.01        489.55        17.11 o                         
   6   7  10        173.23        215.56        15.60 o                         
   7   7  10          6.57          5.96         2.44 o                         
   8   7  10          2.90         12.33         5.70 o                         
   9   7  10         49.47         45.90         7.11 o                         
  10   7  10          0.47          3.89         1.94 o                         
  11   7  10          5.34          4.15         0.85 o                         
  -1   8  10         25.54         22.61         2.95 o                         
   0   8  10        333.89        358.80        25.58 o                         
   1   8  10        469.74        445.57        23.16 o                         
   2   8  10         14.04          8.37         4.32 o                         
   3   8  10        683.03        660.36        31.77 o                         
   4   8  10         23.16         22.35         2.84 o                         
   5   8  10         46.16         45.51         4.86 o                         
   6   8  10        167.02        216.57        30.14 o                         
   7   8  10          3.06          3.33         5.01 o                         
   8   8  10        795.79        862.87        35.35 o                         
   9   8  10        233.22        264.45        29.33 o                         
  10   8  10        622.30        620.59        28.65 o                         
  11   8  10        167.44        194.56        19.30 o                         
   0   9  10         26.69         30.35         4.57 o                         
   1   9  10        156.19        130.93        15.12 o                         
   2   9  10         58.72         47.86         4.63 o                         
   3   9  10        150.15        172.20        17.45 o                         
   4   9  10         24.62         23.16         4.99 o                         
   5   9  10        118.50        117.32        11.94 o                         
   6   9  10        488.55        461.40        21.30 o                         
   7   9  10        167.92        146.66        14.41 o                         
   8   9  10        186.35        216.32        21.93 o                         
   9   9  10        286.51        335.84        21.67 o                         
  10   9  10        217.47        227.63        21.13 o                         
   2  10  10         44.40         34.85         4.15 o                         
   3  10  10         11.78          7.96         2.67 o                         
   4  10  10        298.06        300.93        17.53 o                         
   5  10  10        385.35        380.47        12.32 o                         
   6  10  10        413.36        413.09        13.45 o                         
   7  10  10        226.94        207.30        18.66 o                         
   8  10  10          0.66          7.56         3.53 o                         
   9  10  10        779.79        885.52        36.02 o                         
   5  11  10          0.26          3.01         3.08 o                         
   6  11  10        391.66        370.34        19.37 o                         
   7  11  10        420.69        403.94        21.98 o                         
  -5  -9  11        138.22        167.19        18.70 o                         
  -4  -9  11        690.68        673.56        24.54 o                         
  -3  -9  11       1982.31       2146.23        54.72 o                         
  -2  -9  11         47.03         41.27         3.94 o                         
  -1  -9  11        113.18         98.42        10.13 o                         
  -6  -8  11        587.72        635.81        33.15 o                         
  -5  -8  11       1538.55       1609.73        53.00 o                         
  -4  -8  11          1.12          2.92         1.41 o                         
  -3  -8  11        533.38        526.99        21.92 o                         
  -2  -8  11         32.46         29.15         5.89 o                         
  -1  -8  11         31.63         28.99         4.93 o                         
   0  -8  11        133.72        136.61         9.42 o                         
   1  -8  11        468.94        466.34        20.03 o                         
   2  -8  11       1039.75       1098.49        34.63 o                         
  -7  -7  11        460.79        481.88        42.83 o                         
  -6  -7  11        413.72        369.40        20.61 o                         
  -5  -7  11         35.13         30.54         6.78 o                         
  -4  -7  11         45.36         40.36         8.15 o                         
  -3  -7  11         20.24         18.65         3.45 o                         
  -2  -7  11        103.01        100.55        14.79 o                         
  -1  -7  11        122.33        113.17        10.63 o                         
   0  -7  11        339.33        348.06        22.93 o                         
   1  -7  11          3.59          1.26         1.91 o                         
   2  -7  11        368.07        387.71        47.47 o                         
   3  -7  11        329.27        336.88        27.96 o                         
  -7  -6  11         68.59         65.87         8.63 o                         
  -6  -6  11        209.86        211.74        24.39 o                         
  -5  -6  11         72.77         67.83        13.56 o                         
  -4  -6  11        196.06        230.69        22.39 o                         
  -3  -6  11         21.10         17.58         2.75 o                         
  -2  -6  11        206.26        207.90        18.49 o                         
  -1  -6  11         12.46          9.62         2.79 o                         
   0  -6  11        665.04        659.72        32.74 o                         
   1  -6  11        567.44        560.62        26.72 o                         
   2  -6  11         16.99         21.91         6.96 o                         
   3  -6  11        251.53        236.31        17.22 o                         
   4  -6  11        538.68        620.31        34.28 o                         
  -7  -5  11        141.61        124.74        15.44 o                         
  -6  -5  11         18.81         20.80         4.70 o                         
  -5  -5  11        804.14        832.03        40.13 o                         
  -4  -5  11        125.91        119.47        13.09 o                         
  -3  -5  11        291.88        304.01        11.17 o                         
  -2  -5  11        114.73        110.29        15.20 o                         
  -1  -5  11         19.95         16.68         3.45 o                         
   0  -5  11       1194.82       1308.06        32.96 o                         
   1  -5  11        952.86        934.13        27.42 o                         
   2  -5  11        278.74        303.02        21.87 o                         
   3  -5  11         21.67         24.43         4.28 o                         
   4  -5  11        116.76        126.24        15.63 o                         
   5  -5  11         21.58         25.93         5.46 o                         
   6  -5  11         13.89          8.81         2.19 o                         
  -7  -4  11        345.83        377.64        23.13 o                         
  -6  -4  11        454.97        425.16        26.09 o                         
  -5  -4  11         66.17         69.52        10.06 o                         
  -4  -4  11        538.11        476.97        26.94 o                         
  -3  -4  11        679.26        598.81        18.99 o                         
  -2  -4  11       1962.76       2272.38        33.46 o                         
  -1  -4  11        475.94        530.63        29.28 o                         
   0  -4  11       1926.44       1937.41        34.05 o                         
   1  -4  11       1823.84       1788.73        35.80 o                         
   2  -4  11         49.98         54.21         5.50 o                         
   3  -4  11         93.28         79.46        11.60 o                         
   4  -4  11          1.19          2.94         0.79 o                         
   5  -4  11       1596.04       1726.33        62.83 o                         
   6  -4  11        391.26        423.47        28.89 o                         
  -7  -3  11          2.27          6.91         2.87 o                         
  -6  -3  11         68.74         77.04        10.46 o                         
  -5  -3  11        236.31        230.24        25.63 o                         
  -4  -3  11         13.42         14.28         4.07 o                         
  -2  -3  11       1372.70       1380.59        48.12 o                         
  -1  -3  11       1651.59       1649.13        53.41 o                         
   0  -3  11        563.99        561.82        26.67 o                         
   1  -3  11        666.70        666.38        13.71 o                         
   2  -3  11       1370.95       1524.22        64.28 o                         
   3  -3  11        710.09        798.72        95.27 o                         
   4  -3  11        107.46         99.17        16.14 o                         
   5  -3  11       1158.51       1134.53        23.32 o                         
   6  -3  11        632.16        751.79        44.65 o                         
   7  -3  11         13.75         15.13         4.72 o                         
  -7  -2  11         18.99         10.28         3.13 o                         
  -6  -2  11        518.01        555.86        34.17 o                         
  -5  -2  11       1752.75       1794.81        39.00 o                         
  -4  -2  11          1.88         -1.06         2.83 o                         
  -2  -2  11        575.66        580.58        13.28 o                         
  -1  -2  11         93.90        114.60         8.84 o                         
   0  -2  11        146.71        145.51        16.30 o                         
   1  -2  11          9.17          9.22         2.02 o                         
   2  -2  11        474.60        499.69        12.86 o                         
   3  -2  11        729.08        822.14        80.32 o                         
   4  -2  11       1160.99       1178.63        62.65 o                         
   5  -2  11         13.25          9.58         1.72 o                         
   6  -2  11        178.66        211.75        16.27 o                         
   7  -2  11        603.66        597.97        26.21 o                         
   8  -2  11          1.87          9.80         4.26 o                         
  -7  -1  11         54.23         62.39         6.94 o                         
  -6  -1  11          1.23          6.11         2.80 o                         
  -5  -1  11       1156.76       1167.13        26.41 o                         
  -4  -1  11       1595.64       1613.42        48.89 o                         
  -3  -1  11         70.82         77.67         6.25 o                         
  -2  -1  11        580.69        578.97        12.74 o                         
  -1  -1  11        356.68        410.70        25.01 o                         
   0  -1  11       1449.75       1517.12        29.84 o                         
   1  -1  11         12.57         14.85         3.78 o                         
   2  -1  11        727.28        651.39        14.00 o                         
   3  -1  11          5.83          6.37         2.35 o                         
   4  -1  11        803.49        715.15        14.75 o                         
   5  -1  11         57.10         55.39         4.98 o                         
   6  -1  11         56.45         54.93         8.52 o                         
   7  -1  11        189.86        207.95        25.31 o                         
   8  -1  11        196.41        204.74        15.77 o                         
   9  -1  11         40.49         44.93         5.31 o                         
  -7   0  11          3.95          9.04         3.09 o                         
  -6   0  11        163.75        179.24        22.69 o                         
  -5   0  11        111.74        123.67        14.96 o                         
  -4   0  11        580.34        624.38        23.48 o                         
  -3   0  11        568.91        571.32        18.89 o                         
  -2   0  11        454.98        470.12        52.95 o                         
  -1   0  11       2341.60       2438.57        45.94 o                         
   0   0  11        710.13        760.75        17.10 o                         
   1   0  11        473.12        491.18        23.69 o                         
   2   0  11          8.17          4.38         2.45 o                         
   3   0  11         49.36         52.52         4.71 o                         
   4   0  11       4607.07       4952.07       194.70 o                         
   5   0  11        570.48        514.95        14.01 o                         
   6   0  11        546.68        520.40        28.11 o                         
   7   0  11        205.44        228.85        13.96 o                         
   8   0  11          0.40          1.56         1.30 o                         
   9   0  11        222.39        223.28        19.90 o                         
  -6   1  11        287.86        321.93        20.26 o                         
  -5   1  11         11.33          7.66         1.94 o                         
  -4   1  11        219.97        246.08        13.58 o                         
  -3   1  11        152.41        154.25         8.33 o                         
  -2   1  11         64.06         71.75         7.80 o                         
  -1   1  11        592.41        572.27        13.49 o                         
   0   1  11        745.38        785.47        23.08 o                         
   1   1  11       2380.77       2528.23        46.22 o                         
   2   1  11       5770.23       5777.44       376.78 o                         
   3   1  11        104.94        100.20         7.07 o                         
   4   1  11       2867.77       2889.42        85.32 o                         
   5   1  11         73.89         66.02         6.01 o                         
   6   1  11        143.82        120.84         9.19 o                         
   7   1  11        612.43        594.12        22.15 o                         
   8   1  11        496.83        467.51        17.16 o                         
   9   1  11       2292.74       2320.81        85.33 o                         
  10   1  11         70.80         72.97         6.29 o                         
  -6   2  11         59.56         65.02         7.04 o                         
  -5   2  11        431.21        447.37        18.22 o                         
  -4   2  11        604.04        570.64        36.74 o                         
  -3   2  11         98.29        102.50         7.58 o                         
  -2   2  11       1579.42       1627.52        25.29 o                         
  -1   2  11        327.16        340.80        14.40 o                         
   0   2  11       1690.51       1800.32        58.81 o                         
   1   2  11        939.39        915.81        15.74 o                         
   2   2  11       1326.48       1327.07        42.42 o                         
   3   2  11        160.00        158.14        15.07 o                         
   4   2  11        526.54        507.37        10.84 o                         
   5   2  11          2.86          5.36         1.40 o                         
   6   2  11       1000.77        945.33        45.49 o                         
   7   2  11       2064.99       2149.72        46.82 o                         
   8   2  11         48.44         51.16         5.30 o                         
   9   2  11        993.38       1026.28        36.20 o                         
  10   2  11        426.45        438.19        10.52 o                         
  -5   3  11        100.99         90.84        32.82 o                         
  -4   3  11        216.93        216.45        26.97 o                         
  -3   3  11          4.87          6.28         2.15 o                         
  -2   3  11       1558.22       1568.78        40.99 o                         
  -1   3  11       3675.78       3858.99        54.92 o                         
   0   3  11        329.51        333.66        32.20 o                         
   1   3  11       1817.37       1938.37        35.95 o                         
   2   3  11        624.64        573.58        17.50 o                         
   3   3  11        369.79        358.14        18.96 o                         
   4   3  11        315.49        301.56         8.57 o                         
   5   3  11        276.81        247.64        16.94 o                         
   6   3  11        300.34        256.14        10.28 o                         
   7   3  11       1957.60       2251.02        52.91 o                         
   8   3  11        165.90        178.84        22.09 o                         
   9   3  11         53.45         58.56         9.49 o                         
  10   3  11          3.53          8.79         3.19 o                         
  -4   4  11        225.29        221.61        17.97 o                         
  -3   4  11         11.35          9.59         2.25 o                         
  -2   4  11        249.12        248.35        14.16 o                         
  -1   4  11       2120.04       2183.67        43.45 o                         
   0   4  11        568.46        566.56        18.97 o                         
   1   4  11         26.69         22.51         6.10 o                         
   2   4  11        490.86        507.06        20.49 o                         
   3   4  11        153.76        151.45        13.16 o                         
   4   4  11        571.74        514.06        15.87 o                         
   5   4  11         63.89         66.98         6.70 o                         
   6   4  11         39.14         29.72         5.23 o                         
   7   4  11        598.72        553.42        26.94 o                         
   8   4  11        210.60        260.82        23.78 o                         
   9   4  11        188.87        156.38        19.56 o                         
  10   4  11        188.40        192.59        17.44 o                         
  11   4  11        214.29        203.20        15.16 o                         
  -4   5  11         52.43         43.08         4.73 o                         
  -3   5  11        169.26        166.63        16.08 o                         
  -2   5  11        338.92        340.55        20.35 o                         
  -1   5  11         56.60         60.18         6.49 o                         
   0   5  11        189.25        147.35         8.52 o                         
   1   5  11        978.45        918.71        25.31 o                         
   2   5  11         20.69         17.74         3.69 o                         
   3   5  11        551.78        508.00        15.44 o                         
   4   5  11       1118.44       1205.68        26.97 o                         
   5   5  11       2070.92       2086.39        44.26 o                         
   6   5  11        321.05        350.04        19.72 o                         
   7   5  11        850.95        825.51        21.72 o                         
   8   5  11        473.53        574.45        32.02 o                         
   9   5  11          0.31          2.24         1.14 o                         
  10   5  11          3.29          5.01         2.44 o                         
  11   5  11          9.78          8.78         1.81 o                         
  -3   6  11        111.15         85.08         9.98 o                         
  -2   6  11          3.90          2.68         3.05 o                         
  -1   6  11        604.01        589.94        18.50 o                         
   0   6  11         20.87         21.70         6.71 o                         
   1   6  11         76.39         86.37        10.28 o                         
   2   6  11         12.26         11.55         3.90 o                         
   3   6  11         97.65        100.29        12.25 o                         
   4   6  11        470.59        493.10        17.41 o                         
   5   6  11       1202.36       1270.74        92.94 o                         
   6   6  11       1019.74       1131.63        41.28 o                         
   7   6  11        431.50        438.77        32.09 o                         
   8   6  11        658.77        680.38        33.39 o                         
   9   6  11        226.01        227.17        25.57 o                         
  10   6  11        489.10        480.71        51.83 o                         
  11   6  11        744.43        780.17        17.72 o                         
  -2   7  11          5.00          4.32         4.01 o                         
  -1   7  11        343.00        356.72        21.92 o                         
   0   7  11          8.92          6.33         3.04 o                         
   1   7  11        336.43        328.05        23.06 o                         
   2   7  11       1923.73       1869.01        59.20 o                         
   3   7  11         40.77         42.97         5.50 o                         
   4   7  11       2272.29       2279.42        54.20 o                         
   5   7  11       1702.50       1815.93        38.09 o                         
   6   7  11       1045.65       1092.88        24.27 o                         
   7   7  11         52.27         47.74         7.48 o                         
   8   7  11        134.25        161.48        20.89 o                         
   9   7  11        186.13        194.51        32.21 o                         
  10   7  11        593.41        558.13        55.28 o                         
  11   7  11        514.61        231.71       155.35 o                         
   0   8  11         93.51         81.58         7.65 o                         
   1   8  11         25.07         21.42         3.64 o                         
   2   8  11       2775.41       2751.47        65.65 o                         
   3   8  11       2945.00       3009.10        83.53 o                         
   4   8  11         96.34        100.36         9.86 o                         
   5   8  11         23.66         27.45         5.58 o                         
   6   8  11         52.99         57.53         6.23 o                         
   7   8  11        817.15        786.83        31.32 o                         
   8   8  11         35.84         30.78         6.39 o                         
  10   8  11        108.93        119.00        21.87 o                         
   1   9  11        237.56        200.03        12.34 o                         
   2   9  11          2.63          2.48         2.77 o                         
   3   9  11        258.17        275.89        20.70 o                         
   4   9  11         51.28         51.19         5.33 o                         
   5   9  11        100.21        105.23        12.18 o                         
   6   9  11        335.72        345.19        73.58 o                         
   7   9  11        996.69       1012.78        61.91 o                         
   8   9  11        303.76        342.73        21.85 o                         
   9   9  11          0.77          7.96         3.39 o                         
  10   9  11         35.78         36.80         5.52 o                         
   3  10  11          5.25          6.21         1.92 o                         
   4  10  11          0.02          2.95         1.43 o                         
   5  10  11        135.10        126.99        19.85 o                         
   6  10  11        148.32        161.99        32.21 o                         
   7  10  11        171.34        166.63        15.32 o                         
   8  10  11        271.02        311.76        18.88 o                         
   9  10  11        612.91        674.55        28.32 o                         
  -5  -8  12          1.27          0.86         1.08 o                         
  -4  -8  12       1009.24       1030.31        34.98 o                         
  -3  -8  12        879.74        902.85        21.76 o                         
  -2  -8  12        259.35        252.53        19.60 o                         
  -1  -8  12        141.18        122.71        12.08 o                         
   0  -8  12         55.48         52.55         9.39 o                         
   1  -8  12       1098.28       1189.19        19.81 o                         
  -6  -7  12        226.42        228.65        22.87 o                         
  -5  -7  12        426.17        438.06        27.67 o                         
  -4  -7  12         73.15         76.03        10.98 o                         
  -3  -7  12          5.87          3.87         1.09 o                         
  -2  -7  12        136.09        133.98        12.23 o                         
  -1  -7  12        113.33        108.96        11.36 o                         
   0  -7  12        436.87        396.30        30.07 o                         
   1  -7  12       1160.75       1121.32        40.00 o                         
   2  -7  12        487.97        528.82        28.73 o                         
   3  -7  12         17.89         23.98         3.93 o                         
  -7  -6  12        241.48        229.73        23.98 o                         
  -6  -6  12        244.69        236.41        28.65 o                         
  -5  -6  12          0.58          4.13         1.81 o                         
  -4  -6  12        208.66        218.64        20.29 o                         
  -3  -6  12        144.70        130.62         9.20 o                         
  -2  -6  12        427.38        403.28        14.45 o                         
  -1  -6  12         18.60         16.26         6.99 o                         
   0  -6  12        122.76        112.37        15.56 o                         
   1  -6  12         79.40         67.89        13.61 o                         
   2  -6  12        124.02        132.32        17.59 o                         
   3  -6  12         54.84         56.46         7.73 o                         
   4  -6  12          0.92          3.30         1.52 o                         
  -7  -5  12        100.33         92.08        17.80 o                         
  -6  -5  12          5.02          3.11         2.85 o                         
  -5  -5  12         18.72         17.98         6.37 o                         
  -4  -5  12        510.85        545.40        33.54 o                         
  -3  -5  12         22.32         22.62         4.80 o                         
  -2  -5  12         92.59        107.85        11.82 o                         
  -1  -5  12         94.12        105.17         9.92 o                         
   0  -5  12        199.03        212.54        14.84 o                         
   1  -5  12        331.18        314.77        15.52 o                         
   2  -5  12         19.05         19.22         4.70 o                         
   3  -5  12        137.30        145.82        19.30 o                         
   4  -5  12        391.14        472.40        39.11 o                         
   5  -5  12        212.48        223.67        22.20 o                         
  -7  -4  12         76.72         69.58         7.87 o                         
  -6  -4  12         19.60         19.39         4.72 o                         
  -5  -4  12        205.46        246.65        22.69 o                         
  -4  -4  12        579.79        534.01        24.69 o                         
  -3  -4  12       2402.29       2404.95       134.89 o                         
  -2  -4  12         75.92         76.36         5.90 o                         
  -1  -4  12        654.70        596.65        30.75 o                         
   0  -4  12       2309.16       2426.82        89.02 o                         
   1  -4  12        128.73        143.78        15.51 o                         
   2  -4  12        753.11        650.63        17.44 o                         
   3  -4  12        202.07        187.60        17.97 o                         
   4  -4  12        118.99        116.85        16.52 o                         
   5  -4  12        433.08        468.77        30.59 o                         
   6  -4  12         68.90         68.69         8.74 o                         
  -7  -3  12        358.08        341.82        29.44 o                         
  -6  -3  12         16.98         22.20         5.20 o                         
  -5  -3  12       1098.44       1123.93        39.20 o                         
  -4  -3  12        362.36        360.08        30.02 o                         
  -3  -3  12       1901.67       2035.42       181.39 o                         
  -2  -3  12        737.74        696.29        48.75 o                         
  -1  -3  12          5.46         11.74         8.46 o                         
   0  -3  12       2863.92       2821.29        39.57 o                         
   1  -3  12         35.91         38.32         5.92 o                         
   2  -3  12        171.24        172.54        14.94 o                         
   3  -3  12       1585.24       1554.51        23.10 o                         
   4  -3  12        270.34        250.36        11.73 o                         
   5  -3  12       2168.55       2071.14        30.64 o                         
   6  -3  12         24.19         18.77         3.06 o                         
   7  -3  12         27.76         40.33         4.96 o                         
  -7  -2  12        271.35        278.08        26.72 o                         
  -6  -2  12        337.58        314.10        31.85 o                         
  -5  -2  12       1021.34        997.48        35.07 o                         
  -4  -2  12        889.77        919.61        35.04 o                         
  -3  -2  12         38.15         47.89         4.78 o                         
  -2  -2  12        400.56        420.80        32.02 o                         
  -1  -2  12         37.81         49.50         5.97 o                         
   0  -2  12        635.88        608.23        13.80 o                         
   1  -2  12        797.69        976.28        93.83 o                         
   2  -2  12         49.11         54.38         5.73 o                         
   3  -2  12        978.68        994.66        25.86 o                         
   4  -2  12         18.40         22.21         2.15 o                         
   5  -2  12        515.05        467.33        19.21 o                         
   6  -2  12        139.76        135.96        12.42 o                         
   7  -2  12         63.73         70.86        16.82 o                         
   8  -2  12        433.93        421.86        36.30 o                         
  -6  -1  12        888.37        850.63        34.07 o                         
  -5  -1  12        871.68        872.05        38.28 o                         
  -4  -1  12        675.58        663.75        30.59 o                         
  -3  -1  12         87.42         97.93         7.91 o                         
  -2  -1  12         90.92        101.05         8.53 o                         
  -1  -1  12        487.48        586.82        43.36 o                         
   0  -1  12         28.13         22.20         3.89 o                         
   1  -1  12       1259.82       1234.12        26.21 o                         
   2  -1  12        302.77        306.04        15.58 o                         
   3  -1  12         22.68         22.72         3.59 o                         
   4  -1  12        111.87        111.84         7.59 o                         
   5  -1  12         15.09         13.41         2.74 o                         
   6  -1  12         43.14         49.52         6.87 o                         
   7  -1  12        298.61        290.83        15.94 o                         
   8  -1  12        123.57        117.66        10.40 o                         
  -6   0  12          9.75          4.76         2.09 o                         
  -5   0  12        547.06        567.08        33.37 o                         
  -4   0  12        257.74        276.16        20.01 o                         
  -3   0  12         17.43         20.15         4.61 o                         
  -2   0  12         46.77         54.86         4.19 o                         
  -1   0  12        732.85        787.90        19.20 o                         
   0   0  12       3419.35       3691.10        51.35 o                         
   1   0  12         45.84         54.09         5.63 o                         
   2   0  12        499.09        484.47        14.28 o                         
   3   0  12       1294.45       1367.38        27.71 o                         
   4   0  12        820.59        889.21        43.76 o                         
   5   0  12       1046.52        952.34        24.62 o                         
   6   0  12         32.36         31.67         8.50 o                         
   7   0  12        177.30        178.28        20.74 o                         
   8   0  12          2.19          2.56         0.95 o                         
   9   0  12         60.42         59.44         5.22 o                         
  -6   1  12          7.20          7.14         1.64 o                         
  -5   1  12         96.45        114.04        10.94 o                         
  -4   1  12          0.69          1.30         2.22 o                         
  -3   1  12         45.66         67.18         9.08 o                         
  -2   1  12       1387.71       1440.61       209.60 o                         
  -1   1  12        162.76        191.61        29.46 o                         
   0   1  12       3142.03       3410.12        48.75 o                         
   1   1  12       1091.77       1035.99        17.74 o                         
   2   1  12       1310.17       1322.32        22.77 o                         
   3   1  12       1549.63       1485.74        39.85 o                         
   4   1  12       1539.80       1594.25        32.30 o                         
   5   1  12        695.85        674.73        44.46 o                         
   6   1  12        527.26        472.28        26.27 o                         
   7   1  12        380.11        378.51        26.61 o                         
   8   1  12        883.75        910.68        24.29 o                         
   9   1  12         22.43         22.35         3.38 o                         
  -5   2  12        410.83        446.08        18.87 o                         
  -4   2  12         64.74         61.25         5.01 o                         
  -3   2  12        122.00        145.77        16.85 o                         
  -2   2  12        994.90        940.01        24.63 o                         
  -1   2  12        247.02        271.09        13.89 o                         
   0   2  12        402.74        425.70        42.87 o                         
   1   2  12        810.97        780.03        16.43 o                         
   2   2  12       1754.30       1727.86        32.31 o                         
   3   2  12       2004.32       1920.55        35.90 o                         
   4   2  12        663.67        693.27        14.71 o                         
   5   2  12          2.21          2.49         0.74 o                         
   6   2  12        911.19        863.83        22.20 o                         
   7   2  12        501.10        514.18        23.46 o                         
   8   2  12       2840.57       3016.00        65.33 o                         
   9   2  12        794.14        841.13        22.31 o                         
  10   2  12          9.42         10.63         1.49 o                         
  -5   3  12        927.79        972.22        30.22 o                         
  -4   3  12          9.26          7.57         1.56 o                         
  -3   3  12       1062.45       1023.00        25.25 o                         
  -2   3  12       1530.45       1543.73        23.97 o                         
  -1   3  12         28.64         38.37         4.63 o                         
   0   3  12        490.03        539.39        17.40 o                         
   1   3  12         81.48         87.97         9.45 o                         
   2   3  12         43.34         50.78         8.17 o                         
   3   3  12       1263.51       1230.37        26.05 o                         
   4   3  12        125.39        125.19        10.90 o                         
   5   3  12       1612.48       1590.75        36.16 o                         
   6   3  12        145.51        147.21        13.70 o                         
   7   3  12        311.52        356.91        24.43 o                         
   8   3  12        327.23        361.54        29.46 o                         
   9   3  12        249.61        258.22        19.14 o                         
  10   3  12        140.01        143.35        12.97 o                         
  -4   4  12         34.35         32.75         3.91 o                         
  -3   4  12        393.98        364.29        19.95 o                         
  -2   4  12        718.41        737.91        19.60 o                         
  -1   4  12         84.94         82.40        10.11 o                         
   0   4  12       1085.99       1086.12        44.67 o                         
   1   4  12         70.42         78.10         7.43 o                         
   2   4  12         29.88         24.16         7.42 o                         
   3   4  12       1397.53       1404.62        41.63 o                         
   4   4  12        290.91        269.97        18.89 o                         
   5   4  12       1068.86       1044.29        21.86 o                         
   6   4  12        203.52        200.74        32.86 o                         
   7   4  12        385.64        323.56        18.69 o                         
   8   4  12        420.49        423.17        24.57 o                         
   9   4  12        218.43        224.97        15.19 o                         
  10   4  12         20.54         21.12         4.92 o                         
  -3   5  12          1.66          3.10         1.09 o                         
  -2   5  12         42.24         40.66         5.30 o                         
  -1   5  12       1103.27       1060.17        26.25 o                         
   0   5  12         30.20         32.63         3.80 o                         
   1   5  12          7.73          2.51         1.54 o                         
   2   5  12         90.22         87.27        14.49 o                         
   3   5  12       1941.77       1931.83        47.32 o                         
   4   5  12       1497.12       1450.01       298.65 o                         
   5   5  12         57.17         51.15         6.93 o                         
   6   5  12         84.36         88.33         9.94 o                         
   7   5  12        807.42        795.77        21.52 o                         
   8   5  12        406.61        387.28        23.83 o                         
   9   5  12         64.98         57.12         8.19 o                         
  10   5  12         41.98         40.90         5.51 o                         
  -2   6  12         24.89         27.13         3.26 o                         
  -1   6  12         37.39         36.02         5.99 o                         
   0   6  12         73.35         77.11         8.14 o                         
   1   6  12          3.18          2.56         2.56 o                         
   2   6  12       2670.71       2798.02       116.41 o                         
   3   6  12        133.46        138.99         8.84 o                         
   4   6  12        575.89        584.98        15.66 o                         
   5   6  12       1226.70       1292.91        38.96 o                         
   6   6  12          5.05          4.72         3.09 o                         
   7   6  12       1215.44       1210.47        18.88 o                         
   8   6  12         20.36         22.56         7.31 o                         
   9   6  12        139.55        146.69        18.63 o                         
  10   6  12       1600.58       1591.96        37.50 o                         
  -1   7  12         56.16         56.07         9.61 o                         
   0   7  12        183.33        179.15        17.68 o                         
   1   7  12        376.21        369.71        17.62 o                         
   2   7  12       1090.22       1012.92        55.97 o                         
   3   7  12        585.03        560.16        18.49 o                         
   4   7  12        123.59        131.39        12.14 o                         
   5   7  12        178.61        218.94        17.38 o                         
   6   7  12        331.14        350.17        31.02 o                         
   7   7  12        576.82        549.68        27.04 o                         
   8   7  12          0.17          4.93         3.57 o                         
   9   7  12          5.06         11.65         4.44 o                         
  10   7  12       1215.64       1189.20        30.59 o                         
   0   8  12         57.72         53.23         5.45 o                         
   1   8  12       1666.02       1712.59        42.56 o                         
   2   8  12       1009.63        928.16        38.73 o                         
   3   8  12        551.55        516.12        40.90 o                         
   4   8  12        336.87        337.84        20.60 o                         
   5   8  12          6.67          6.12         1.96 o                         
   6   8  12         58.62         58.85         8.80 o                         
   7   8  12        132.69        143.34        18.80 o                         
   8   8  12        170.11        193.48        26.20 o                         
   9   8  12        131.10        156.95        19.22 o                         
  10   8  12        111.15        121.63        22.98 o                         
   2   9  12       1089.73       1061.00        20.41 o                         
   3   9  12         16.65         20.60         2.69 o                         
   4   9  12         47.08         53.47         7.47 o                         
   5   9  12        128.31        123.47        17.65 o                         
   6   9  12        340.50        362.01        25.70 o                         
   7   9  12       1007.38       1011.67        26.95 o                         
   8   9  12         39.31         41.20         8.37 o                         
   9   9  12        358.71        488.16        42.43 o                         
   4  10  12         75.01         67.33         7.78 o                         
   5  10  12        319.15        307.86        20.32 o                         
   6  10  12          3.40          3.39         1.18 o                         
   7  10  12        350.53        362.91        19.74 o                         
   8  10  12        255.65        240.97        18.06 o                         
  -4  -8  13       1229.50       1217.47        39.15 o                         
  -3  -8  13        128.81         88.14        36.17 o                         
  -2  -8  13         13.35         14.52         2.01 o                         
  -1  -8  13         23.83         20.00         5.77 o                         
   0  -8  13        122.16        122.28        15.01 o                         
  -5  -7  13        150.57        143.64        19.22 o                         
  -4  -7  13        776.86        854.75        46.25 o                         
  -3  -7  13        254.97        261.35        39.13 o                         
  -2  -7  13        185.13        165.38        29.91 o                         
  -1  -7  13         39.35         30.00         4.75 o                         
   0  -7  13       1561.64       1525.29        51.74 o                         
   1  -7  13       1958.15       2037.00        67.95 o                         
   2  -7  13         70.13         60.09         5.06 o                         
  -6  -6  13         64.01         62.13         7.22 o                         
  -5  -6  13        163.01        171.95        15.88 o                         
  -4  -6  13         44.46         46.24         4.81 o                         
  -3  -6  13        459.63        472.82        27.70 o                         
  -2  -6  13         16.83         11.77         2.28 o                         
  -1  -6  13         74.39         86.65        12.13 o                         
   0  -6  13        127.83        140.87        19.32 o                         
   1  -6  13       1481.71       1481.92        48.74 o                         
   2  -6  13        255.65        237.58        27.11 o                         
   3  -6  13        175.52        173.94        15.29 o                         
   4  -6  13         42.93         46.63         5.81 o                         
  -6  -5  13         31.77         23.94         4.65 o                         
  -5  -5  13         49.92         64.63         8.39 o                         
  -4  -5  13        177.37        184.92        20.34 o                         
  -3  -5  13        572.80        553.87        30.06 o                         
  -2  -5  13        230.66        249.86        21.05 o                         
  -1  -5  13        258.18        251.08        16.98 o                         
   0  -5  13        101.56        122.34        24.48 o                         
   1  -5  13          6.26          7.56         3.20 o                         
   2  -5  13          1.34          6.33         2.76 o                         
   3  -5  13        442.21        414.62        28.74 o                         
   4  -5  13          6.35         11.54         2.73 o                         
   5  -5  13          2.67          5.74         3.22 o                         
  -6  -4  13        247.46        265.82        17.94 o                         
  -5  -4  13         59.34         51.98         7.37 o                         
  -4  -4  13         85.02         98.52        10.19 o                         
  -3  -4  13          7.63          3.14         2.24 o                         
  -2  -4  13        249.91        277.36        40.99 o                         
  -1  -4  13        865.11        888.64        35.72 o                         
   0  -4  13         24.49         15.45         2.68 o                         
   1  -4  13          9.93          6.44         2.56 o                         
   2  -4  13        136.06        113.66        16.42 o                         
   3  -4  13         93.29         64.22        13.30 o                         
   4  -4  13        193.22        187.61        23.87 o                         
   5  -4  13          9.57          9.19         3.74 o                         
   6  -4  13         43.11         52.61         6.37 o                         
  -6  -3  13         14.21          5.96         2.09 o                         
  -5  -3  13         27.69         21.52         4.74 o                         
  -4  -3  13       1374.11       1491.33        85.90 o                         
  -3  -3  13        361.56        392.59        18.58 o                         
  -2  -3  13         31.20         34.32         5.07 o                         
  -1  -3  13       2391.27       2568.40        73.50 o                         
   0  -3  13        960.72        869.38        30.85 o                         
   1  -3  13        694.15        670.36        21.95 o                         
   2  -3  13        145.65        163.98         9.96 o                         
   3  -3  13        225.27        198.45        15.51 o                         
   4  -3  13       2949.07       2969.64        69.83 o                         
   5  -3  13        259.87        230.77        14.87 o                         
   6  -3  13        182.50        156.65        48.90 o                         
   7  -3  13        307.94        335.01        25.41 o                         
  -6  -2  13        520.08        519.94        38.85 o                         
  -5  -2  13          1.43          1.94         1.41 o                         
  -4  -2  13       2564.55       2842.55       103.40 o                         
  -3  -2  13          7.37          6.43         3.35 o                         
  -2  -2  13         35.45         45.09         9.68 o                         
  -1  -2  13        411.03        425.07        26.69 o                         
   0  -2  13        103.98        103.84         8.28 o                         
   1  -2  13       1150.59       1246.74        31.72 o                         
   2  -2  13        369.29        361.46        19.12 o                         
   3  -2  13        220.73        216.59        11.09 o                         
   4  -2  13       3490.62       3426.03        66.80 o                         
   5  -2  13        771.51        706.90        31.32 o                         
   6  -2  13          4.24          6.61         2.24 o                         
   7  -2  13         50.93         44.68        10.11 o                         
  -6  -1  13        500.28        542.40        37.57 o                         
  -5  -1  13        114.12        114.40        10.26 o                         
  -4  -1  13       2222.16       2448.04        59.27 o                         
  -3  -1  13         50.42         58.29         6.74 o                         
  -2  -1  13         27.82         30.37         3.22 o                         
  -1  -1  13        556.12        573.30        19.15 o                         
   0  -1  13         92.66        102.71        10.42 o                         
   1  -1  13        343.56        318.04        12.26 o                         
   2  -1  13         36.74         29.43         6.46 o                         
   3  -1  13        240.75        239.77        12.05 o                         
   5  -1  13        344.28        335.01        18.52 o                         
   6  -1  13         67.88         56.04        10.13 o                         
   7  -1  13         20.63         17.62         3.01 o                         
   8  -1  13         26.13         21.91         3.20 o                         
  -6   0  13        682.42        789.14        20.17 o                         
  -5   0  13         27.03         32.32         7.62 o                         
  -4   0  13        314.67        353.54        17.33 o                         
  -3   0  13         16.55         26.04         4.00 o                         
  -2   0  13         50.20         58.36         7.17 o                         
  -1   0  13        283.40        295.87        15.47 o                         
   0   0  13        447.31        497.37        30.11 o                         
   1   0  13       2810.65       3031.26        42.99 o                         
   2   0  13        847.11        858.14        24.35 o                         
   3   0  13        189.38        202.47        12.28 o                         
   4   0  13         92.05         91.14         7.15 o                         
   5   0  13         51.08         44.84         5.17 o                         
   6   0  13         64.59         55.91        18.09 o                         
   7   0  13         63.11         55.87        11.02 o                         
   8   0  13          2.33          5.50         1.46 o                         
   9   0  13          3.61          4.18         1.34 o                         
  -5   1  13         11.17          8.51         7.57 o                         
  -4   1  13         62.98         63.72         7.80 o                         
  -3   1  13        302.00        317.76        26.53 o                         
  -2   1  13        181.78        197.18        12.31 o                         
  -1   1  13        696.95        751.63        33.25 o                         
   0   1  13        749.60        778.92        26.51 o                         
   1   1  13        113.55        131.32        12.97 o                         
   2   1  13       1019.35        969.98        22.62 o                         
   3   1  13       4637.25       4592.86       128.05 o                         
   4   1  13        144.16        150.98        13.95 o                         
   5   1  13         58.66         71.26        20.00 o                         
   6   1  13        125.98        118.38        26.43 o                         
   7   1  13        322.64        343.30        27.80 o                         
   8   1  13        646.28        622.35        26.42 o                         
   9   1  13          0.82          2.54         1.81 o                         
  -5   2  13          0.40          8.40         2.29 o                         
  -4   2  13        133.12        126.84        13.46 o                         
  -3   2  13         42.11         49.49        10.08 o                         
  -2   2  13        457.68        481.38        36.57 o                         
  -1   2  13       1175.14       1191.76        26.79 o                         
   0   2  13        820.38        796.95       116.10 o                         
   1   2  13        995.23        960.37        39.07 o                         
   2   2  13         38.10         52.38         5.43 o                         
   3   2  13       3091.88       3036.49        42.90 o                         
   4   2  13       1055.08       1038.83        22.61 o                         
   5   2  13        570.05        558.72        18.91 o                         
   6   2  13        391.56        323.75        13.60 o                         
   7   2  13        824.13        908.31       265.58 o                         
   8   2  13       1608.03       1604.75        56.11 o                         
   9   2  13          4.36          2.25         3.52 o                         
  10   2  13          5.31          7.69         1.40 o                         
  -4   3  13        419.21        403.94        30.92 o                         
  -3   3  13        371.85        329.34        21.15 o                         
  -2   3  13        435.60        426.98        23.69 o                         
  -1   3  13        995.63       1043.57        25.92 o                         
   0   3  13        704.68        743.05        25.77 o                         
   1   3  13         37.16         53.87         6.72 o                         
   2   3  13        359.84        354.16        13.72 o                         
   3   3  13        482.39        581.25        18.54 o                         
   4   3  13        402.24        405.59        14.36 o                         
   5   3  13         30.16         35.82         6.69 o                         
   6   3  13        422.12        494.93        68.67 o                         
   7   3  13        472.99        416.71        23.98 o                         
   8   3  13       2157.94       2385.86        82.24 o                         
   9   3  13        243.21        236.97        17.87 o                         
  10   3  13         51.55         44.60         4.06 o                         
  -3   4  13        419.73        398.85        11.60 o                         
  -2   4  13        568.36        569.27        24.38 o                         
  -1   4  13        772.65        755.92        24.62 o                         
   0   4  13        716.93        689.27        18.87 o                         
   1   4  13         56.26         54.02         7.01 o                         
   2   4  13       2077.48       2224.28        34.14 o                         
   3   4  13         45.80         48.89         6.96 o                         
   4   4  13       3434.38       3366.74        90.37 o                         
   5   4  13        843.43        878.74        36.61 o                         
   6   4  13        291.48        303.39        16.52 o                         
   7   4  13          0.40          3.87         2.67 o                         
   8   4  13         97.81        126.19        16.56 o                         
   9   4  13         43.57         38.15         9.72 o                         
  10   4  13         58.39         62.62         7.98 o                         
  -3   5  13         68.83         58.99         8.04 o                         
  -2   5  13        203.24        200.61        28.25 o                         
  -1   5  13        224.51        237.26        19.05 o                         
   0   5  13         77.28         95.92         9.29 o                         
   1   5  13        165.97        162.15        16.52 o                         
   2   5  13        471.33        467.73        18.44 o                         
   3   5  13        206.34        190.80        15.94 o                         
   4   5  13        189.57        218.54        23.39 o                         
   5   5  13        234.73        268.95        18.56 o                         
   6   5  13        772.28        759.42        19.48 o                         
   7   5  13          1.28          1.64         0.66 o                         
   8   5  13         50.29         55.19        11.43 o                         
   9   5  13         80.80         91.39        11.65 o                         
  10   5  13          1.51          3.92         1.66 o                         
  -2   6  13        182.87        164.86        17.10 o                         
  -1   6  13         11.01         11.82         2.49 o                         
   0   6  13          9.86          7.90         2.11 o                         
   1   6  13          4.48          3.05         1.49 o                         
   2   6  13         46.10          4.96         2.02 o                         
   3   6  13        452.31        437.18        18.26 o                         
   4   6  13        612.25        567.32        16.71 o                         
   5   6  13         26.15         33.28         7.57 o                         
   6   6  13       1940.02       2137.04        47.57 o                         
   7   6  13        465.52        446.66        16.00 o                         
   8   6  13        117.02         94.96        11.19 o                         
   9   6  13         10.42         10.33         3.78 o                         
  10   6  13         62.26         59.11         5.66 o                         
  -1   7  13        165.04        156.37        12.72 o                         
   0   7  13        222.30        222.46        21.76 o                         
   1   7  13         57.17         60.52         6.41 o                         
   2   7  13         13.93          1.22         1.52 o                         
   3   7  13        554.17        512.17        16.54 o                         
   4   7  13        202.62        220.87        15.72 o                         
   5   7  13        540.71        499.37        17.87 o                         
   6   7  13        114.90        128.15        16.24 o                         
   7   7  13        327.59        340.73        18.52 o                         
   8   7  13        375.78        346.97        32.19 o                         
   9   7  13        746.76        903.79        37.19 o                         
  10   7  13         82.11         77.76         6.56 o                         
   1   8  13        594.07        538.45        16.58 o                         
   2   8  13         18.24         11.36         4.73 o                         
   3   8  13        988.65        937.20        22.35 o                         
   4   8  13        356.55        383.28        21.76 o                         
   5   8  13         51.83         51.36         6.86 o                         
   6   8  13        405.59        408.57        21.19 o                         
   7   8  13         13.78         16.78         4.24 o                         
   8   8  13        440.75        395.49        13.69 o                         
   9   8  13        304.96        350.67        23.72 o                         
   3   9  13        166.65        146.07        23.71 o                         
   4   9  13         66.98         55.36         7.54 o                         
   5   9  13        233.41        261.42        27.83 o                         
   6   9  13        624.07        654.54        23.78 o                         
   7   9  13         69.35         65.87         9.76 o                         
   8   9  13       1420.00       1410.17        39.48 o                         
   9   9  13        333.86        386.73        38.19 o                         
   6  10  13        441.96        449.93        19.28 o                         
  -4  -7  14         24.90         19.34         3.03 o                         
  -3  -7  14        854.94        897.92        31.91 o                         
  -2  -7  14         55.14         42.74         8.72 o                         
  -1  -7  14        115.98        115.26        20.84 o                         
   0  -7  14       1429.05       1469.12        39.48 o                         
   1  -7  14        130.45        126.00        22.82 o                         
  -5  -6  14         23.00         18.27         2.73 o                         
  -4  -6  14        232.56        266.53        14.76 o                         
  -3  -6  14        766.82        826.31        44.99 o                         
  -2  -6  14         47.94         44.03         8.86 o                         
  -1  -6  14          5.16          6.78         3.04 o                         
   0  -6  14       1190.21       1140.78        40.22 o                         
   1  -6  14         73.61         84.00        11.33 o                         
   2  -6  14         34.80         32.30         6.98 o                         
   3  -6  14        247.16        238.06        22.89 o                         
  -5  -5  14        161.79        195.18        33.16 o                         
  -4  -5  14       1112.67       1166.00        92.61 o                         
  -3  -5  14        964.40       1015.56        65.76 o                         
  -2  -5  14          7.46          6.92         2.51 o                         
  -1  -5  14         38.01         29.32         4.38 o                         
   0  -5  14        176.33        156.61        20.17 o                         
   1  -5  14         41.51         37.69         7.89 o                         
   2  -5  14         57.38         55.04         7.50 o                         
   3  -5  14         19.13         15.82         4.35 o                         
   4  -5  14         89.46         72.26        10.09 o                         
  -6  -4  14         11.89         14.07         3.83 o                         
  -5  -4  14        684.71        708.34        47.68 o                         
  -4  -4  14         28.59         21.23         3.69 o                         
  -3  -4  14        403.66        425.66        18.57 o                         
  -2  -4  14         37.47         44.70         4.87 o                         
  -1  -4  14        407.98        403.00        27.44 o                         
   0  -4  14         29.65         26.71         3.21 o                         
   1  -4  14        107.80        103.72        11.80 o                         
   2  -4  14          6.74          5.06         1.34 o                         
   3  -4  14          4.27          2.81         2.39 o                         
   4  -4  14         82.86         77.83         9.94 o                         
   5  -4  14        267.65        273.95        44.41 o                         
  -6  -3  14          0.30          9.07         3.28 o                         
  -5  -3  14        321.09        352.07        32.57 o                         
  -4  -3  14        607.72        640.86        28.65 o                         
  -3  -3  14         38.93         40.00         6.07 o                         
  -2  -3  14        527.74        526.81        21.46 o                         
  -1  -3  14       1019.98       1025.60        54.30 o                         
   0  -3  14        317.43        346.85        15.33 o                         
   1  -3  14        123.66        113.51        10.74 o                         
   2  -3  14         25.41         24.03         4.02 o                         
   3  -3  14       1292.60       1205.02        69.88 o                         
   4  -3  14       1036.33       1008.91        27.30 o                         
   5  -3  14        407.58        334.52        23.09 o                         
   6  -3  14         12.16          5.30         2.28 o                         
  -6  -2  14         52.32         58.68         5.80 o                         
  -5  -2  14        778.00        851.43        53.44 o                         
  -4  -2  14        594.09        573.29        23.27 o                         
  -3  -2  14        321.28        346.25        17.57 o                         
  -2  -2  14         24.06         25.46         3.12 o                         
  -1  -2  14        940.77        977.23        61.83 o                         
   0  -2  14        451.06        464.67        37.87 o                         
   1  -2  14        965.58       1029.84        21.33 o                         
   2  -2  14        188.51        191.29        14.79 o                         
   3  -2  14       1947.63       1933.28        38.49 o                         
   4  -2  14       2290.26       2222.74        32.71 o                         
   5  -2  14         36.19         32.12         4.61 o                         
   6  -2  14        426.66        381.19        26.19 o                         
   7  -2  14        322.47        327.72        67.17 o                         
  -5  -1  14       1612.07       1723.68        82.02 o                         
  -4  -1  14         11.15         14.97         2.99 o                         
  -3  -1  14         16.43         17.00         3.19 o                         
  -2  -1  14         65.92         71.69         8.54 o                         
  -1  -1  14          4.68          5.43         1.80 o                         
   0  -1  14       2299.36       2378.36        35.28 o                         
   1  -1  14       1328.31       1310.69        33.38 o                         
   2  -1  14        731.98        696.88        23.46 o                         
   3  -1  14        529.30        496.05        19.77 o                         
   4  -1  14         61.64         68.69         7.67 o                         
   5  -1  14         12.18          8.47         1.58 o                         
   6  -1  14         27.41         23.84         5.29 o                         
   7  -1  14        212.20        196.89        24.17 o                         
   8  -1  14        186.84        193.45        27.49 o                         
  -5   0  14        394.46        436.57        43.70 o                         
  -4   0  14         16.40         12.16         9.88 o                         
  -3   0  14         56.94         73.26         7.94 o                         
  -2   0  14        915.75        998.77        22.28 o                         
  -1   0  14          8.81         14.93         2.92 o                         
   0   0  14       1267.40       1379.29        37.34 o                         
   1   0  14        228.69        236.26        20.60 o                         
   2   0  14         42.48         37.26         5.51 o                         
   3   0  14        453.15        452.50        18.94 o                         
   4   0  14         10.40          8.47         1.72 o                         
   5   0  14         27.50         25.50         4.22 o                         
   6   0  14         27.23         30.05         9.06 o                         
   7   0  14         39.77         38.46         9.43 o                         
   8   0  14         90.42         90.86         8.15 o                         
  -5   1  14         53.54         57.22         5.24 o                         
  -4   1  14         42.59         54.15        11.02 o                         
  -3   1  14          4.28          9.52         2.65 o                         
  -2   1  14        387.35        406.88        39.48 o                         
  -1   1  14       1623.42       1727.82        46.49 o                         
   0   1  14        421.33        392.71        18.50 o                         
   1   1  14       1921.03       2044.41        32.37 o                         
   2   1  14        389.35        430.19        22.24 o                         
   3   1  14        177.45        153.11        11.96 o                         
   4   1  14         68.11         70.55         5.53 o                         
   5   1  14        329.64        307.86        24.46 o                         
   6   1  14         45.76         36.65         7.09 o                         
   7   1  14          5.65          9.63         3.28 o                         
   8   1  14         23.88         19.54         4.37 o                         
   9   1  14        147.34        146.39        22.56 o                         
  -4   2  14          2.48          1.81         2.00 o                         
  -3   2  14          5.16          3.88         6.83 o                         
  -2   2  14         77.73        117.17        23.23 o                         
  -1   2  14       1775.46       1886.16        38.52 o                         
   0   2  14        442.30        411.28        16.81 o                         
   1   2  14        101.77        102.78         7.79 o                         
   2   2  14        310.11        354.99        17.43 o                         
   3   2  14        100.89        114.49         8.27 o                         
   4   2  14        885.65        863.10        31.59 o                         
   5   2  14         28.06         30.06         4.90 o                         
   6   2  14         81.84         86.45        13.67 o                         
   7   2  14       2913.80       3036.50        63.85 o                         
   8   2  14        642.59        613.36        34.41 o                         
   9   2  14        367.80        372.27        19.28 o                         
  -4   3  14        223.81        240.79        16.24 o                         
  -3   3  14        232.55        194.14        20.45 o                         
  -2   3  14        641.54        630.55        37.94 o                         
  -1   3  14        727.30        798.12        22.76 o                         
   0   3  14        107.47        124.41        12.49 o                         
   1   3  14         62.60         76.34         8.62 o                         
   2   3  14        575.69        616.19        22.10 o                         
   3   3  14         19.29         10.35         2.00 o                         
   4   3  14       1169.97       1090.07        28.51 o                         
   5   3  14       1446.04       1430.70        47.77 o                         
   6   3  14         17.31         15.35         2.66 o                         
   7   3  14       1950.64       1889.55        43.70 o                         
   8   3  14        651.84        715.05        27.06 o                         
   9   3  14        360.70        360.91        16.67 o                         
  10   3  14        553.12        578.83        24.29 o                         
  -3   4  14        695.13        670.10        28.08 o                         
  -2   4  14        317.51        308.10        13.26 o                         
  -1   4  14       1026.34       1025.93        25.44 o                         
   0   4  14         36.15         35.21         9.12 o                         
   1   4  14        498.65        512.71        20.18 o                         
   2   4  14         50.11         47.67         8.65 o                         
   3   4  14        635.87        555.37        28.01 o                         
   4   4  14       1307.04       1276.02        61.33 o                         
   5   4  14        455.19        409.38        18.17 o                         
   6   4  14         57.86         47.53         6.92 o                         
   7   4  14        254.38        232.45        16.13 o                         
   8   4  14         74.42        100.32        13.96 o                         
   9   4  14         44.93         49.41         9.48 o                         
  10   4  14         13.31         11.98         1.92 o                         
  -2   5  14        110.26        104.66        16.15 o                         
  -1   5  14        137.72        129.45        13.21 o                         
   0   5  14          5.82          5.22         4.99 o                         
   1   5  14        567.11        561.89        38.36 o                         
   2   5  14        922.16        967.70        34.22 o                         
   3   5  14          0.10         -4.14         2.76 o                         
   4   5  14       1395.37       1283.80        37.74 o                         
   5   5  14         63.59         76.33         8.86 o                         
   6   5  14        102.31         80.34         7.75 o                         
   7   5  14        374.42        359.30        11.89 o                         
   8   5  14        252.21        238.32        24.13 o                         
   9   5  14        487.93        528.55        28.93 o                         
  10   5  14        187.93        193.90        13.81 o                         
  -1   6  14         14.03          9.10         2.06 o                         
   0   6  14        135.02        138.02        13.68 o                         
   1   6  14         71.52         72.44         7.87 o                         
   2   6  14        629.79        602.28        30.89 o                         
   3   6  14        589.99        564.15        23.06 o                         
   4   6  14         71.48         88.59        11.93 o                         
   5   6  14         39.79         56.43         8.65 o                         
   6   6  14        107.15        130.74        17.35 o                         
   7   6  14        580.62        558.13        22.86 o                         
   8   6  14         18.39         19.17         4.70 o                         
   9   6  14        128.05        157.13        21.39 o                         
  10   6  14        150.34        144.51        23.41 o                         
   0   7  14         18.23         23.85         3.18 o                         
   1   7  14         14.33         20.72        16.99 o                         
   2   7  14        103.24        107.77        13.32 o                         
   3   7  14        484.38        477.25        26.46 o                         
   4   7  14        137.69        128.05        17.20 o                         
   5   7  14        296.16        308.38        28.65 o                         
   6   7  14        664.10        616.42        31.43 o                         
   7   7  14        148.42        223.06        26.24 o                         
   8   7  14        470.19        453.86        17.69 o                         
   9   7  14        265.83        276.75        22.13 o                         
   2   8  14       1203.89       1125.09        34.39 o                         
   3   8  14        472.05        438.57        14.32 o                         
   4   8  14         57.61         59.29         6.10 o                         
   5   8  14         17.03         19.64         3.32 o                         
   6   8  14          5.75          3.20         2.63 o                         
   7   8  14        376.36        473.73        19.06 o                         
   8   8  14        414.47        375.34        14.09 o                         
   9   8  14        304.28        287.84        88.61 o                         
   4   9  14        277.09        258.31        16.94 o                         
   5   9  14        380.84        416.23        35.58 o                         
   6   9  14         21.21         24.16         3.35 o                         
   7   9  14        640.72        913.94        35.65 o                         
   8   9  14        465.36        434.04        30.19 o                         
  -2  -7  15         60.88         56.29        15.41 o                         
  -1  -7  15        356.82        344.90        18.96 o                         
  -4  -6  15        589.89        638.51        16.99 o                         
  -3  -6  15         66.94         59.14         6.05 o                         
  -2  -6  15          2.59          1.95         0.87 o                         
  -1  -6  15        940.50        946.50        36.15 o                         
   0  -6  15       1509.77       1506.58        49.70 o                         
   1  -6  15        166.22        172.91        17.63 o                         
   2  -6  15        175.02        177.58        17.56 o                         
  -5  -5  15         29.87         31.04         4.54 o                         
  -4  -5  15        643.97        681.39        27.64 o                         
  -3  -5  15          3.47          4.03         2.18 o                         
  -2  -5  15          8.37          8.24         2.00 o                         
  -1  -5  15        114.45        115.44        15.71 o                         
   0  -5  15        252.88        243.23        25.93 o                         
   1  -5  15         92.03         95.43        12.87 o                         
   2  -5  15         31.83         31.52         6.37 o                         
   3  -5  15         77.48         66.06         8.48 o                         
   4  -5  15        159.61        126.22        23.11 o                         
  -5  -4  15          0.63          2.28         1.41 o                         
  -4  -4  15        564.49        636.61        35.27 o                         
  -3  -4  15        205.26        202.63        16.75 o                         
  -2  -4  15          9.41          9.28         2.86 o                         
  -1  -4  15        199.59        195.62        12.97 o                         
   0  -4  15         32.14         31.89         4.75 o                         
   1  -4  15        249.14        226.46        32.18 o                         
   2  -4  15         82.33         69.59         7.96 o                         
   3  -4  15        110.54         98.69        23.52 o                         
   4  -4  15         15.88          9.22         3.19 o                         
   5  -4  15        167.43        135.19        25.00 o                         
  -5  -3  15        126.17        135.28        17.23 o                         
  -4  -3  15         12.68         11.36         2.55 o                         
  -3  -3  15        140.00        160.98        25.31 o                         
  -2  -3  15        262.09        288.65        17.47 o                         
  -1  -3  15        194.12        186.30        14.76 o                         
   0  -3  15        287.50        289.48        13.61 o                         
   1  -3  15         31.15         39.92         6.65 o                         
   2  -3  15        138.10        144.66        12.04 o                         
   3  -3  15         19.83         21.87         4.52 o                         
   4  -3  15          0.26         -1.26         1.03 o                         
   5  -3  15        270.14        226.76        29.09 o                         
   6  -3  15        279.49        278.95        27.89 o                         
  -5  -2  15        406.68        471.49        27.00 o                         
  -4  -2  15        229.11        275.59        23.52 o                         
  -3  -2  15        423.88        435.65        31.68 o                         
  -2  -2  15        630.02        635.40        18.62 o                         
  -1  -2  15         59.02         63.64         6.97 o                         
   0  -2  15        689.20        696.31        23.10 o                         
   1  -2  15         79.44         70.09         8.01 o                         
   2  -2  15        685.70        674.19        26.66 o                         
   3  -2  15       1515.99       1531.43        23.52 o                         
   4  -2  15         39.62         29.58         4.32 o                         
   5  -2  15        753.86        737.99        24.84 o                         
   6  -2  15         66.58         55.00        10.98 o                         
   7  -2  15          5.80          6.82         5.79 o                         
  -5  -1  15        556.27        589.85        16.78 o                         
  -4  -1  15         76.94         75.70         7.21 o                         
  -3  -1  15        233.79        227.58        24.72 o                         
  -2  -1  15          4.55         10.82         2.27 o                         
  -1  -1  15        113.28        120.01        20.73 o                         
   0  -1  15       1141.65       1243.16        82.33 o                         
   1  -1  15         71.74         72.66         8.67 o                         
   2  -1  15         24.32         22.86         4.44 o                         
   3  -1  15       1465.16       1447.91        38.07 o                         
   4  -1  15        407.67        386.19        18.48 o                         
   5  -1  15        407.44        360.60        13.76 o                         
   6  -1  15        123.71        100.28        13.67 o                         
   7  -1  15          2.92          1.72         0.89 o                         
  -4   0  15        273.80        288.67        11.76 o                         
  -3   0  15        411.95        445.17        37.45 o                         
  -2   0  15         53.06         43.69         6.77 o                         
  -1   0  15        758.37        835.10        38.00 o                         
   0   0  15       1977.59       2143.35        43.43 o                         
   1   0  15        128.95        126.29         8.58 o                         
   2   0  15        138.76        117.05         8.23 o                         
   3   0  15        507.27        470.34        19.20 o                         
   4   0  15          0.33          1.44         2.24 o                         
   5   0  15         84.94         81.60        11.85 o                         
   6   0  15         17.14         13.15         5.70 o                         
   7   0  15          0.05          1.00         1.06 o                         
   8   0  15       1044.02       1080.79        20.59 o                         
  -4   1  15        149.74        151.73        20.58 o                         
  -3   1  15        858.66        925.48        22.79 o                         
  -2   1  15        374.43        403.72        26.55 o                         
  -1   1  15        121.14        131.26        16.93 o                         
   0   1  15       1465.05       1530.47        33.03 o                         
   1   1  15        122.20        124.18         7.00 o                         
   2   1  15         26.38         25.48         4.22 o                         
   3   1  15         54.59         47.61         5.88 o                         
   4   1  15          4.86         13.22         4.50 o                         
   5   1  15        203.62        196.51        15.68 o                         
   6   1  15         54.24         43.90         7.96 o                         
   7   1  15          0.71          4.67         3.22 o                         
   8   1  15         18.56         14.22         3.91 o                         
  -3   2  15          1.46          0.85         1.89 o                         
  -2   2  15        394.32        428.32        22.05 o                         
  -1   2  15        633.52        659.48        24.74 o                         
   0   2  15         19.96         20.48         3.34 o                         
   1   2  15         74.71         82.52         9.84 o                         
   2   2  15        965.77        930.31        37.00 o                         
   3   2  15        218.46        234.70        15.28 o                         
   4   2  15        551.27        457.84        24.14 o                         
   5   2  15        463.16        494.01        16.68 o                         
   6   2  15        232.15        249.95        28.01 o                         
   7   2  15        125.41        126.78        17.54 o                         
   8   2  15        535.24        517.51        18.89 o                         
   9   2  15        213.37        221.73        13.69 o                         
  -3   3  15         41.08         38.79         6.26 o                         
  -2   3  15        237.22        218.79        27.86 o                         
  -1   3  15        140.68        166.10        16.85 o                         
   0   3  15          7.84          4.52         2.29 o                         
   1   3  15         52.06         48.92         6.69 o                         
   2   3  15        605.86        652.60        31.35 o                         
   3   3  15        863.58        869.24        28.01 o                         
   4   3  15        236.24        230.00        12.32 o                         
   5   3  15          6.30         10.38         2.15 o                         
   6   3  15       1091.32       1150.23        31.96 o                         
   7   3  15       2140.00       2097.46        71.54 o                         
   8   3  15        209.37        240.47        30.30 o                         
   9   3  15         79.16         88.98        17.35 o                         
  -2   4  15        386.31        356.04        18.31 o                         
  -1   4  15         14.15         14.58         2.78 o                         
   0   4  15        545.82        535.19        19.00 o                         
   1   4  15        232.90        282.76        28.32 o                         
   2   4  15        120.42        107.25         9.61 o                         
   3   4  15       1732.42       1650.65        86.59 o                         
   4   4  15        178.73        172.56        23.15 o                         
   5   4  15          1.98          4.28         1.57 o                         
   6   4  15        523.68        497.23        32.53 o                         
   7   4  15       1238.99       1159.54        41.59 o                         
   8   4  15         24.36         22.43         5.15 o                         
   9   4  15        116.44        120.61        17.44 o                         
  -1   5  15        211.93        193.13        14.23 o                         
   0   5  15        312.29        343.14        24.62 o                         
   1   5  15        762.76        704.16        18.54 o                         
   2   5  15          2.21          1.14         2.42 o                         
   3   5  15       2545.75       2490.93        56.76 o                         
   4   5  15        881.92        785.02        44.52 o                         
   5   5  15         57.83         54.64         5.61 o                         
   6   5  15        129.79        107.84        12.95 o                         
   7   5  15          3.00          2.11         0.88 o                         
   8   5  15        282.79        265.88        25.24 o                         
   9   5  15          7.76          7.06         3.94 o                         
   0   6  15        101.22         96.39        12.72 o                         
   1   6  15        608.27        603.66        16.85 o                         
   2   6  15        264.00        250.18        38.32 o                         
   3   6  15         29.28         38.01        12.59 o                         
   4   6  15        267.68        315.47        33.43 o                         
   5   6  15         71.90         80.69        11.48 o                         
   6   6  15         67.44         58.51         8.38 o                         
   7   6  15         66.96         51.59        26.06 o                         
   8   6  15        567.85        557.12        27.24 o                         
   9   6  15        174.46        188.47        23.07 o                         
   1   7  15          2.73          8.87         1.64 o                         
   2   7  15        291.80        282.52        11.01 o                         
   3   7  15         69.19         62.79         7.05 o                         
   4   7  15          4.61         11.54         2.63 o                         
   5   7  15        115.38        131.72        19.00 o                         
   6   7  15          5.92          4.11         2.04 o                         
   7   7  15        541.00        601.39        83.33 o                         
   8   7  15          5.82          3.74         2.24 o                         
   9   7  15         52.23         73.06         9.04 o                         
   3   8  15         39.48         39.50         4.56 o                         
   4   8  15         33.75         36.83         5.40 o                         
   5   8  15        136.64        144.65        13.15 o                         
   6   8  15         37.05         41.59         8.11 o                         
   7   8  15        274.94        338.78        35.37 o                         
   8   8  15        125.77        111.30        21.17 o                         
  -2  -6  16        728.77        764.74        37.45 o                         
  -1  -6  16       1067.25       1135.02        41.70 o                         
   0  -6  16         19.32          8.31         2.30 o                         
   1  -6  16       1078.28       1094.17        49.76 o                         
  -3  -5  16         36.63         38.16         5.12 o                         
  -2  -5  16        170.59        152.27        15.45 o                         
  -1  -5  16        928.95       1004.96        28.82 o                         
   0  -5  16        146.45        141.22        16.11 o                         
   1  -5  16        123.60        133.58        15.94 o                         
   2  -5  16         92.06         79.67         9.22 o                         
   3  -5  16         69.56         70.33         7.80 o                         
  -4  -4  16        625.02        665.92        20.03 o                         
  -3  -4  16        126.65        127.40        10.65 o                         
  -2  -4  16         26.59         29.56         4.37 o                         
  -1  -4  16         28.74         27.76         4.26 o                         
   0  -4  16        123.55        109.32         9.79 o                         
   1  -4  16         11.52          9.38         2.21 o                         
   2  -4  16        332.28        339.85        22.71 o                         
   3  -4  16          0.34          0.04         1.46 o                         
   4  -4  16        155.23        131.63        23.52 o                         
  -4  -3  16        697.24        701.93        36.80 o                         
  -3  -3  16          2.41          0.97         2.17 o                         
  -2  -3  16          6.24          6.82         3.27 o                         
  -1  -3  16         60.77         58.02         5.97 o                         
   0  -3  16        338.92        327.74        17.55 o                         
   1  -3  16        385.68        389.87        15.00 o                         
   2  -3  16         70.63         60.04         8.40 o                         
   3  -3  16         15.93         11.30         2.35 o                         
   4  -3  16        620.11        777.09        26.13 o                         
   5  -3  16         51.28         45.39         6.11 o                         
  -4  -2  16        197.93        205.36        15.40 o                         
  -3  -2  16         81.68         78.44         7.65 o                         
  -2  -2  16        213.57        225.21        16.41 o                         
  -1  -2  16        385.78        469.16        21.03 o                         
   0  -2  16          0.86          2.71         1.32 o                         
   1  -2  16        822.17        847.62        74.13 o                         
   2  -2  16        958.56        953.25        24.14 o                         
   3  -2  16        894.63        850.16        22.11 o                         
   4  -2  16        757.98        711.62        24.10 o                         
   5  -2  16         12.94          8.92         1.75 o                         
   6  -2  16         11.63          8.26         1.14 o                         
  -4  -1  16        188.49        213.53        17.60 o                         
  -3  -1  16          8.16         13.74         2.91 o                         
  -2  -1  16         58.83         73.32         9.69 o                         
  -1  -1  16        611.55        624.37        28.17 o                         
   0  -1  16        828.60        802.16        25.90 o                         
   1  -1  16         14.45         13.36         5.16 o                         
   2  -1  16       1121.30       1118.08        19.06 o                         
   3  -1  16       1606.34       1557.11        24.49 o                         
   4  -1  16        609.68        594.14        27.38 o                         
   5  -1  16        409.74        366.10        18.18 o                         
   6  -1  16          0.02          1.16         0.73 o                         
   7  -1  16        804.27        780.90        20.93 o                         
  -4   0  16        442.22        498.58        28.40 o                         
  -3   0  16         20.06         19.74         4.53 o                         
  -2   0  16         72.95         84.31         8.31 o                         
  -1   0  16       1122.76       1209.90        31.26 o                         
   0   0  16         10.24         18.32         3.34 o                         
   1   0  16        274.52        293.18        17.07 o                         
   2   0  16        379.03        378.30        16.93 o                         
   3   0  16        278.20        278.62        16.93 o                         
   4   0  16        183.53        178.29        20.43 o                         
   5   0  16         15.25         21.66         4.38 o                         
   6   0  16         12.18          8.72         3.35 o                         
   7   0  16        360.74        367.56        18.67 o                         
  -3   1  16         27.04         29.91         6.62 o                         
  -2   1  16        196.65        203.94        19.38 o                         
  -1   1  16       2095.76       2257.29        57.48 o                         
   0   1  16        263.51        313.95        15.86 o                         
   1   1  16        128.87        131.20        11.30 o                         
   2   1  16        140.28        163.58        13.30 o                         
   4   1  16        239.75        241.16        13.54 o                         
   5   1  16         34.56         31.95         9.64 o                         
   6   1  16         86.28         67.64        11.08 o                         
   7   1  16        114.06        113.19        14.44 o                         
   8   1  16        106.60        100.78        18.48 o                         
  -3   2  16         95.90         93.48        15.93 o                         
  -2   2  16        238.38        273.44        17.93 o                         
  -1   2  16        399.05        401.55        41.60 o                         
   0   2  16        563.38        578.42        22.40 o                         
   1   2  16         59.20         70.18         7.16 o                         
   2   2  16         34.08         37.68         4.87 o                         
   3   2  16          2.25          5.97         2.23 o                         
   4   2  16       1627.03       1511.50        34.82 o                         
   5   2  16        443.14        411.99        19.26 o                         
   6   2  16          2.43          1.65         1.57 o                         
   7   2  16         61.31         58.70         9.89 o                         
   8   2  16         50.12         56.78        11.19 o                         
  -2   3  16        402.13        434.59        22.87 o                         
  -1   3  16          3.38          1.34         1.95 o                         
   0   3  16         67.18         66.03         6.54 o                         
   1   3  16         48.27         49.96         7.68 o                         
   2   3  16         18.49         18.97         3.81 o                         
   3   3  16       1679.51       1601.28        26.12 o                         
   4   3  16         50.29         46.71         5.24 o                         
   5   3  16        424.31        404.11        24.24 o                         
   6   3  16       1305.39       1309.61        31.95 o                         
   7   3  16         37.38         29.82         6.98 o                         
   8   3  16        910.69        989.74        34.28 o                         
   9   3  16          0.59          3.24         1.69 o                         
  -1   4  16         23.81         21.64         3.74 o                         
   0   4  16         20.49         16.40         6.52 o                         
   1   4  16         16.36         15.83         3.11 o                         
   2   4  16        232.14        242.61        14.37 o                         
   3   4  16       1262.65       1247.09        60.04 o                         
   4   4  16          1.07          2.28         1.12 o                         
   5   4  16        396.66        362.32        13.23 o                         
   6   4  16       1543.77       1525.05        37.33 o                         
   7   4  16        200.52        229.74        23.94 o                         
   8   4  16        711.77        701.16        24.63 o                         
   9   4  16        168.10        172.84        14.70 o                         
   0   5  16        626.30        577.31        16.88 o                         
   1   5  16         47.22         47.55         6.78 o                         
   2   5  16        843.02        858.20        30.80 o                         
   3   5  16       1540.38       1503.36        43.33 o                         
   4   5  16          2.55          1.76         2.49 o                         
   5   5  16         19.62         17.39         5.88 o                         
   6   5  16         59.01         45.96         8.81 o                         
   7   5  16         10.98         18.09         4.91 o                         
   8   5  16         55.24         58.09        11.57 o                         
   9   5  16         54.55         81.37        10.63 o                         
   1   6  16        224.74        209.69        23.45 o                         
   2   6  16        224.42        262.93        14.78 o                         
   3   6  16       1458.40       1403.01        47.00 o                         
   4   6  16        109.81        102.89        15.89 o                         
   5   6  16         37.22         31.78        10.03 o                         
   6   6  16        113.36        106.42        13.23 o                         
   7   6  16        567.22        634.81        33.13 o                         
   8   6  16        480.62        436.62        30.30 o                         
   9   6  16        265.45        245.69        19.61 o                         
   2   7  16          3.51          2.92         0.94 o                         
   3   7  16        159.20        177.98        16.05 o                         
   4   7  16         13.98         27.00         5.87 o                         
   5   7  16        165.44        170.24        22.06 o                         
   6   7  16        127.54        122.69        17.96 o                         
   7   7  16        262.01        223.30        48.22 o                         
   8   7  16        515.73        485.14        34.13 o                         
   4   8  16         28.15         24.46         6.87 o                         
   5   8  16         10.78          4.46         2.35 o                         
   6   8  16        541.37        560.66        38.04 o                         
   7   8  16        423.25        502.18        45.50 o                         
  -2  -5  17        215.58        206.87        14.58 o                         
  -1  -5  17        418.09        437.56        25.01 o                         
   0  -5  17        478.27        454.88        37.11 o                         
   1  -5  17         43.21         40.00         4.98 o                         
  -3  -4  17         94.36         97.11        15.93 o                         
  -2  -4  17         10.38          8.22         1.44 o                         
  -1  -4  17         18.07         18.32         5.21 o                         
   0  -4  17        414.25        386.38         9.01 o                         
   1  -4  17         59.84         47.42        13.71 o                         
   2  -4  17         11.60         10.28         2.35 o                         
   3  -4  17        296.16        276.76        22.78 o                         
  -3  -3  17        157.60        150.37        20.49 o                         
  -2  -3  17         27.97         19.88         4.19 o                         
  -1  -3  17         43.52         46.02         6.54 o                         
   0  -3  17        794.19        828.39        43.82 o                         
   1  -3  17         76.38         67.13         6.68 o                         
   2  -3  17        220.51        208.76        18.87 o                         
   3  -3  17        157.27        148.10        14.35 o                         
   4  -3  17        223.34        213.89        21.70 o                         
  -3  -2  17         27.13         17.48         7.22 o                         
  -2  -2  17         20.83         23.29         3.74 o                         
  -1  -2  17         58.32         69.47         6.64 o                         
   0  -2  17        256.63        298.94        22.07 o                         
   1  -2  17        261.46        300.74        35.73 o                         
   2  -2  17        103.98         96.26        16.60 o                         
   3  -2  17         18.26         10.55         2.86 o                         
   4  -2  17        596.57        561.99        20.14 o                         
   5  -2  17          2.67          3.22         0.95 o                         
  -3  -1  17          0.55          6.74         2.06 o                         
  -2  -1  17          3.51          8.82         2.08 o                         
  -1  -1  17        259.83        290.99        22.87 o                         
   0  -1  17         91.58         85.93         9.07 o                         
   1  -1  17       1065.98       1152.54        47.07 o                         
   2  -1  17       1359.68       1389.35        33.96 o                         
   3  -1  17         12.62          8.30         3.13 o                         
   4  -1  17        732.43        704.48        34.13 o                         
   5  -1  17         99.70         71.60         6.81 o                         
   6  -1  17         34.36         23.65         4.08 o                         
  -3   0  17        336.31        381.83        21.33 o                         
  -2   0  17        287.19        342.11        11.79 o                         
  -1   0  17        982.03       1012.30        24.07 o                         
   0   0  17         17.78         22.03         6.30 o                         
   1   0  17          3.77          2.64         2.48 o                         
   2   0  17        295.50        297.63        17.88 o                         
   3   0  17         78.73         67.52        10.97 o                         
   4   0  17        545.86        601.04        55.33 o                         
   5   0  17         63.86         69.32        15.25 o                         
   6   0  17        241.34        216.56        28.07 o                         
   7   0  17       1393.18       1454.17        37.37 o                         
  -2   1  17        641.95        679.10        19.85 o                         
  -1   1  17        784.96        805.50        21.43 o                         
   0   1  17        779.78        817.10        23.16 o                         
   1   1  17        555.70        557.82        29.69 o                         
   2   1  17        315.63        297.29        17.33 o                         
   3   1  17        725.40        668.54        19.85 o                         
   4   1  17        298.02        276.02        19.75 o                         
   5   1  17        165.21        158.73        23.95 o                         
   6   1  17         48.30         50.25        10.57 o                         
   7   1  17        502.26        535.32       165.52 o                         
  -2   2  17        135.61        130.54        17.42 o                         
  -1   2  17       1114.68       1123.30        28.26 o                         
   0   2  17         20.01         22.64         3.66 o                         
   1   2  17         61.86         73.25         8.83 o                         
   2   2  17          1.81          3.06         2.06 o                         
   3   2  17        428.07        438.50        18.16 o                         
   4   2  17        454.94        428.69        15.71 o                         
   5   2  17        239.85        210.71        15.61 o                         
   6   2  17        102.42         89.70        30.31 o                         
   7   2  17        301.35        308.25        18.19 o                         
   8   2  17         80.55         88.13        17.74 o                         
  -1   3  17         87.10        101.39        14.30 o                         
   0   3  17          5.46          8.92         2.02 o                         
   1   3  17         13.98         21.05         3.87 o                         
   2   3  17        206.95        227.53        21.99 o                         
   3   3  17         22.76         21.61         6.23 o                         
   4   3  17       1230.45       1268.85        31.04 o                         
   5   3  17        272.98        265.92        29.68 o                         
   6   3  17        387.31        365.60        25.40 o                         
   7   3  17        194.32        169.78        19.59 o                         
   8   3  17         34.74         34.76        11.57 o                         
   0   4  17        182.17        175.05        11.94 o                         
   1   4  17         65.63         65.05         8.91 o
[truncated: 12,477 more chars]
