# Supplementary material for: Crystal structures of {μ2-N,N′-bis­[(pyridin-3-yl)meth­yl]ethanedi­amide}tetra­kis­(di­methyl­carbamodi­thio­ato)dizinc(II) di­methyl­formamide disolvate and {μ2-N,N′-bis­[(pyridin-3-yl)meth­yl]ethanedi­amide}tetra­kis­(di-n-propyl­carbamodi­thio­ato)dizinc(II)
Source: Acta Crystallogr E Crystallogr Commun. 2017 Sep 19;73(Pt 10):1501–7. doi: 10.1107/S2056989017012956 (PMC5730304; doi:10.1107/S2056989017012956)
Supplement: Supplementary file 3 [file e-73-01501-IIsup3.hkl]

data_II                                                                         
_shelx_title ' cd0142a'                                                         
_shelx_refln_list_code          4                                               
_shelx_F_calc_maximum      507.81                                               
_exptl_crystal_F_000      2328.00                                               
_reflns_d_resolution_high  0.7696                                               
                                                                                
loop_                                                                           
 _space_group_symop_operation_xyz                                               
 'x, y, z'                                                                      
 '-x, y, -z+1/2'                                                                
 'x+1/2, y+1/2, z'                                                              
 '-x+1/2, y+1/2, -z+1/2'                                                        
 '-x, -y, -z'                                                                   
 'x, -y, z-1/2'                                                                 
 '-x+1/2, -y+1/2, -z'                                                           
 'x+1/2, -y+1/2, z-1/2'                                                         
                                                                                
_cell_length_a    31.0480                                                       
_cell_length_b    16.9231                                                       
_cell_length_c    10.3453                                                       
_cell_angle_alpha  90.000                                                       
_cell_angle_beta  100.361                                                       
_cell_angle_gamma  90.000                                                       
                                                                                
_shelx_F_squared_multiplier     1.000                                           
                                                                                
loop_                                                                           
 _refln_index_h                                                                 
 _refln_index_k                                                                 
 _refln_index_l                                                                 
 _refln_F_squared_calc                                                          
 _refln_F_squared_meas                                                          
 _refln_F_squared_sigma                                                         
 _refln_observed_status                                                         
   6   0   0      32260.40      32712.89       348.07 o                         
   8   0   0         83.86        152.20        50.07 o                         
  10   0   0       6752.81       6629.88       194.38 o                         
  12   0   0        185.74        269.37        43.41 o                         
  14   0   0       5121.28       5425.61       222.99 o                         
  16   0   0       5611.31       5507.01       195.37 o                         
  18   0   0      16535.07      16222.07       366.81 o                         
  20   0   0      18777.18      18619.75       414.66 o                         
  22   0   0      81364.91      87094.17      1230.41 o                         
  24   0   0       6981.41       6503.33       305.88 o                         
  26   0   0      21745.00      21618.82       560.44 o                         
  28   0   0      20735.25      21077.37       585.85 o                         
  30   0   0         61.64         71.54        68.08 o                         
  32   0   0       5702.03       5286.98       384.57 o                         
  34   0   0         42.01         43.17        54.76 o                         
  36   0   0         34.44        157.13        55.01 o                         
  38   0   0         13.44       -109.15        72.77 o                         
   3   1   0      23248.15      23220.97       353.98 o                         
   5   1   0       1481.37       1408.69        30.98 o                         
   7   1   0       3406.77       4009.02       106.23 o                         
   9   1   0        577.06        667.16        72.93 o                         
  11   1   0       4206.07       4156.21       163.97 o                         
  13   1   0      11319.17      12908.01       290.58 o                         
  15   1   0        475.51        669.94        76.39 o                         
  17   1   0       1454.73       1800.93       151.52 o                         
  19   1   0        545.53        557.68        75.20 o                         
  21   1   0          0.21        156.38        68.70 o                         
  23   1   0        493.01        444.49        73.05 o                         
  25   1   0      11574.51      12011.75       391.30 o                         
  27   1   0       3393.67       3612.68       243.17 o                         
  29   1   0       4415.18       4406.51       347.96 o                         
  31   1   0       2814.85       2780.26       275.98 o                         
  33   1   0         14.80         77.27        46.37 o                         
  35   1   0         53.18         17.61        70.67 o                         
  37   1   0         10.47         90.57        38.60 o                         
  39   1   0          8.34        231.66       101.63 o                         
   2   2   0       3915.52       3880.58        72.33 o                         
   4   2   0     139590.34     144904.03     16653.20 o                         
   6   2   0       7030.63       7063.96       112.66 o                         
   8   2   0      14669.81      14225.96       215.36 o                         
  10   2   0       6279.07       6782.23       147.87 o                         
  12   2   0      13409.45      14424.39       203.53 o                         
  14   2   0      40943.25      41651.12      1030.48 o                         
  16   2   0      12226.95      12277.25       210.50 o                         
  18   2   0      16127.05      15768.43       400.35 o                         
  20   2   0       8460.49       8086.02       204.37 o                         
  22   2   0      28645.90      28739.77       458.52 o                         
  24   2   0        863.88        979.35        92.74 o                         
  26   2   0       4706.24       5454.45       342.21 o                         
  28   2   0       1310.38       1270.77       120.13 o                         
  30   2   0        378.80        444.28        57.35 o                         
  32   2   0       2053.84       2053.67       249.57 o                         
  34   2   0         22.85        101.70        68.45 o                         
  36   2   0        353.72        470.52        77.53 o                         
  38   2   0       4079.55       4051.00       180.25 o                         
   1   3   0       8928.15       8928.50        69.13 o                         
   3   3   0       4275.48       4022.29        55.50 o                         
   5   3   0       6910.56       7575.36        98.25 o                         
   7   3   0       3516.49       3441.03        77.05 o                         
   9   3   0       3041.90       3102.87        93.75 o                         
  11   3   0       5062.89       5243.41       119.74 o                         
  13   3   0       5240.33       5573.82       160.34 o                         
  15   3   0      12756.98      13940.79       202.98 o                         
  17   3   0       1690.00       1912.44       140.09 o                         
  19   3   0        405.15        487.23        59.85 o                         
  21   3   0       3779.15       3850.10       294.03 o                         
  23   3   0       2018.50       2465.72       187.02 o                         
  25   3   0       5057.07       6014.54       378.47 o                         
  27   3   0       7201.72       6628.60       626.18 o                         
  29   3   0       1067.04       1420.01       145.53 o                         
  31   3   0       4671.72       4966.48       326.87 o                         
  33   3   0         22.75         55.50        92.50 o                         
  35   3   0       2119.81       2107.28       159.80 o                         
  37   3   0          1.91         59.05        51.68 o                         
  39   3   0       1202.25       1235.52       123.37 o                         
   2   4   0      60732.53      60925.43       306.91 o                         
   4   4   0      46734.71      46136.77       819.95 o                         
   6   4   0       1277.42       1217.76        57.06 o                         
   8   4   0      19790.56      20547.79       320.92 o                         
  10   4   0      19223.68      19234.24       300.82 o                         
  12   4   0      21254.63      22863.92       412.44 o                         
  14   4   0      31664.48      32304.08       386.50 o                         
  16   4   0        196.96        214.95        37.24 o                         
  18   4   0      10591.02       9696.74       339.67 o                         
  20   4   0      16636.63      17273.38       303.58 o                         
  22   4   0      11553.73      11244.19       419.22 o                         
  24   4   0      18518.28      18478.28       478.95 o                         
  26   4   0        552.83        660.20        83.77 o                         
  28   4   0        452.14        751.05        81.09 o                         
  30   4   0       1105.34       1339.10       124.69 o                         
  32   4   0       4638.91       4683.44       279.19 o                         
  34   4   0       3572.53       3413.25       283.74 o                         
  36   4   0       6146.33       5608.01       500.96 o                         
  38   4   0       2509.46       2392.36       251.07 o                         
   1   5   0       6569.86       6414.21       107.76 o                         
   3   5   0       6166.13       6391.25        70.71 o                         
   5   5   0      23559.16      23039.69       165.08 o                         
   7   5   0      34797.00      37903.33       288.85 o                         
   9   5   0      71608.91      75078.22       490.10 o                         
  11   5   0       1000.79       1333.69       126.54 o                         
  13   5   0       1365.77       1427.63       104.26 o                         
  15   5   0       9247.72       9524.96       293.54 o                         
  17   5   0       4864.55       4958.26       370.46 o                         
  19   5   0       1614.42       1602.13       128.68 o                         
  21   5   0         74.50        155.86        62.50 o                         
  23   5   0       6752.04       6506.00       775.18 o                         
  25   5   0        470.47        612.84        77.44 o                         
  27   5   0        255.30        225.95        51.98 o                         
  29   5   0        647.35        716.42       144.55 o                         
  31   5   0       5154.03       5231.34       415.21 o                         
  33   5   0        199.21        242.59       115.20 o                         
  35   5   0       2930.43       3185.36       247.14 o                         
  37   5   0       1109.91        877.06       122.75 o                         
   0   6   0       8724.77       7479.90       223.26 o                         
   2   6   0       1699.67       1700.04        48.23 o                         
   4   6   0      52018.86      51309.93       260.33 o                         
   6   6   0       2361.67       2620.56       107.69 o                         
  10   6   0       4678.35       4233.67       132.96 o                         
  12   6   0       1488.77       1742.08       107.47 o                         
  14   6   0      75836.02      79972.45       740.37 o                         
  16   6   0      31828.45      33940.64       399.72 o                         
  18   6   0      38685.57      39930.31       452.47 o                         
  20   6   0       5589.25       5359.41       554.52 o                         
  22   6   0       1298.29       1444.52       110.75 o                         
  24   6   0      10613.95      10287.32       384.57 o                         
  26   6   0        228.01        162.10       106.56 o                         
  28   6   0        597.97        628.35        72.77 o                         
  30   6   0        130.95         98.57        64.75 o                         
  32   6   0       4885.18       5017.60       252.84 o                         
  34   6   0        183.48        177.42        43.19 o                         
  36   6   0      11562.32      11507.74       540.59 o                         
  38   6   0        941.01        870.24       117.17 o                         
   1   7   0         39.49         47.82        13.18 o                         
   3   7   0      31121.80      30164.05       368.01 o                         
   5   7   0       5539.76       5090.49       121.41 o                         
   7   7   0        334.33        474.22        32.02 o                         
   9   7   0        405.65        311.43        29.01 o                         
  11   7   0      32592.43      33341.53       396.65 o                         
  13   7   0        277.65        327.58        42.08 o                         
  15   7   0       4626.26       4839.50       190.56 o                         
  17   7   0      24708.12      25722.72       426.22 o                         
  19   7   0         39.14         88.45        29.99 o                         
  21   7   0       3397.67       3860.76       257.82 o                         
  23   7   0       5574.88       5501.38       456.84 o                         
  25   7   0       1002.96       1190.47        87.66 o                         
  27   7   0          1.63        123.88        45.63 o                         
  29   7   0       2009.25       1878.73       178.95 o                         
  31   7   0       4589.28       4545.41       514.19 o                         
  33   7   0       1729.21       1815.88       312.91 o                         
  35   7   0       2111.61       1817.91       207.82 o                         
  37   7   0       6318.08       6332.52       236.85 o                         
   0   8   0     109898.06     115382.62       698.87 o                         
   2   8   0       2669.11       2773.37        83.45 o                         
   4   8   0      35319.52      35314.31       273.02 o                         
   6   8   0      15560.84      15368.28       168.87 o                         
   8   8   0       6602.22       6273.46       104.74 o                         
  10   8   0      15054.48      14756.00       203.15 o                         
  12   8   0       8851.90       8939.67       140.47 o                         
  14   8   0      22344.46      23106.69       348.65 o                         
  16   8   0      11227.57      11462.11       284.81 o                         
  18   8   0      16762.22      17415.42       751.49 o                         
  20   8   0      31636.89      32248.86       547.03 o                         
  22   8   0       9517.64       9042.78       278.38 o                         
  24   8   0       5206.01       5205.43       431.19 o                         
  26   8   0         55.23         52.32        72.03 o                         
  28   8   0       1050.68       1093.15       124.32 o                         
  30   8   0        461.74        340.21        61.18 o                         
  32   8   0       4699.02       4950.36       433.28 o                         
  34   8   0        126.36        189.23        55.80 o                         
  36   8   0       5022.75       5633.58       231.87 o                         
   1   9   0       9934.11      10257.00       117.60 o                         
   3   9   0       5654.03       6148.25       119.43 o                         
   5   9   0        471.62        500.89        37.91 o                         
   7   9   0        237.18        343.83        44.41 o                         
   9   9   0        674.09        677.65        74.70 o                         
  11   9   0       2786.05       2378.09       198.87 o                         
  13   9   0       5750.10       5982.09       257.98 o                         
  15   9   0      15476.69      15132.35       622.85 o                         
  17   9   0        163.83        257.54        54.41 o                         
  19   9   0       2957.72       3444.80       190.83 o                         
  21   9   0        734.50        557.98       184.02 o                         
  23   9   0          9.23         25.78        73.63 o                         
  25   9   0       1219.53       1256.14       113.83 o                         
  27   9   0        316.79        321.24        68.45 o                         
  29   9   0          5.72         51.46        58.46 o                         
  31   9   0         20.74         47.24        27.38 o                         
  33   9   0        533.16        418.93       100.64 o                         
  35   9   0         96.47        171.26        55.53 o                         
   0  10   0      18740.69      18529.93       281.64 o                         
   2  10   0         21.68         56.67        12.76 o                         
   4  10   0      58668.52      62256.91       545.99 o                         
   6  10   0        140.42        265.86        31.15 o                         
   8  10   0      26411.34      27880.96       332.90 o                         
  10  10   0       4205.89       4279.66       169.33 o                         
  12  10   0        198.11        267.32        54.75 o                         
  14  10   0      32279.08      33964.73       446.66 o                         
  16  10   0       4848.42       5541.21       205.38 o                         
  18  10   0      32134.17      32965.84       527.22 o                         
  20  10   0          6.19         81.09        38.83 o                         
  22  10   0       6393.09       7260.18       162.86 o                         
  24  10   0        116.22        151.39        50.68 o                         
  26  10   0         84.53        179.03       106.32 o                         
  28  10   0        216.96        203.84       155.16 o                         
  30  10   0        118.75        104.51        48.87 o                         
  32  10   0        488.14        536.95        71.67 o                         
  34  10   0        452.99        374.87        86.34 o                         
   1  11   0        794.07        800.84        54.62 o                         
   3  11   0        614.85        665.78        40.88 o                         
   5  11   0       4543.53       3881.26       128.50 o                         
   7  11   0       1930.15       1951.33        94.10 o                         
   9  11   0       8495.19       7660.05       203.31 o                         
  11  11   0      12267.71      12901.46       312.85 o                         
  13  11   0       2178.81       2341.56       150.51 o                         
  15  11   0       3725.76       3973.25       205.23 o                         
  17  11   0        116.61        201.05        43.26 o                         
  19  11   0       8219.33       8030.97       226.10 o                         
  21  11   0        640.48        725.04        92.17 o                         
  23  11   0        957.59       1051.58       114.33 o                         
  25  11   0        360.56        333.53        73.54 o                         
  27  11   0        254.19        210.86        52.69 o                         
  29  11   0        760.93        706.08        91.81 o                         
  31  11   0       3018.79       3335.91       288.11 o                         
  33  11   0       1995.52       1989.84       225.39 o                         
   0  12   0      22964.42      22820.03       512.15 o                         
   2  12   0       7292.94       7193.20       112.56 o                         
   4  12   0      10075.68       9814.28       147.54 o                         
   6  12   0      14657.45      14757.51       290.43 o                         
   8  12   0      27627.58      28619.01       579.54 o                         
  10  12   0        143.48        141.70        27.66 o                         
  12  12   0       8900.98       9466.98       254.81 o                         
  14  12   0      20132.25      20346.17       329.71 o                         
  16  12   0        356.77        470.35        48.07 o                         
  18  12   0      24318.37      25482.62       383.30 o                         
  20  12   0       2290.52       2617.89       132.17 o                         
  22  12   0         51.67        133.57        38.70 o                         
  24  12   0        340.41        273.22        38.26 o                         
  26  12   0        484.68        463.11        58.61 o                         
  28  12   0       3528.26       3097.07       174.55 o                         
  30  12   0        997.10        856.96        83.09 o                         
  32  12   0        566.31        684.03       149.73 o                         
   1  13   0       3712.22       3718.58        86.31 o                         
   3  13   0        105.92         38.35        15.31 o                         
   5  13   0       1242.57       1256.37        64.06 o                         
   7  13   0         94.10         70.18        28.87 o                         
   9  13   0        465.52        420.70        52.75 o                         
  11  13   0        362.90        329.39        45.20 o                         
  13  13   0        916.60        922.48        87.29 o                         
  15  13   0       1383.94       1402.91        79.15 o                         
  17  13   0        382.62        336.30        47.58 o                         
  19  13   0        814.02        925.16       104.28 o                         
  21  13   0       1285.65       1086.80        91.19 o                         
  23  13   0       3177.74       3140.21       133.09 o                         
  25  13   0        189.34        232.61        68.78 o                         
  27  13   0       3700.73       3623.66       172.17 o                         
  29  13   0        312.43        284.79        64.74 o                         
  31  13   0        584.44        490.71        79.75 o                         
   0  14   0      13830.58      13959.84       337.15 o                         
   2  14   0       7831.28       7768.39       211.93 o                         
   4  14   0      53442.51      59475.26       818.18 o                         
   6  14   0      13031.59      13440.83       290.44 o                         
   8  14   0      30193.71      31341.07       497.49 o                         
  10  14   0         95.48         60.34        41.24 o                         
  12  14   0       2918.56       2703.12       234.36 o                         
  14  14   0      17303.84      18197.53       724.89 o                         
  16  14   0        118.93        152.88        33.37 o                         
  18  14   0      12363.97      12983.98       370.08 o                         
  20  14   0       1514.48       1724.72       109.31 o                         
  22  14   0       3940.97       4290.97       143.54 o                         
  24  14   0        120.42        176.30        38.94 o                         
  26  14   0        696.08        727.56        73.46 o                         
  28  14   0       2052.86       1762.66       214.03 o                         
  30  14   0       5468.39       5693.17       295.57 o                         
   1  15   0       1121.32       1064.04        43.85 o                         
   3  15   0       2920.59       2928.34       196.99 o                         
   5  15   0       2645.77       2456.04        55.52 o                         
   7  15   0        263.47        245.93        62.79 o                         
   9  15   0         51.87         32.62        16.59 o                         
  11  15   0       3541.19       3692.12       134.22 o                         
  13  15   0         54.49        115.53        32.13 o                         
  15  15   0        207.23        158.04        25.71 o                         
  17  15   0       4117.05       4267.74       194.95 o                         
  19  15   0        399.25        405.86        54.75 o                         
  21  15   0       2470.11       2453.56       115.44 o                         
  23  15   0         67.25         92.27        27.17 o                         
  25  15   0        138.77        167.04        47.86 o                         
  27  15   0        564.16        562.30       118.23 o                         
  29  15   0       3237.88       3204.82       141.40 o                         
   0  16   0      13187.13      13472.71       253.72 o                         
   2  16   0        358.26        328.93        25.91 o                         
   4  16   0       2607.61       2471.26       162.33 o                         
   6  16   0        667.39        664.98        58.36 o                         
   8  16   0       1963.22       1964.17       106.53 o                         
  10  16   0        122.60         73.19        37.43 o                         
  12  16   0        373.91        393.51        50.34 o                         
  14  16   0       1146.95       1034.49        74.13 o                         
  16  16   0         11.16         56.80        23.07 o                         
  18  16   0       6973.04       6807.07       379.28 o                         
  20  16   0        572.49        521.22        73.55 o                         
  22  16   0       5704.13       5625.87       196.34 o                         
  24  16   0         19.39         32.65        29.50 o                         
  26  16   0       2864.09       2863.11       320.92 o                         
   1  17   0       4144.87       4260.82        77.22 o                         
   3  17   0      11860.60      12739.85       227.21 o                         
   5  17   0        824.04        702.49        64.76 o                         
   7  17   0        690.45        595.41        56.60 o                         
   9  17   0          3.53         43.53        15.15 o                         
  11  17   0        352.28        365.05        45.66 o                         
  13  17   0         38.54         91.87        56.90 o                         
  15  17   0         12.93         15.50        52.67 o                         
  17  17   0         31.72         64.65        61.10 o                         
  19  17   0        407.12        417.25        57.28 o                         
  21  17   0       2728.60       2627.71       206.08 o                         
  23  17   0       2791.97       2821.53       300.94 o                         
  25  17   0       4445.45       4392.38       337.04 o                         
   0  18   0      18428.19      20149.56       583.48 o                         
   2  18   0        826.98        760.55        60.18 o                         
   4  18   0       9548.69       9518.96       179.51 o                         
   6  18   0        390.47        521.97        72.97 o                         
   8  18   0         25.21         42.13        30.13 o                         
  10  18   0         16.57         93.16        41.32 o                         
  12  18   0         12.80         20.15        38.04 o                         
  14  18   0        126.54        161.65        49.44 o                         
  16  18   0       5441.61       5743.80       248.47 o                         
  18  18   0       2020.47       2026.51       175.31 o                         
  20  18   0       2799.74       2820.87       290.58 o                         
  22  18   0       2423.29       2152.77       256.76 o                         
   1  19   0       5124.11       5107.59       242.17 o                         
   3  19   0       4068.07       3975.88       197.44 o                         
   5  19   0          9.49         38.96        16.31 o                         
   7  19   0        591.06        618.74        81.13 o                         
   9  19   0       2443.89       2285.08       192.37 o                         
  11  19   0       3103.06       3233.30       262.43 o                         
  13  19   0       1111.28       1097.19       222.62 o                         
  15  19   0       1722.94       1772.54       168.21 o                         
  17  19   0       1652.42       1836.90       199.77 o                         
  19  19   0       2785.62       2608.73       191.48 o                         
   0  20   0       2607.24       1992.14       349.54 o                         
   2  20   0          7.18         87.90        24.07 o                         
   4  20   0        676.60        554.04        83.71 o                         
   6  20   0        837.07        868.31       107.06 o                         
   8  20   0        998.93        946.27       205.73 o                         
  10  20   0       2350.95       2119.55       171.32 o                         
  12  20   0       3946.96       4483.00       566.61 o                         
  14  20   0       5725.24       5802.50       324.38 o                         
  16  20   0         59.49         84.70        40.10 o                         
   3  21   0       2744.61       2593.75       372.73 o                         
   5  21   0        600.56        571.49        73.73 o                         
   7  21   0       1021.20       1027.85       193.02 o                         
   9  21   0       1084.41        945.65       123.35 o                         
  11  21   0        389.00        394.69        72.99 o                         
 -39   1   1        308.18        226.83        88.68 o                         
 -37   1   1       1089.56        934.61        94.25 o                         
 -35   1   1      10207.19      10007.74       419.50 o                         
 -33   1   1       4486.31       4659.69       378.86 o                         
 -31   1   1      21217.14      21787.88       511.22 o                         
 -29   1   1      11401.02      11497.52       347.74 o                         
 -27   1   1       5927.47       6767.29       607.42 o                         
 -25   1   1       2422.03       2906.07       248.73 o                         
 -23   1   1         40.97        142.25        76.22 o                         
 -21   1   1       1428.06       1698.62       118.08 o                         
 -19   1   1       7615.76       7063.05       169.22 o                         
 -17   1   1       6683.27       6747.21       155.41 o                         
 -15   1   1         22.66        109.19        41.34 o                         
 -13   1   1      17413.54      17731.46       254.70 o                         
 -11   1   1       3682.05       3697.79       112.35 o                         
  -9   1   1      56591.77      59399.26       510.37 o                         
  -7   1   1      23062.85      24045.88       334.12 o                         
  -5   1   1      18298.69      18935.54       152.90 o                         
  -3   1   1      43144.39      45543.91       226.48 o                         
  -1   1   1        413.94        451.03       124.45 o                         
   3   1   1       2633.11       2548.51        36.82 o                         
   7   1   1          6.39         43.74        28.01 o                         
   9   1   1       1671.99       1827.21       150.96 o                         
  11   1   1       4769.27       5249.68       154.82 o                         
  13   1   1       5290.70       5395.44       150.17 o                         
  15   1   1      24807.04      24095.91       304.73 o                         
  17   1   1      15334.37      15302.99       269.28 o                         
  19   1   1     105696.43     107648.60     10200.11 o                         
  21   1   1      13668.03      13398.62       266.86 o                         
  23   1   1      83632.59      84148.72      2022.61 o                         
  25   1   1       2044.44       2367.89       177.43 o                         
  27   1   1      18053.78      16438.19       612.98 o                         
  29   1   1        480.75        604.30       137.64 o                         
  31   1   1        953.99        823.99        79.37 o                         
  33   1   1        299.16        434.36        67.59 o                         
  35   1   1        447.90        471.95       148.87 o                         
  37   1   1        339.43        320.60        77.40 o                         
 -38   2   1       1917.33       1844.60       136.72 o                         
 -36   2   1         74.15         47.59        55.63 o                         
 -34   2   1         40.43         79.84        46.24 o                         
 -32   2   1         17.66         83.54       135.67 o                         
 -30   2   1       6160.31       6319.22       346.21 o                         
 -28   2   1       3502.20       3777.31       266.65 o                         
 -26   2   1       6250.71       7380.33       457.26 o                         
 -24   2   1       9706.58       9346.48       287.17 o                         
 -22   2   1        312.46        390.14        75.73 o                         
 -20   2   1        364.40        264.31        71.17 o                         
 -18   2   1         79.93         63.15        64.75 o                         
 -16   2   1      29247.90      32003.71       419.93 o                         
 -14   2   1       1443.77       1949.46       147.75 o                         
 -12   2   1       3427.88       3254.41       100.52 o                         
 -10   2   1        558.72        732.70        83.23 o                         
  -8   2   1       7448.06       6721.13       437.23 o                         
  -6   2   1       4563.10       4591.64       126.29 o                         
  -4   2   1       1945.01       2022.36        41.86 o                         
  -2   2   1      15421.43      15486.09       128.81 o                         
   0   2   1       2356.04       2294.75        28.26 o                         
   2   2   1       6195.63       6070.11        90.65 o                         
   4   2   1      25410.93      25213.80       226.89 o                         
   6   2   1       1398.21       1498.42        73.91 o                         
   8   2   1         15.59        -15.66        33.52 o                         
  10   2   1      10041.47       9825.13       217.94 o                         
  12   2   1       1068.65        979.52        74.33 o                         
  14   2   1       4100.18       4013.80       157.60 o                         
  16   2   1        328.17        317.13        41.86 o                         
  18   2   1        784.07       1291.84       101.23 o                         
  20   2   1       5240.92       5561.76       355.26 o                         
  22   2   1       1352.53       1368.53       169.89 o                         
  24   2   1      25228.91      25802.74       429.72 o                         
  26   2   1         26.51         -9.30        67.96 o                         
  28   2   1       5566.04       5946.06       487.49 o                         
  30   2   1       2050.19       2004.84       146.46 o                         
  32   2   1         53.19         67.53        36.06 o                         
  34   2   1          9.53        114.99        38.28 o                         
  36   2   1        470.81        460.19        85.72 o                         
  38   2   1       1078.16        910.55       100.19 o                         
 -39   3   1       5756.23       5450.07       352.94 o                         
 -37   3   1       2593.81       2263.39       269.98 o                         
 -35   3   1      23846.40      24751.87      1002.26 o                         
 -33   3   1      13681.50      13610.93       276.08 o                         
 -31   3   1       7190.48       6541.27       364.83 o                         
 -29   3   1      11230.36      10736.53       264.97 o                         
 -27   3   1       1022.87       1243.81       129.92 o                         
 -25   3   1       3719.24       4449.80       355.46 o                         
 -23   3   1        605.89        520.18        78.49 o                         
 -21   3   1        263.79        328.94       104.47 o                         
 -19   3   1       2463.50       2994.65       215.28 o                         
 -17   3   1      12055.71      10796.13       344.58 o                         
 -15   3   1       1236.99       1395.03       115.38 o                         
 -13   3   1      10765.05       9265.16       353.24 o                         
 -11   3   1       1444.19       1620.40       197.83 o                         
  -9   3   1       9671.94       9416.85       166.22 o                         
  -7   3   1      96415.76      99242.48      2172.83 o                         
  -5   3   1      56044.23      59033.94       514.07 o                         
  -3   3   1      36482.55      35849.34       368.75 o                         
  -1   3   1      69993.48      70187.60       258.49 o                         
   1   3   1        150.16        194.89        13.09 o                         
   3   3   1      80569.09      78024.91       462.24 o                         
   5   3   1      10356.93       9428.98        95.67 o                         
   7   3   1       4741.96       4684.17        87.64 o                         
   9   3   1      17128.91      16549.31       219.34 o                         
  11   3   1       5381.67       5298.81       120.09 o                         
  13   3   1       2199.33       1966.56       143.07 o                         
  15   3   1      52161.50      53634.31       939.46 o                         
  17   3   1        572.75        563.35        61.26 o                         
  19   3   1      76077.54      80909.48       745.71 o                         
  21   3   1        255.29        209.59        73.97 o                         
  23   3   1      23299.05      24000.78       424.00 o                         
  25   3   1       4706.30       4718.07       182.93 o                         
  27   3   1      13314.32      12826.05       379.51 o                         
  29   3   1       2026.08       2104.35       176.81 o                         
  31   3   1         62.32        -26.88        53.23 o                         
  33   3   1        168.60        178.56        74.00 o                         
  35   3   1        661.89        802.12        89.22 o                         
  37   3   1       2558.93       2530.96       254.17 o                         
 -38   4   1       3763.02       3640.48       573.40 o                         
 -36   4   1        324.99        450.82       153.06 o                         
 -34   4   1         62.69         42.14        38.73 o                         
 -32   4   1       1061.71       1034.70       188.08 o                         
 -30   4   1        223.37        198.41       129.01 o                         
 -28   4   1       1253.99       1187.11       107.70 o                         
 -26   4   1        447.10        400.50        99.41 o                         
 -24   4   1       6925.64       6995.67       244.22 o                         
 -22   4   1        668.04        939.45       161.08 o                         
 -20   4   1       1439.49       1664.93       134.25 o                         
 -18   4   1       2943.80       3326.45       436.37 o                         
 -16   4   1       8328.11       8491.52       265.42 o                         
 -14   4   1       7885.84       8516.25       177.87 o                         
 -12   4   1      32303.36      33666.42       528.13 o                         
 -10   4   1       5134.68       5332.58       146.03 o                         
  -8   4   1      18904.26      19514.59       235.13 o                         
  -6   4   1       3644.69       3487.99       165.03 o                         
  -4   4   1          1.22         29.51        11.08 o                         
  -2   4   1         16.67         52.57        10.59 o                         
   0   4   1      41946.32      42299.74       397.68 o                         
   2   4   1      52787.76      53039.10       269.42 o                         
   4   4   1       1993.74       1702.79        33.39 o                         
   6   4   1       2227.93       2295.13        86.01 o                         
   8   4   1       6624.91       6735.93       126.11 o                         
  10   4   1       3870.08       3551.86       102.96 o                         
  12   4   1        488.01        639.73        65.89 o                         
  14   4   1       6004.80       5597.51       290.46 o                         
  16   4   1       6003.97       6731.04       379.88 o                         
  18   4   1        610.41        503.66       154.79 o                         
  20   4   1       3951.71       4151.85       421.07 o                         
  22   4   1       2949.37       3450.78       321.91 o                         
  24   4   1        223.70        356.40        60.41 o                         
  26   4   1       5521.55       5531.93       289.61 o                         
  28   4   1       6524.40       6750.34       426.16 o                         
  30   4   1        189.02        204.43        58.73 o                         
  32   4   1        274.00        239.46       150.35 o                         
  34   4   1        417.88        464.92        82.39 o                         
  36   4   1       2039.58       1872.35       201.47 o                         
  38   4   1        248.82        183.56        64.40 o                         
 -39   5   1       4295.23       4144.39       411.21 o                         
 -37   5   1         94.28         77.93        81.03 o                         
 -35   5   1       7167.65       7338.16       319.80 o                         
 -33   5   1       3353.86       3062.62       243.67 o                         
 -31   5   1       7652.99       7216.86       343.27 o                         
 -29   5   1       7516.67       7159.10       925.28 o                         
 -27   5   1       1257.74       1408.27       104.22 o                         
 -25   5   1       3768.18       4129.38       315.86 o                         
 -23   5   1       8843.26       7793.94       530.97 o                         
 -21   5   1      14095.65      13735.93       500.05 o                         
 -19   5   1       3280.35       3454.66       274.45 o                         
 -17   5   1      43318.16      44134.56       465.60 o                         
 -15   5   1        786.05        860.34       103.19 o                         
 -13   5   1      84916.93      87891.41       998.42 o                         
 -11   5   1       1452.28       1501.45       132.30 o                         
  -9   5   1      46536.85      47979.59       539.72 o                         
  -7   5   1        388.72        676.65        69.16 o                         
  -5   5   1      24123.37      23699.61       186.91 o                         
  -3   5   1       1689.48       1326.51        43.78 o                         
   1   5   1      15101.67      13826.84       105.06 o                         
   3   5   1         55.03         98.57         8.64 o                         
   5   5   1      58673.67      56273.47       338.96 o                         
   7   5   1       9948.17      10539.66       135.48 o                         
   9   5   1      44695.95      46397.71       544.66 o                         
  11   5   1        833.77       1147.36       101.88 o                         
  13   5   1      46482.86      49943.73       729.17 o                         
  15   5   1      15683.49      15348.63       353.17 o                         
  17   5   1        642.61        721.04        97.19 o                         
  19   5   1      30545.81      31600.99       389.08 o                         
  21   5   1        635.24        553.12       105.08 o                         
  23   5   1      11924.37      12122.63       389.64 o                         
  25   5   1       1708.21       2031.38       170.07 o                         
  27   5   1       2776.45       2905.36       232.86 o                         
  29   5   1       2801.06       2624.12       213.09 o                         
  31   5   1       6906.39       6448.92       397.52 o                         
  33   5   1       1597.48       1358.20       240.25 o                         
  35   5   1      11053.19      10969.13       242.47 o                         
  37   5   1       4450.18       4192.09       395.42 o                         
 -38   6   1        351.18        189.25       221.39 o                         
 -36   6   1        527.23        518.71        84.33 o                         
 -34   6   1       4307.17       4242.93       175.54 o                         
 -32   6   1         63.35         41.53        79.55 o                         
 -30   6   1       3084.35       2987.71       207.44 o                         
 -28   6   1       3502.88       3447.54       225.59 o                         
 -26   6   1        953.05        846.84        92.79 o                         
 -24   6   1        985.31        957.72        82.63 o                         
 -22   6   1      13483.47      13504.70       405.40 o                         
 -20   6   1       4507.64       4389.01       318.58 o                         
 -18   6   1       1970.09       2511.16       174.76 o                         
 -16   6   1        245.49        604.02       145.04 o                         
 -14   6   1      18444.52      19200.64       512.10 o                         
 -12   6   1        656.69        697.41        74.19 o                         
 -10   6   1      43921.47      48224.78      1918.26 o                         
  -8   6   1       5205.93       4805.60        81.57 o                         
  -6   6   1        157.59        204.34        16.36 o                         
  -4   6   1       1491.58       1591.77       111.74 o                         
  -2   6   1         11.68         38.21        10.93 o                         
   0   6   1      26032.53      25832.67       179.58 o                         
   2   6   1      25797.88      26168.47       196.36 o                         
   4   6   1      17942.49      18265.01       193.07 o                         
   6   6   1       8216.23       7918.74        85.23 o                         
   8   6   1       6524.47       5926.74       230.15 o                         
  10   6   1         22.21         39.76        16.97 o                         
  12   6   1       6188.54       5614.09       182.91 o                         
  14   6   1      10666.06      11086.61       218.90 o                         
  16   6   1         22.98         60.58        27.59 o                         
  18   6   1      22175.93      22689.09       361.42 o                         
  20   6   1        605.45        625.16        85.04 o                         
  22   6   1         76.30        128.38       126.30 o                         
  24   6   1       1072.14       1092.61        92.38 o                         
  26   6   1       7483.29       8391.21       713.22 o                         
  28   6   1       1814.20       1953.63       172.87 o                         
  30   6   1         92.12        125.41        49.70 o                         
  32   6   1       1741.88       1796.84       168.32 o                         
  34   6   1       2072.39       1996.50       394.06 o                         
  36   6   1        171.65        197.65        60.70 o                         
 -37   7   1       1317.16       1316.84       127.30 o                         
 -35   7   1       3247.80       3235.07       241.41 o                         
 -33   7   1         98.57        103.25        35.00 o                         
 -31   7   1       3549.24       3858.08       303.78 o                         
 -29   7   1        293.35        203.00        41.02 o                         
 -27   7   1       1225.00       1459.35       260.24 o                         
 -25   7   1      12083.94      11357.97       406.52 o                         
 -23   7   1        401.28        529.99        81.08 o                         
 -21   7   1      25265.06      26635.80       674.78 o                         
 -19   7   1       9542.51       9232.14       303.70 o                         
 -17   7   1      30714.26      31719.68       340.65 o                         
 -15   7   1       7063.90       7128.48       291.94 o                         
 -13   7   1      20357.35      18994.43       288.72 o                         
 -11   7   1        237.90        173.17        34.19 o                         
  -9   7   1        462.12        863.71        52.16 o                         
  -7   7   1        342.31        322.12        26.35 o                         
  -5   7   1       5637.77       6108.76       109.40 o                         
  -3   7   1      35862.14      34673.05       311.87 o                         
  -1   7   1       3392.97       3282.92        62.44 o                         
   1   7   1      58516.74      57250.50       289.68 o                         
   3   7   1      35001.59      36736.92       229.39 o                         
   5   7   1      68989.29      68572.24       469.70 o                         
   7   7   1      18800.34      19967.56       151.81 o                         
   9   7   1      22541.81      21847.54       224.92 o                         
  11   7   1        633.86        568.53        61.39 o                         
  13   7   1       4324.54       4299.80       222.50 o                         
  15   7   1        749.46        766.10        78.41 o                         
  17   7   1       5166.24       4855.65       189.92 o                         
  19   7   1      12482.60      12602.76       369.35 o                         
  21   7   1       7816.47       8261.17       663.19 o                         
  23   7   1      17168.06      17515.64       418.70 o                         
  25   7   1       1099.67        980.85       121.12 o                         
  27   7   1       8616.57       8984.99       411.95 o                         
  29   7   1        560.19        464.50        59.81 o                         
  31   7   1       1391.44       1488.65       182.42 o                         
  33   7   1       5614.45       5536.86       182.54 o                         
  35   7   1       1347.29       1434.94       149.74 o                         
 -36   8   1        665.00        687.09       222.01 o                         
 -34   8   1        118.61         33.51        95.71 o                         
 -32   8   1        336.89        406.59        55.39 o                         
 -30   8   1         86.27         72.64        52.24 o                         
 -28   8   1       1565.30       1608.06       103.51 o                         
 -26   8   1        390.94        566.27       102.49 o                         
 -24   8   1       3793.60       4315.56       281.30 o                         
 -22   8   1        281.85        387.37        76.87 o                         
 -20   8   1      17540.87      17801.94       429.86 o                         
 -18   8   1       8956.97       9508.31       312.51 o                         
 -16   8   1       3177.43       3040.54       405.29 o                         
 -14   8   1       2758.12       2527.03       117.42 o                         
 -12   8   1         81.56         97.45        20.97 o                         
 -10   8   1        837.85        817.42        53.84 o                         
  -8   8   1         21.49         36.83        18.44 o                         
  -6   8   1        219.27        216.37        22.75 o                         
  -4   8   1      11579.36      12156.90       159.71 o                         
  -2   8   1         82.47         82.99        15.70 o                         
   0   8   1        332.99        352.28        24.76 o                         
   2   8   1      16520.37      17327.74       134.68 o                         
   4   8   1      19854.72      20862.78       154.34 o                         
   6   8   1      16694.06      17104.97       193.48 o                         
   8   8   1      59740.41      61728.86       533.31 o                         
  10   8   1        798.33        886.03        82.61 o                         
  12   8   1      11936.37      12730.23       273.45 o                         
  14   8   1        195.68        215.68        58.83 o                         
  16   8   1        565.18        740.22        68.50 o                         
  18   8   1        100.85        147.53        66.23 o                         
  20   8   1      14779.71      13817.22       349.31 o                         
  22   8   1       1999.70       1966.26       148.56 o                         
  24   8   1        926.96        846.50        77.07 o                         
  26   8   1        269.48        264.96        45.19 o                         
  28   8   1       1890.69       2160.02       196.48 o                         
  30   8   1        769.28        687.93        83.25 o                         
  32   8   1        514.93        471.69        78.07 o                         
  34   8   1        522.03        603.82       100.52 o                         
  36   8   1        224.65        217.79        53.26 o                         
 -35   9   1        123.91        154.54        45.93 o                         
 -33   9   1        235.61        176.74       110.76 o                         
 -31   9   1       3207.13       3255.99       120.87 o                         
 -29   9   1       1087.54       1057.04       121.12 o                         
 -27   9   1       6847.75       6842.90       642.96 o                         
 -25   9   1       7682.49       7510.09       423.22 o                         
 -23   9   1        263.63        213.93        70.55 o                         
 -21   9   1      39441.13      42486.49       770.77 o                         
 -19   9   1       5785.87       5869.62       311.80 o                         
 -17   9   1      43156.39      44913.14       725.35 o                         
 -15   9   1       9929.84      10006.22       179.21 o                         
 -13   9   1       5632.47       5253.02       279.28 o                         
 -11   9   1       4141.30       4188.76       106.92 o                         
  -9   9   1      10270.09      10011.57       199.33 o                         
  -7   9   1      32872.10      36154.38       293.55 o                         
  -5   9   1       4925.92       5131.62       101.88 o                         
  -3   9   1       2610.09       2424.77        85.11 o                         
  -1   9   1        341.28        417.35        34.33 o                         
   1   9   1     112155.72     111677.02       694.02 o                         
   3   9   1       3662.09       3432.57        61.95 o                         
   5   9   1      58084.02      56566.91       299.22 o                         
   7   9   1       1692.43       1303.98        86.13 o                         
   9   9   1      19848.55      19948.78       328.28 o                         
  11   9   1      10331.40      10158.73       408.40 o                         
  13   9   1        796.86        787.05        62.29 o                         
  15   9   1        945.58       1064.28        86.08 o                         
  17   9   1       1225.76       1156.83        90.51 o                         
  19   9   1      15319.97      15799.99       407.23 o                         
  21   9   1       8382.05       8610.72       295.09 o                         
  23   9   1      21619.36      22336.58      1130.39 o                         
  25   9   1       1405.52       1301.61       108.06 o                         
  27   9   1       8567.80       9057.12       307.39 o                         
  29   9   1       1523.03       1699.63       141.58 o                         
  31   9   1       1233.05        922.19       119.18 o                         
  33   9   1       2127.94       2093.43       237.05 o                         
  35   9   1       2568.62       2568.25       250.46 o                         
 -34  10   1         40.70         51.83        32.59 o                         
 -32  10   1       4380.56       4387.88       352.72 o                         
 -30  10   1         82.07        118.13        40.04 o                         
 -28  10   1         38.21         41.64        36.35 o                         
 -26  10   1        422.36        596.10        75.32 o                         
 -24  10   1       3029.96       3266.61       219.65 o                         
 -22  10   1       3299.16       3672.93       253.26 o                         
 -20  10   1       1746.75       1663.07       170.58 o                         
 -18  10   1       4022.85       4576.65       248.40 o                         
 -16  10   1        223.41        220.31        40.88 o                         
 -14  10   1       6493.57       6957.32       463.07 o                         
 -12  10   1       3298.10       2991.85       416.08 o                         
 -10  10   1         36.02        113.19        23.21 o                         
  -8  10   1      10387.82      10997.44       194.93 o                         
  -6  10   1        189.96        301.13        33.54 o                         
  -4  10   1       2080.08       2014.44       145.77 o                         
  -2  10   1       5869.59       5623.33       110.27 o                         
   0  10   1        761.49        784.97        47.16 o                         
   2  10   1       5771.20       5762.14       122.25 o                         
   4  10   1      27323.80      26601.45       358.59 o                         
   6  10   1          3.95         11.28         8.25 o                         
   8  10   1      12624.96      12142.24       199.14 o                         
  10  10   1        697.75        822.54        69.64 o                         
  12  10   1         57.60         56.79        31.76 o                         
  14  10   1       2472.61       2580.06       111.26 o                         
  16  10   1        209.37        276.30        63.32 o                         
  18  10   1       2316.48       2122.07       132.81 o                         
  20  10   1        954.14        750.63        84.59 o                         
  22  10   1        297.07        286.21        39.71 o                         
  24  10   1        735.97        595.06        81.90 o                         
  26  10   1        953.12       1039.14        96.50 o                         
  28  10   1        492.10        413.33        72.81 o                         
  30  10   1       6142.03       6233.99       181.70 o                         
  32  10   1        498.24        521.00        81.54 o                         
  34  10   1       1752.89       1737.36       176.03 o                         
 -33  11   1       1470.91       1274.51       154.21 o                         
 -31  11   1       1868.11       1874.78       322.16 o                         
 -29  11   1        259.91        287.77        58.83 o                         
 -27  11   1       2476.99       2261.58       163.15 o                         
 -25  11   1        110.37        206.52        40.70 o                         
 -23  11   1       3330.95       3408.57       232.56 o                         
 -21  11   1       6514.64       6568.82       312.48 o                         
 -19  11   1        105.90         77.05        32.87 o                         
 -17  11   1      13095.90      13800.66       287.57 o                         
 -15  11   1       7220.38       7194.80       208.87 o                         
 -13  11   1       9478.99       8767.54       205.96 o                         
 -11  11   1       5327.86       5226.46       192.24 o                         
  -9  11   1       4070.10       4191.04       134.63 o                         
  -7  11   1         46.57         57.53        37.26 o                         
  -5  11   1       2393.63       2630.29       108.52 o                         
  -3  11   1      14500.46      14391.58       153.62 o                         
  -1  11   1       1120.85       1116.32        77.47 o                         
   1  11   1      24012.72      23463.03       213.01 o                         
   3  11   1          7.86         67.88        14.35 o                         
   5  11   1      35875.31      36682.15       453.35 o                         
   7  11   1      10895.91      11792.36       225.30 o                         
   9  11   1      10416.52       9878.65       215.13 o                         
  11  11   1      10968.64      10511.27       291.23 o                         
  13  11   1         67.66         72.58        38.15 o                         
  15  11   1      16826.48      16618.36       357.88 o                         
  17  11   1       1364.73       1285.54       108.87 o                         
  19  11   1      15339.32      15329.43       306.18 o                         
  21  11   1       2941.54       3200.22       170.37 o                         
  23  11   1      15912.76      16158.74       588.07 o                         
  25  11   1       3723.34       3747.83       263.94 o                         
  27  11   1       1987.85       1912.57       260.49 o                         
  29  11   1        859.23        822.89        92.73 o                         
  31  11   1       1232.56       1230.79       143.29 o                         
  33  11   1       2038.43       1890.64       291.11 o                         
 -32  12   1       1081.14        900.62       110.63 o                         
 -30  12   1         25.61         69.81       120.01 o                         
 -28  12   1        817.39        984.31       246.55 o                         
 -26  12   1       1984.38       1859.56       146.43 o                         
 -24  12   1       4476.74       4666.47       363.85 o                         
 -22  12   1      13675.34      14040.61       354.83 o                         
 -20  12   1       2463.82       2386.67       139.19 o                         
 -18  12   1      12532.41      12725.68       449.20 o                         
 -16  12   1         17.43         -0.67        52.02 o                         
 -14  12   1         90.34        147.71        57.17 o                         
 -12  12   1        590.03        672.31       100.85 o                         
 -10  12   1        484.51        635.18        87.29 o                         
  -8  12   1        466.89        374.96        45.83 o                         
  -6  12   1       1717.23       1925.03       129.20 o                         
  -4  12   1       4534.80       4440.46       176.10 o                         
  -2  12   1       2326.32       2226.17        72.54 o                         
   0  12   1       5565.30       5297.49       128.48 o                         
   2  12   1       3999.18       3926.82        97.02 o                         
   4  12   1      12529.22      12336.82       250.65 o                         
   6  12   1       1122.14       1098.86        90.33 o                         
   8  12   1       7686.50       7236.13       160.84 o                         
  10  12   1       1387.21       1526.71       108.51 o                         
  12  12   1        357.98        454.27        52.10 o                         
  14  12   1       5772.63       5813.34       242.75 o                         
  16  12   1        655.70        571.58        85.07 o                         
  18  12   1       6719.54       6571.86       246.74 o                         
  20  12   1       2717.23       2669.23       204.14 o                         
  22  12   1       1403.95       1255.00       101.34 o                         
  24  12   1        209.50        264.18        41.18 o                         
  26  12   1        306.74        393.26        50.19 o                         
  28  12   1         12.67         42.65       110.26 o                         
  30  12   1        160.98        172.93        92.38 o                         
  32  12   1        319.65        326.29       102.62 o                         
 -31  13   1       4077.51       4241.74       280.79 o                         
 -29  13   1        761.95        760.66        59.97 o                         
 -27  13   1       2425.21       2389.98       177.38 o                         
 -25  13   1        199.61         73.98        29.16 o                         
 -23  13   1         15.82        102.12        32.35 o                         
 -21  13   1       1439.96       1385.00        99.40 o                         
 -19  13   1          9.70         50.10        18.98 o                         
 -17  13   1      19095.76      18517.79       378.02 o                         
 -15  13   1       5117.64       4959.82       316.77 o                         
 -13  13   1      17265.70      17407.66       698.42 o                         
 -11  13   1      20025.19      20055.09       514.80 o                         
  -9  13   1       3175.37       3128.38       136.64 o                         
  -7  13   1       8103.31       7919.75       230.64 o                         
  -5  13   1         32.14        114.82        23.76 o                         
  -3  13   1       3355.22       3091.18       127.47 o                         
  -1  13   1        238.65        207.39        22.54 o                         
   1  13   1      13823.26      14398.46       294.08 o                         
   3  13   1      15644.78      15912.40       274.05 o                         
   5  13   1      14892.51      14979.66       264.37 o                         
   7  13   1      10123.60      10374.71       221.58 o                         
   9  13   1      10857.87      10664.16       392.61 o                         
  11  13   1      10080.95      10219.41       249.03 o                         
  13  13   1        183.57        131.89        43.18 o                         
  15  13   1      28664.08      30948.78       464.56 o                         
  17  13   1       3512.07       3441.51       198.52 o                         
  19  13   1      19131.24      20273.74       386.28 o                         
  21  13   1        204.08        154.38        27.24 o                         
  23  13   1       2553.52       2466.29       148.86 o                         
  25  13   1       6995.14       7111.76       293.30 o                         
  27  13   1        442.45        385.57        53.84 o                         
  29  13   1       8227.99       8757.42       470.55 o                         
  31  13   1       1784.76       1747.10       172.53 o                         
 -30  14   1       5078.73       5490.57       152.54 o                         
 -28  14   1        792.20        873.49        95.88 o                         
 -26  14   1       2179.73       1995.24       131.68 o                         
 -24  14   1         78.34        173.83        66.01 o                         
 -22  14   1         87.30         46.02        39.80 o                         
 -20  14   1         33.35         43.51        20.29 o                         
 -18  14   1          6.38         62.30        19.71 o                         
 -16  14   1       1048.50       1067.24        88.88 o                         
 -14  14   1       6827.09       7112.55       147.41 o                         
 -12  14   1       1947.50       1918.98       140.13 o                         
 -10  14   1       8057.40       7598.96       188.07 o                         
  -8  14   1        671.05        627.40        60.47 o                         
  -6  14   1       9368.71       9849.12       272.14 o                         
  -4  14   1       6678.34       6640.94       182.72 o                         
  -2  14   1        344.71        347.37        29.62 o                         
   0  14   1       1559.59       1433.23        65.19 o                         
   2  14   1       7072.37       6568.50       134.99 o                         
   4  14   1        214.49        163.41        26.19 o                         
   6  14   1        317.29        299.45        31.35 o                         
   8  14   1         37.33         21.58        43.11 o                         
  10  14   1       4089.88       4264.24       190.91 o                         
  12  14   1        849.59        967.79        84.46 o                         
  14  14   1        377.99        311.11        41.25 o                         
  16  14   1       2802.98       2781.93       161.01 o                         
  18  14   1       1053.27        967.04       105.80 o                         
  20  14   1        318.71        369.51        76.34 o                         
  22  14   1       1431.19       1298.55        71.80 o                         
  24  14   1         13.22         78.79        30.26 o                         
  26  14   1          2.08         46.10        23.72 o                         
  28  14   1        103.87         63.17        40.75 o                         
 -29  15   1        482.84        514.26        67.62 o                         
 -27  15   1       7224.00       7666.67       296.24 o                         
 -25  15   1        206.66        253.25       106.26 o                         
 -23  15   1       1726.64       1848.18       158.70 o                         
 -21  15   1       3707.53       3516.12       188.61 o                         
 -19  15   1        216.01        220.11        38.86 o                         
 -17  15   1       5267.49       5293.39       203.03 o                         
 -15  15   1       3893.28       3787.68       172.47 o                         
 -13  15   1       3282.04       3437.47       126.80 o                         
 -11  15   1        728.12        715.77        57.88 o                         
  -9  15   1        260.33        269.64        31.16 o                         
  -7  15   1       1670.66       1692.22        97.67 o                         
  -5  15   1        131.27        115.21        25.96 o                         
  -3  15   1       8330.08       8576.58       255.45 o                         
  -1  15   1       3148.28       3029.93       159.41 o                         
   1  15   1      10088.64      10146.55       157.95 o                         
   3  15   1       2359.88       2277.75        67.46 o                         
   5  15   1      10633.73      10721.19       185.98 o                         
   7  15   1        138.84        103.14        37.31 o                         
   9  15   1       7948.36       7566.39       395.80 o                         
  11  15   1       5066.31       5066.25       225.46 o                         
  13  15   1        106.31        119.42        36.33 o                         
  15  15   1       8823.11       8971.26       220.13 o                         
  17  15   1        806.89        702.56        63.77 o                         
  19  15   1       6399.20       6182.08       287.47 o                         
  21  15   1       3228.54       3221.09       241.81 o                         
  23  15   1       7622.73       8034.03       356.12 o                         
  25  15   1      13228.14      14707.37       623.29 o                         
  27  15   1       7613.68       7769.70       464.10 o                         
 -26  16   1         11.58         38.67        31.12 o                         
 -24  16   1         61.16        123.56        32.71 o                         
 -22  16   1        595.50        521.14        60.48 o                         
 -20  16   1        168.48        126.00        51.52 o                         
 -18  16   1       2566.49       2606.28       125.62 o                         
 -16  16   1       2004.35       1981.47       103.40 o                         
 -14  16   1        106.24        167.45        29.48 o                         
 -12  16   1        446.37        365.13        51.79 o                         
 -10  16   1      11737.20      12187.78       249.90 o                         
  -8  16   1        278.26        289.74        52.94 o                         
  -6  16   1      17144.27      18139.81       567.44 o                         
  -4  16   1        554.32        596.72        44.20 o                         
  -2  16   1       6450.43       6328.19       502.48 o                         
   0  16   1         19.55         27.71        17.34 o                         
   2  16   1       6643.18       6599.83       108.58 o                         
   4  16   1         60.46         61.14        14.16 o                         
   6  16   1       1280.42       1142.48        99.87 o                         
   8  16   1         25.56         83.84        25.24 o                         
  10  16   1        875.32        856.89       135.02 o                         
  12  16   1       2859.85       2777.80       226.58 o                         
  14  16   1         64.95        120.46        63.22 o                         
  16  16   1       3896.47       4655.04       320.18 o                         
  18  16   1        166.61        186.13       107.43 o                         
  20  16   1       3205.99       3520.65       238.59 o                         
  22  16   1       1731.51       1729.17       279.49 o                         
  24  16   1        503.69        508.18        65.42 o                         
  26  16   1         13.86         50.33        88.43 o                         
 -25  17   1       1336.77       1158.16       140.76 o                         
 -23  17   1         78.06         94.11        30.44 o                         
 -21  17   1       4581.75       4777.39       181.86 o                         
 -19  17   1       5231.28       5314.20       229.97 o                         
 -17  17   1       6177.18       5888.12       405.66 o                         
 -15  17   1       1890.48       1825.02       149.92 o                         
 -13  17   1       1759.13       1660.44       264.39 o                         
 -11  17   1        916.15        897.52       100.79 o                         
  -9  17   1         33.81         67.54        20.38 o                         
  -7  17   1         24.70         47.15        25.98 o                         
  -5  17   1        634.73        609.43        69.30 o                         
  -3  17   1       2964.09       3009.70       149.16 o                         
  -1  17   1        868.01        740.81        56.12 o                         
   1  17   1      13453.53      13567.68       286.85 o                         
   3  17   1        150.92        127.91        25.31 o                         
   5  17   1       8980.42       9000.03       220.64 o                         
   7  17   1       1040.21        728.93       136.63 o                         
   9  17   1        378.90        411.41        59.63 o                         
  11  17   1       1581.29       1738.29       172.27 o                         
  13  17   1       2084.48       2190.57       161.08 o                         
  15  17   1       3907.90       4449.13       300.22 o                         
  17  17   1          8.38        121.76        35.09 o                         
  19  17   1       4171.90       4231.87       315.46 o                         
  21  17   1       2238.04       2407.92       215.59 o                         
  23  17   1       5351.80       4624.32       706.11 o                         
 -22  18   1         46.26         66.58        42.81 o                         
 -20  18   1        875.05        749.53       108.29 o                         
 -18  18   1         26.73         99.80        31.83 o                         
 -16  18   1        353.41        436.92        66.21 o                         
 -14  18   1       2154.88       1929.86       138.76 o                         
 -12  18   1        579.93        494.69        79.91 o                         
 -10  18   1       5411.76       5441.79       119.73 o                         
  -8  18   1        109.86         91.55        30.12 o                         
  -6  18   1      19049.76      20567.02       258.09 o                         
  -4  18   1         95.11         76.98        21.93 o                         
  -2  18   1      21002.46      21939.55       364.13 o                         
   0  18   1       1863.38       1687.74        91.95 o                         
   2  18   1         66.89         91.77        22.11 o                         
   4  18   1        788.77        775.81        90.93 o                         
   6  18   1          7.05         58.97        30.43 o                         
   8  18   1        148.95        144.81        40.31 o                         
  10  18   1         72.40         50.01        28.53 o                         
  12  18   1       1221.01        919.77       166.10 o                         
  14  18   1         78.50         51.24        86.58 o                         
  16  18   1       1105.07       1156.61       162.31 o                         
  18  18   1         80.94        125.75        65.25 o                         
  20  18   1       3486.42       3646.17       338.60 o                         
  22  18   1       2278.82       2171.58       187.82 o                         
 -19  19   1        354.68        529.56        86.21 o                         
 -17  19   1      10987.38      11183.94       444.34 o                         
 -15  19   1        139.43        235.29        63.21 o                         
 -13  19   1       9397.50       9029.07       262.39 o                         
 -11  19   1        879.06        845.70        82.88 o                         
  -9  19   1       1251.00       1155.88        98.91 o                         
  -7  19   1         84.97         44.96        12.96 o                         
  -5  19   1        560.79        436.20        45.26 o                         
  -3  19   1       1101.28        982.44        86.03 o                         
  -1  19   1        174.31        155.71        35.75 o                         
   1  19   1       9801.70      10426.75       341.59 o                         
   3  19   1        380.24        366.59        62.02 o                         
   5  19   1      13407.31      14358.54       476.57 o                         
   7  19   1        399.94        495.85       145.04 o                         
   9  19   1       4696.78       4771.53       279.81 o                         
  11  19   1          9.42         55.03        49.95 o                         
  13  19   1        677.58        607.44        67.08 o                         
  15  19   1         95.50         30.67        43.17 o                         
  17  19   1        604.77        631.29        76.04 o                         
  19  19   1       1036.28        959.07       117.75 o                         
 -16  20   1        341.28        291.08       135.42 o                         
 -14  20   1        197.43         96.43        58.71 o                         
 -12  20   1        210.05        172.56        68.82 o                         
 -10  20   1       2252.56       2072.43       111.20 o                         
  -8  20   1        682.52        565.29        48.67 o                         
  -6  20   1       9716.93      10087.01       241.64 o                         
  -4  20   1        110.91         97.88        31.07 o                         
  -2  20   1       4827.00       4552.28       246.09 o                         
   0  20   1       2670.04       2330.09       178.35 o                         
   2  20   1       1350.45       1371.15       321.05 o                         
   4  20   1        557.10        594.49        88.26 o                         
   6  20   1        192.68        189.80        49.67 o                         
   8  20   1         10.68         25.95        29.34 o                         
  10  20   1         71.84        161.83        52.17 o                         
  12  20   1        152.95        241.41        67.88 o                         
  14  20   1         86.59        116.14        50.78 o                         
 -11  21   1        223.88        172.17        92.26 o                         
  -9  21   1       3228.13       3015.91       262.59 o                         
  -7  21   1       1834.40       1783.70       285.90 o                         
  -5  21   1        293.67        277.97        63.17 o                         
  -3  21   1       1532.58       1379.92       237.18 o                         
  -1  21   1       5159.27       4422.14       347.32 o                         
   1  21   1       2521.78       2270.35       412.44 o                         
   3  21   1         63.99        117.63        34.10 o                         
   5  21   1       3990.21       3778.76       314.63 o                         
   7  21   1        713.23        592.71       132.09 o                         
   9  21   1       4593.51       4594.93       257.40 o                         
 -40   0   2       9636.61       9569.00       538.74 o                         
 -38   0   2       2068.41       1954.40       229.16 o                         
 -36   0   2      10357.84      10848.26       668.24 o                         
 -34   0   2        772.55        889.26       145.54 o                         
 -32   0   2       3748.00       3477.13       347.81 o                         
 -30   0   2      11039.67      10495.02       402.33 o                         
 -28   0   2       3235.14       3082.69       405.53 o                         
 -26   0   2       2576.34       3029.41       286.64 o                         
 -24   0   2       1286.03       1373.24       179.09 o                         
 -22   0   2          3.21        165.27        59.70 o                         
 -20   0   2       5162.72       4795.85       228.42 o                         
 -18   0   2       5095.56       4887.61       442.29 o                         
 -16   0   2      91138.49      99086.26       907.02 o                         
 -14   0   2      17141.60      16505.50       308.10 o                         
 -12   0   2      66171.52      69822.26       645.30 o                         
 -10   0   2        410.16        371.49        48.10 o                         
  -8   0   2     174736.50     179476.81     29173.23 o                         
  -6   0   2      41496.38      45182.66      7347.21 o                         
  -4   0   2      13149.61      12250.18       292.31 o                         
  -2   0   2      32879.02      31688.84       403.04 o                         
   0   0   2      26258.96      26307.48       284.76 o                         
   2   0   2        231.14        369.75        38.77 o                         
   4   0   2      30934.50      30052.56       423.00 o                         
   6   0   2      42300.91      39121.86       592.76 o                         
   8   0   2      17296.64      17673.01       303.16 o                         
  10   0   2      30715.46      29104.65       471.15 o                         
  12   0   2       2886.45       2649.53       278.00 o                         
  14   0   2       5603.89       4830.63       175.39 o                         
  16   0   2        246.70        200.79        40.21 o                         
  18   0   2       5621.47       5304.00       250.13 o                         
  20   0   2      46252.25      45048.71       788.62 o                         
  22   0   2      10039.07       9263.37       398.87 o                         
  24   0   2       1900.54       1955.39       276.52 o                         
  26   0   2         29.16        104.59        51.80 o                         
  28   0   2        591.81        685.26       104.10 o                         
  30   0   2       1046.12        992.87       159.11 o                         
  32   0   2        522.37        545.15        89.05 o                         
  34   0   2        268.16        254.81       158.37 o                         
  36   0   2        103.88        172.43       111.25 o                         
  38   0   2       6193.49       5209.03       733.61 o                         
 -39   1   2         71.58         91.11        49.33 o                         
 -37   1   2       1098.29        907.64       107.50 o                         
 -35   1   2       1150.65       1266.84       208.44 o                         
 -33   1   2        983.11       1035.90       101.60 o                         
 -31   1   2        257.73        284.22        68.26 o                         
 -29   1   2        208.81        397.66        70.88 o                         
 -27   1   2         57.38         70.80        41.19 o                         
 -25   1   2        147.85        124.47        52.91 o                         
 -23   1   2       1979.51       2488.01       182.31 o                         
 -21   1   2       1108.59       1284.15       145.66 o                         
 -19   1   2        468.63        558.54        62.18 o                         
 -17   1   2        300.14        320.01        38.55 o                         
 -15   1   2      37559.64      42507.82       492.27 o                         
 -13   1   2       1693.44       2127.39       108.35 o                         
 -11   1   2       9022.94       9767.74       192.04 o                         
  -9   1   2      44278.68      46913.79       432.91 o                         
  -7   1   2      40317.28      41866.05       509.75 o                         
  -5   1   2       2517.18       2290.76       148.30 o                         
  -3   1   2       9430.67       8181.41       111.12 o                         
  -1   1   2         99.90        238.44        10.35 o                         
   1   1   2       8486.86       8465.32        63.70 o                         
   3   1   2        772.96        708.35        42.52 o                         
   5   1   2      37406.66      38560.08       413.20 o                         
   7   1   2       9237.67       9395.60       162.39 o                         
   9   1   2         27.05         38.89        56.37 o                         
  11   1   2       1040.98       1056.53        88.85 o                         
  13   1   2       1291.32       1391.55       105.44 o                         
  15   1   2       2976.24       3156.39       107.26 o                         
  17   1   2         41.26         82.12        42.18 o                         
  19   1   2      11775.58      11828.83       233.22 o                         
  21   1   2       1479.05       1722.21       217.03 o                         
  23   1   2       1525.98       1654.46       171.29 o                         
  25   1   2      10320.72       9476.75       293.21 o                         
  27   1   2       4892.52       4764.77       329.68 o                         
  29   1   2       3240.27       3390.53       296.58 o                         
  31   1   2        151.41        365.53        96.33 o                         
  33   1   2       1143.52       1134.62       206.59 o                         
  35   1   2        101.99         77.71        79.06 o                         
  37   1   2        441.44        433.16        92.54 o                         
 -40   2   2        342.51        257.48        92.87 o                         
 -38   2   2       5253.28       5164.35       408.73 o                         
 -36   2   2       7932.88       7500.86       524.64 o                         
 -34   2   2      12262.49      11829.00       390.73 o                         
 -32   2   2       2410.69       2753.25       174.85 o                         
 -30   2   2       4809.75       5019.92       353.83 o                         
 -28   2   2        202.11        345.27        57.13 o                         
 -26   2   2        562.19        843.80       265.79 o                         
 -24   2   2       2401.89       2750.11       212.95 o                         
 -22   2   2        745.28        997.55        90.78 o                         
 -20   2   2       2724.10       3376.40       258.76 o                         
 -18   2   2       6430.15       6069.10       199.10 o                         
 -16   2   2      69847.34      73134.34       535.53 o                         
 -14   2   2       4940.58       4353.76       126.08 o                         
 -10   2   2       1263.12       1267.75        98.81 o                         
  -8   2   2      47404.66      47465.75       549.72 o                         
  -6   2   2      12250.86      12651.07       196.49 o                         
  -4   2   2      44601.58      47121.12       650.28 o                         
  -2   2   2     257866.33     244728.00     28124.94 o                         
   0   2   2      23359.12      21575.76       106.36 o                         
   2   2   2      25933.73      26321.64       163.86 o                         
   4   2   2      11717.82      10992.29       119.85 o                         
   6   2   2      54909.49      53025.92       747.30 o                         
   8   2   2        267.31        255.24        32.55 o                         
  10   2   2      18488.15      16910.29       230.03 o                         
  12   2   2      11493.18      11670.32       347.56 o                         
  14   2   2       8355.85       7709.44       232.20 o                         
  16   2   2      27183.56      27176.87       679.10 o                         
  18   2   2       1420.66       1608.71       139.81 o                         
  20   2   2      22272.84      21822.11       372.14 o                         
  22   2   2       1749.24       2009.62       166.93 o                         
  24   2   2      24300.28      25747.83       474.25 o                         
  26   2   2         96.32        197.65        43.96 o                         
  28   2   2       2725.90       2562.45       186.76 o                         
  30   2   2       1487.40       1341.11       111.34 o                         
  32   2   2        310.36        367.85       120.99 o                         
  34   2   2       1047.33        966.67        82.22 o                         
  36   2   2       1973.38       1962.62       164.14 o                         
 -39   3   2        899.50        898.72        98.55 o                         
 -37   3   2         89.31        175.65        61.55 o                         
 -35   3   2       1677.04       1606.66       145.78 o                         
 -33   3   2       6905.91       6386.40       211.82 o                         
 -31   3   2        687.89        598.93        77.01 o                         
 -29   3   2      27693.99      26429.50      2175.67 o                         
 -27   3   2       5333.83       6130.44       415.29 o                         
 -25   3   2       2342.07       2781.50       200.79 o                         
 -23   3   2         21.88        173.75        57.00 o                         
 -21   3   2      28448.87      28879.03       354.60 o                         
 -19   3   2       6217.51       6098.76       222.54 o                         
 -17   3   2      31436.20      33491.45       404.79 o                         
 -15   3   2       1755.33       1726.77       128.95 o                         
 -13   3   2        832.46       1224.47       108.29 o                         
 -11   3   2       2274.57       2600.67       164.16 o                         
  -9   3   2        460.05        471.01        51.21 o                         
  -7   3   2      35877.81      37925.62       423.29 o                         
  -5   3   2      58410.26      57960.52       300.41 o                         
  -3   3   2      78667.81      79799.93      1054.53 o                         
  -1   3   2      13891.61      14263.46        75.10 o                         
   1   3   2      13572.19      12753.95       111.30 o                         
   3   3   2      23133.42      21862.67       172.96 o                         
   5   3   2        336.78        362.05        27.54 o                         
   7   3   2      60824.82      58642.59       387.25 o                         
   9   3   2        253.00        488.08        51.04 o                         
  11   3   2      13639.27      13821.39       196.34 o                         
  13   3   2        219.88        283.21        54.89 o                         
  15   3   2       5464.83       4989.59       201.47 o                         
  17   3   2        925.05       1039.76       103.88 o                         
  19   3   2      19927.08      20258.24       431.56 o                         
  21   3   2      10335.84       9774.48       598.31 o                         
  23   3   2       4045.43       3979.16       292.41 o                         
  25   3   2         64.20        114.96        48.85 o                         
  27   3   2       2485.76       2580.74       238.67 o                         
  29   3   2       1991.07       1772.81       139.69 o                         
  31   3   2        275.91        296.05        74.87 o                         
  33   3   2       2147.83       2067.18       226.08 o                         
  35   3   2        581.53        708.49       128.27 o                         
  37   3   2       2419.41       2393.40       386.91 o                         
 -38   4   2       6178.87       5895.57       404.12 o                         
 -36   4   2       5264.21       5739.39       189.90 o                         
 -34   4   2       5008.40       4709.61       358.65 o                         
 -32   4   2      21309.70      21237.59       514.64 o                         
 -30   4   2       6723.16       6127.15       185.75 o                         
 -28   4   2       3549.61       4123.61       333.33 o                         
 -26   4   2        137.68        194.01        56.17 o                         
 -24   4   2        504.67        493.31       124.20 o                         
 -22   4   2       3521.50       3681.34       261.97 o                         
 -20   4   2      10699.83      11647.39       327.21 o                         
 -18   4   2       1035.56       1095.41       104.80 o                         
 -16   4   2      91109.21      97891.57      1236.19 o                         
 -14   4   2        699.86        888.89       127.65 o                         
 -12   4   2      62128.32      64576.62      1254.46 o                         
 -10   4   2      37947.55      39682.43       440.08 o                         
  -8   4   2      44944.84      46561.47       980.66 o                         
  -6   4   2      22618.35      21669.82       259.67 o                         
  -4   4   2      25060.60      26109.90       186.92 o                         
  -2   4   2       9456.27       8972.40        77.69 o                         
   0   4   2      59126.50      58142.08       205.56 o                         
   2   4   2       1585.16       1153.88        43.33 o                         
   4   4   2       9187.17       9214.87        90.48 o                         
   6   4   2      37202.43      34689.30       262.90 o                         
   8   4   2       8913.43       8766.90       118.35 o                         
  10   4   2      70895.84      70507.96       840.18 o                         
  12   4   2       1021.65       1012.74       113.47 o                         
  14   4   2      13274.51      13284.21       238.22 o                         
  16   4   2      29400.42      31577.81       566.98 o                         
  18   4   2      11416.76      11399.03       266.61 o                         
  20   4   2      47545.69      47953.53       841.54 o                         
  22   4   2       4143.27       4568.12       357.12 o                         
  24   4   2        155.05        121.74        44.33 o                         
  26   4   2        551.26        611.57       120.13 o                         
  28   4   2        100.72        236.06        61.67 o                         
  30   4   2       5598.53       5175.53       337.73 o                         
  32   4   2       5633.18       5084.98       268.33 o                         
  34   4   2        179.81        175.11        92.01 o                         
  36   4   2       1462.68       1447.94       185.66 o                         
 -39   5   2       1152.46        828.97       109.53 o                         
 -37   5   2         89.41         94.15        81.77 o                         
 -35   5   2         72.66         29.96        52.42 o                         
 -33   5   2       1601.39       1888.64       132.70 o                         
 -31   5   2         71.32        150.94        51.13 o                         
 -29   5   2        113.40        209.04        58.08 o                         
 -27   5   2       2216.04       2234.45       157.76 o                         
 -25   5   2       3497.45       3991.90       215.62 o                         
 -23   5   2        310.36        328.69        64.83 o                         
 -21   5   2       6294.67       6231.62       263.83 o                         
 -19   5   2         36.03         32.57        44.03 o                         
 -17   5   2       9640.83       9998.80       246.92 o                         
 -15   5   2      10692.90      11209.85       205.87 o                         
 -13   5   2       2160.02       2450.85       183.47 o                         
 -11   5   2        103.11        169.21        40.21 o                         
  -9   5   2       2276.50       2262.64        94.00 o                         
  -7   5   2       3468.38       3162.16        82.12 o                         
  -5   5   2      10822.59      11316.71       123.05 o                         
  -3   5   2        256.86        262.26        23.93 o                         
  -1   5   2       1247.56        958.98        35.12 o                         
   1   5   2          6.16         45.56         7.25 o                         
   3   5   2        294.19        257.75        30.18 o                         
   5   5   2       7024.67       7017.49       129.00 o                         
   7   5   2         22.86         22.19         6.52 o                         
   9   5   2      10861.99      11043.84       272.23 o                         
  11   5   2      22221.72      24245.40       298.11 o                         
  13   5   2         15.61         77.13        41.44 o                         
  15   5   2        862.77        832.17       110.14 o                         
  17   5   2       6303.36       5807.84       233.97 o                         
  19   5   2      10305.43      10389.75       318.24 o                         
  21   5   2        911.40        946.77        79.18 o                         
  23   5   2         89.13        135.33        39.03 o                         
  25   5   2       3014.02       3226.95       361.13 o                         
  27   5   2       1159.02       1192.95       232.98 o                         
  29   5   2          0.58         52.29        56.12 o                         
  31   5   2         30.35        135.79        49.57 o                         
  33   5   2       1996.98       1949.07       172.06 o                         
  35   5   2       1793.09       1551.78       198.94 o                         
  37   5   2        284.49        409.39        71.46 o                         
 -38   6   2         36.16         81.92        37.87 o                         
 -36   6   2       3992.83       3702.33       216.09 o                         
 -34   6   2       1808.48       1854.27       176.31 o                         
 -32   6   2       6817.65       7655.94       476.78 o                         
 -30   6   2       3600.16       3767.55       263.51 o                         
 -28   6   2       6538.68       6180.76       205.97 o                         
 -26   6   2       1710.37       2066.85       164.61 o                         
 -24   6   2      21395.72      21212.70       407.45 o                         
 -22   6   2        497.44        604.91        89.15 o                         
 -20   6   2       8429.14       8451.34       286.21 o                         
 -18   6   2        226.70        269.95        83.87 o                         
 -16   6   2      32762.51      34322.93       873.97 o                         
 -14   6   2        369.74        564.12        67.97 o                         
 -12   6   2      62988.59      63669.19      1370.40 o                         
 -10   6   2       1197.16       1285.89       105.93 o                         
  -8   6   2      25686.68      25180.61       349.13 o                         
  -6   6   2      24296.14      25345.42       301.68 o                         
  -4   6   2        433.81        460.07        49.88 o                         
  -2   6   2      68327.87      68075.27       353.92 o                         
   0   6   2       3592.29       3362.42        47.72 o                         
   2   6   2      43910.91      42242.79       420.02 o                         
   4   6   2        882.22       1012.82        76.12 o                         
   6   6   2      37470.87      35227.54       324.11 o                         
   8   6   2      29199.46      30927.53       302.60 o                         
  10   6   2      12456.12      11232.86       159.30 o                         
  12   6   2        549.24        661.29        62.63 o                         
  14   6   2        125.96        172.79        31.96 o                         
  16   6   2        633.70        628.66        69.17 o                         
  18   6   2       3102.99       2941.27       169.85 o                         
  20   6   2       4018.02       3953.74       225.21 o                         
  22   6   2       5890.78       6067.98       477.40 o                         
  24   6   2      23838.38      23866.92       752.98 o                         
  26   6   2        118.74        186.19        50.57 o                         
  28   6   2      10601.71      11402.70       369.64 o                         
  30   6   2       2032.89       2016.79       145.46 o                         
  32   6   2       2668.01       2719.53       339.07 o                         
  34   6   2         16.25         90.86        31.99 o                         
  36   6   2       5499.70       5626.98       295.89 o                         
 -37   7   2        425.76        465.42        95.40 o                         
 -35   7   2         44.19         61.83        89.54 o                         
 -33   7   2        203.42        345.49       110.76 o                         
 -31   7   2       1535.05       1435.40       140.14 o                         
 -29   7   2        169.66        259.39        57.68 o                         
 -27   7   2        410.29        503.74        67.22 o                         
 -25   7   2        713.85        664.25        89.44 o                         
 -23   7   2       1459.69       1582.38       115.56 o                         
 -21   7   2       4357.52       4327.63       312.54 o                         
 -19   7   2         26.93         24.34       103.11 o                         
 -17   7   2          4.22         41.48        84.24 o                         
 -15   7   2       3178.13       3429.15       318.58 o                         
 -13   7   2        629.10        973.51        78.39 o                         
 -11   7   2       7939.40       8439.92       131.86 o                         
  -9   7   2       2274.10       2650.55        77.63 o                         
  -7   7   2        126.11        224.95        24.13 o                         
  -5   7   2       7016.56       7077.36       116.98 o                         
  -3   7   2        717.17        776.25        50.20 o                         
  -1   7   2       1683.64       1737.44        59.45 o                         
   1   7   2       3912.95       3941.75        70.16 o                         
   3   7   2       7054.52       6676.65       117.20 o                         
   5   7   2       2102.21       2374.52       107.42 o                         
   7   7   2        200.37        202.90        16.24 o                         
   9   7   2        350.62        291.01        22.83 o                         
  11   7   2       2912.76       2868.67        68.09 o                         
  13   7   2       5849.38       6194.54       269.00 o                         
  15   7   2       1143.19       1229.63       121.38 o                         
  17   7   2        250.25        379.08        61.18 o                         
  19   7   2       1429.87       1709.87       150.98 o                         
  21   7   2       4874.55       5009.55       252.93 o                         
  23   7   2        269.55        255.79        94.85 o                         
  25   7   2         46.11        129.92        40.72 o                         
  27   7   2       1057.76        960.80       106.92 o                         
  29   7   2        692.50        687.79       205.36 o                         
  31   7   2        867.35        861.08        93.36 o                         
  33   7   2        573.58        693.91        79.48 o                         
  35   7   2        269.07        295.06        76.85 o                         
 -36   8   2        324.59        282.62       161.08 o                         
 -34   8   2         37.68        127.30        68.08 o                         
 -32   8   2       3966.87       3784.90       501.88 o                         
 -30   8   2       7905.43       7844.02       294.65 o                         
 -28   8   2       4731.70       5655.02       579.31 o                         
 -26   8   2      10209.47      10511.02       291.47 o                         
 -24   8   2       6549.09       6835.42       239.73 o                         
 -22   8   2       3115.07       3235.72       199.42 o                         
 -20   8   2      29339.40      31684.40      1291.84 o                         
 -18   8   2       3586.11       3567.81       294.41 o                         
 -16   8   2      27592.60      28856.88       646.16 o                         
 -14   8   2         52.66        112.13        27.09 o                         
 -12   8   2       2101.48       2069.82       128.75 o                         
 -10   8   2        216.28        239.85        19.85 o                         
  -8   8   2      12651.11      12193.50       164.91 o                         
  -6   8   2        156.14        196.46        34.15 o                         
  -4   8   2      13063.44      13206.09       365.97 o                         
  -2   8   2      21124.98      20135.32       148.83 o                         
   0   8   2        838.74        910.05        50.67 o                         
   2   8   2     124121.84     119924.76       587.37 o                         
   4   8   2       1980.00       2336.83        74.59 o                         
   6   8   2      97989.90     100128.86      1117.80 o                         
   8   8   2        133.62        244.75        17.51 o                         
  10   8   2       2482.28       2380.67       127.00 o                         
  12   8   2       2439.07       2267.97       111.37 o                         
  14   8   2       1180.74       1384.40        99.07 o                         
  16   8   2        118.13        124.46        32.59 o                         
  18   8   2       2303.65       2373.76       147.49 o                         
  20   8   2      10410.88      10058.43       379.15 o                         
  22   8   2       1744.47       1884.29       231.86 o                         
  24   8   2      19578.99      21144.10       496.69 o                         
  26   8   2         48.50         73.25        27.89 o                         
  28   8   2      23907.47      25769.66       507.35 o                         
  30   8   2        711.93        720.56       120.75 o                         
  32   8   2       2116.95       1879.71       188.34 o                         
  34   8   2        670.16        439.76       118.06 o                         
 -35   9   2        399.87        272.49        73.47 o                         
 -33   9   2        898.99        794.90        79.83 o                         
 -31   9   2        117.05        123.35       130.74 o                         
 -29   9   2          3.21         61.34        80.29 o                         
 -27   9   2       4780.11       5110.47       293.57 o                         
 -25   9   2        952.38       1072.44       151.46 o                         
 -23   9   2       4355.51       4254.78       362.61 o                         
 -21   9   2        859.80        930.57        82.60 o                         
 -19   9   2       2896.52       2699.93       211.65 o                         
 -17   9   2        520.54        536.01        74.75 o                         
 -15   9   2       3652.63       3613.89       346.04 o                         
 -13   9   2       4652.18       4538.76       145.91 o                         
 -11   9   2          7.65         18.69        10.22 o                         
  -9   9   2      11144.45      11100.34       212.97 o                         
  -7   9   2        142.46        166.77        30.70 o                         
  -5   9   2       3530.90       3500.16        98.89 o                         
  -3   9   2         45.61         54.79        13.63 o                         
  -1   9   2      23498.00      24047.12       150.41 o                         
   1   9   2       1682.03       1623.39        56.98 o                         
   3   9   2      11438.27      11263.86       145.89 o                         
   5   9   2      17506.70      17183.52       623.67 o                         
   7   9   2       6826.56       6904.25       154.92 o                         
   9   9   2       4472.90       4193.36       109.66 o                         
  11   9   2       1056.14       1069.67        57.79 o                         
  13   9   2       1436.37       1258.47        79.12 o                         
  15   9   2       1773.50       1634.55       103.17 o                         
  17   9   2       1531.49       1806.72       136.97 o                         
  19   9   2       7825.21       7973.06       267.67 o                         
  21   9   2        783.77        779.27        92.30 o                         
  23   9   2       1019.80       1033.28        85.12 o                         
  25   9   2       8173.30       8501.62       334.37 o                         
  27   9   2       3783.12       3782.59       462.40 o                         
  29   9   2       3176.24       2965.59       263.69 o                         
  31   9   2       2218.46       2340.22       220.03 o                         
  33   9   2         80.08        100.14       148.13 o                         
 -34  10   2       2620.65       2598.16       223.78 o                         
 -32  10   2       2415.38       2531.51       224.74 o                         
 -30  10   2       7527.81       7692.51       444.51 o                         
 -28  10   2        790.18        719.92        81.83 o                         
 -26  10   2       5201.74       5826.94       329.70 o                         
 -24  10   2       3848.87       4659.40       286.86 o                         
 -22  10   2        744.05        680.80        94.72 o                         
 -20  10   2       5909.57       5956.59       401.46 o                         
 -18  10   2       8451.30       8607.75       258.79 o                         
 -16  10   2       6016.21       5910.78       345.64 o                         
 -14  10   2       3315.87       3121.07        66.37 o                         
 -12  10   2      13946.95      13689.96       209.16 o                         
 -10  10   2         23.92         52.51        24.35 o                         
  -8  10   2       9136.43       8580.48       153.39 o                         
  -6  10   2       3930.09       3654.47       166.41 o                         
  -4  10   2      10738.35      10222.68       188.19 o                         
  -2  10   2      11776.15      11261.64       167.83 o                         
   0  10   2       5846.62       5616.85       111.09 o                         
   2  10   2      62061.25      60096.71       556.53 o                         
   4  10   2       6557.43       6130.14       114.45 o                         
   6  10   2      37774.74      38182.77       892.59 o                         
   8  10   2        720.41        662.33        70.05 o                         
  10  10   2       2266.72       1975.51       148.15 o                         
  12  10   2        577.24        580.47        70.88 o                         
  14  10   2        193.74        296.95        60.01 o                         
  16  10   2        150.79        105.03        83.13 o                         
  18  10   2        755.43        565.11        72.26 o                         
  20  10   2       1243.56       1016.53       101.77 o                         
  22  10   2       1741.84       1806.70       142.95 o                         
  24  10   2      27366.90      27268.38      1898.90 o                         
  26  10   2        989.49        982.51       107.66 o                         
  28  10   2      10600.17      10948.00       432.19 o                         
  30  10   2       1472.45       1259.44       181.19 o                         
  32  10   2        163.35        222.49        64.73 o                         
 -33  11   2       1510.64       1317.80       130.21 o                         
 -31  11   2         17.23         71.74        37.05 o                         
 -29  11   2         18.77         43.23        36.73 o                         
 -27  11   2       8953.04       8829.63       344.60 o                         
 -25  11   2       4669.58       4944.85       321.33 o                         
 -23  11   2       9350.23       9785.58       776.66 o                         
 -21  11   2      16696.87      16884.21       336.62 o                         
 -19  11   2        969.61       1158.59        82.61 o                         
 -17  11   2        214.30        273.27        35.42 o                         
 -15  11   2       1994.92       1765.18       139.61 o                         
 -13  11   2       6562.78       6577.48       193.81 o                         
 -11  11   2       3910.91       3528.20       239.78 o                         
  -9  11   2       2813.95       2596.71       116.42 o                         
  -7  11   2       1023.93        921.10        83.35 o                         
  -5  11   2       1343.63       1630.70       102.20 o                         
  -3  11   2       1255.99       1249.44        72.65 o                         
  -1  11   2      18138.42      17573.83       206.44 o                         
   1  11   2      13516.16      13597.80       163.89 o                         
   3  11   2      19521.30      19975.18       232.21 o                         
   5  11   2        684.42        544.81        53.17 o                         
   7  11   2         17.25         57.77        22.84 o                         
   9  11   2         36.30          9.57        20.05 o                         
  11  11   2        354.10        255.84        40.91 o                         
  13  11   2       4769.25       4539.30       163.44 o                         
  15  11   2       4925.62       4453.06       323.95 o                         
  17  11   2       4977.44       5083.04       202.75 o                         
  19  11   2       2463.67       2244.91       125.59 o                         
  21  11   2       4344.29       4322.05       245.23 o                         
  23  11   2          1.37         92.73        40.45 o                         
  25  11   2       5857.29       6506.43       296.86 o                         
  27  11   2       6826.16       6937.86       481.14 o                         
  29  11   2       1039.72        858.02       109.07 o                         
  31  11   2       2653.15       2768.99       246.73 o                         
 -32  12   2       3269.79       3179.45       265.79 o                         
 -30  12   2       5236.08       5619.45       392.21 o                         
 -28  12   2       1828.40       1873.65       112.78 o                         
 -26  12   2       1327.85       1595.22       110.25 o                         
 -24  12   2        721.91        911.06        78.76 o                         
 -22  12   2       2152.04       2372.24       133.88 o                         
 -20  12   2       4120.81       4556.29       187.79 o                         
 -18  12   2       9567.99       9912.49       323.88 o                         
 -16  12   2      21732.20      22040.90       428.84 o                         
 -14  12   2       1034.52        998.58        79.82 o                         
 -12  12   2      29650.74      33007.30       510.20 o                         
 -10  12   2       3508.68       3812.36       184.19 o                         
  -8  12   2      35029.04      36845.07       815.91 o                         
  -6  12   2       7103.94       7130.50       175.51 o                         
  -4  12   2       5416.31       5246.09       182.00 o                         
  -2  12   2       2035.02       1990.65       113.49 o                         
   0  12   2        294.82        251.02        29.98 o                         
   2  12   2      28072.25      28858.82       249.04 o                         
   4  12   2        181.03        146.99        34.17 o                         
   6  12   2      32792.38      31916.76       481.94 o                         
   8  12   2       1385.18       1430.06       131.75 o                         
  10  12   2       8124.47       8280.51       215.48 o                         
  12  12   2       2752.89       2609.36       174.53 o                         
  14  12   2       1004.60        914.51        65.42 o                         
  16  12   2       5167.94       4653.02       128.42 o                         
  18  12   2         18.12         46.95        35.80 o                         
  20  12   2      10151.93      11108.42       445.99 o                         
  22  12   2        553.56        513.52        66.73 o                         
  24  12   2       4648.17       4508.10       230.04 o                         
  26  12   2        324.73        190.55        43.93 o                         
  28  12   2       5453.19       5429.53       138.14 o                         
  30  12   2        157.72         80.30        40.29 o                         
 -31  13   2       1537.92       1637.23       205.29 o                         
 -29  13   2       1232.20       1188.48       119.44 o                         
 -27  13   2        485.41        505.34        90.80 o                         
 -25  13   2         97.11        177.09        32.69 o                         
 -23  13   2       3596.83       3638.96       176.38 o                         
 -21  13   2        868.10        909.35        92.82 o                         
 -19  13   2       3219.58       2978.86       205.36 o                         
 -17  13   2       2800.04       2697.45       192.46 o                         
 -15  13   2        239.14        282.25        40.44 o                         
 -13  13   2       7370.42       7432.11       223.45 o                         
 -11  13   2         99.72        111.61        31.51 o                         
  -9  13   2       1837.94       2060.68       139.96 o                         
  -7  13   2       7595.49       7446.64       234.43 o                         
  -5  13   2       7077.88       7199.00       257.73 o                         
  -3  13   2       8597.18       8341.27       182.38 o                         
  -1  13   2       1132.77       1074.09        37.74 o                         
   1  13   2        110.40         97.48        16.50 o                         
   3  13   2         50.24         68.27        13.18 o                         
   5  13   2       1352.13       1112.28        96.97 o                         
   7  13   2        840.96        807.66        75.65 o                         
   9  13   2        629.41        588.76        80.34 o                         
  11  13   2       2532.58       2218.70       246.73 o                         
  13  13   2       4311.11       3925.51       141.19 o                         
  15  13   2         26.76         27.60        19.43 o                         
  17  13   2       4334.68       3853.13       310.17 o                         
  19  13   2         70.32        108.05        46.98 o                         
  21  13   2        906.39        834.06       141.91 o                         
  23  13   2        339.56        200.00        42.40 o                         
  25  13   2         73.64         43.24        15.40 o                         
  27  13   2         11.33         38.60        65.32 o                         
  29  13   2       1629.12       1652.25       146.34 o                         
 -30  14   2       6909.38       7323.69       215.50 o                         
 -28  14   2         19.99         67.28        31.74 o                         
 -26  14   2       3342.69       3360.60       185.16 o                         
 -24  14   2        200.33        221.21        53.78 o                         
 -22  14   2       1593.64       1695.42       107.45 o                         
 -20  14   2       2005.57       1784.12       196.09 o                         
 -18  14   2      10061.60      10035.83       326.20 o                         
 -16  14   2       5512.32       5291.28       266.76 o                         
 -14  14   2       4932.92       4667.91       241.02 o                         
 -12  14   2      29151.04      29881.92       859.51 o                         
 -10  14   2        299.30        296.95        36.36 o                         
  -8  14   2      20698.75      21358.91       576.92 o                         
  -6  14   2       1915.33       1866.46       175.38 o                         
  -4  14   2       8683.41       9240.72       228.55 o                         
  -2  14   2        197.17        228.13        33.40 o                         
   0  14   2        121.51        148.66        21.41 o                         
   2  14   2       1469.54       1350.85        73.18 o                         
   4  14   2       2790.50       2375.78       160.56 o                         
   6  14   2       3385.30       3061.05       141.22 o                         
   8  14   2        121.47         34.74        20.31 o                         
  10  14   2       2354.63       2439.83       168.93 o                         
  12  14   2         71.61         57.96        50.64 o                         
  14  14   2       3154.63       3073.16       224.18 o                         
  16  14   2       3538.27       3187.41       159.05 o                         
  18  14   2       1047.68       1039.12       187.25 o                         
  20  14   2        523.91        514.89       101.67 o                         
  22  14   2       2385.33       2688.93       243.78 o                         
  24  14   2       2019.35       2171.42       182.11 o                         
  26  14   2       3770.98       4004.67       260.67 o                         
  28  14   2         27.05        104.39        90.04 o                         
 -29  15   2       1620.81       1788.81       130.30 o                         
 -27  15   2        536.08        569.42        59.01 o                         
 -25  15   2       1021.01       1066.28       112.41 o                         
 -23  15   2       1616.98       1755.28       138.89 o                         
 -21  15   2        317.08        366.01        47.14 o                         
 -19  15   2        332.30        341.13        43.45 o                         
 -17  15   2        347.02        436.42        57.31 o                         
 -15  15   2       1912.77       1794.13        98.52 o                         
 -13  15   2       5482.21       5424.42       232.61 o                         
 -11  15   2         58.32         45.45        22.28 o                         
  -9  15   2      13667.53      13648.80       396.05 o                         
  -7  15   2      11224.06      11514.64       340.28 o                         
  -5  15   2         76.40         68.17        18.17 o                         
  -3  15   2       3103.82       3050.24       170.76 o                         
  -1  15   2        913.68        900.88        65.92 o                         
   1  15   2        264.39        292.46        34.21 o                         
   3  15   2         13.95         24.09        39.38 o                         
   5  15   2       2592.04       2404.63       127.22 o                         
   7  15   2       1488.25       1383.92       122.06 o                         
   9  15   2       6503.95       6174.93       363.23 o                         
  11  15   2       6821.96       6566.06       173.62 o                         
  13  15   2      18091.01      18992.07       512.96 o                         
  15  15   2        506.56        538.13        60.41 o                         
  17  15   2       5696.07       5934.00       202.06 o                         
  19  15   2        850.02        854.84        99.90 o                         
  21  15   2       1076.90       1026.70       113.53 o                         
  23  15   2       2816.17       2867.96       278.97 o                         
  25  15   2        344.89        360.29        85.26 o                         
  27  15   2       1722.24       1816.01       206.32 o                         
 -26  16   2       2733.30       2449.11       230.57 o                         
 -24  16   2       2966.46       3215.74       231.85 o                         
 -22  16   2       1431.84       1216.88       120.71 o                         
 -20  16   2       7610.86       7882.71       279.90 o                         
 -18  16   2      17428.24      17965.28       268.80 o                         
 -16  16   2       4561.62       4973.38       221.69 o                         
 -14  16   2       6805.25       7536.39       387.17 o                         
 -12  16   2       1730.16       1858.72       141.29 o                         
 -10  16   2        235.47        232.18        49.61 o                         
  -8  16   2      10671.31      10960.08       235.20 o                         
  -6  16   2         17.15         30.14        29.95 o                         
  -4  16   2       8195.04       8814.14       178.47 o                         
  -2  16   2       7976.19       8352.19       143.05 o                         
   0  16   2         10.32         27.14        19.91 o                         
   2  16   2      28403.53      30494.10       549.84 o                         
   4  16   2       3616.59       3607.42       146.84 o                         
   6  16   2       7266.19       7547.56       126.09 o                         
   8  16   2       4686.02       4937.32       396.09 o                         
  10  16   2         59.46         77.34        36.75 o                         
  12  16   2         27.40        134.14        42.43 o                         
  14  16   2         30.00          0.51        58.59 o                         
  16  16   2        108.32        190.82        53.04 o                         
  18  16   2       1144.74       1327.81       118.71 o                         
  20  16   2       5244.18       6352.99       404.55 o                         
  22  16   2       4768.97       4700.41       347.20 o                         
  24  16   2       6323.03       6113.73       552.17 o                         
 -25  17   2          3.00         95.52        32.76 o                         
 -23  17   2       1049.57       1009.33       109.09 o                         
 -21  17   2         66.57         61.58        44.85 o                         
 -19  17   2         93.51         94.48        25.93 o                         
 -17  17   2       1540.31       1524.60       128.92 o                         
 -15  17   2        992.25        868.42       133.23 o                         
 -13  17   2       9739.66      10120.34       305.18 o                         
 -11  17   2       1245.09       1185.87        87.52 o                         
  -9  17   2       8933.77       9123.60       299.79 o                         
  -7  17   2       1126.60       1095.07        98.45 o                         
  -5  17   2       1770.03       1774.11        86.83 o                         
  -3  17   2        238.57        248.22        30.99 o                         
  -1  17   2         34.87         63.06        14.77 o                         
   1  17   2      11909.34      12459.30       231.12 o                         
   3  17   2         17.67         14.86        18.33 o                         
   5  17   2        417.45        399.22        48.92 o                         
   7  17   2        371.16        348.21        50.27 o                         
   9  17   2       2465.16       2547.31       175.03 o                         
  11  17   2        708.94        826.50        91.10 o                         
  13  17   2       8177.18       8516.46       584.50 o                         
  15  17   2        386.42        593.12        78.23 o                         
  17  17   2       9825.84      10064.29       360.06 o                         
  19  17   2        913.36       1020.52        97.47 o                         
  21  17   2        251.51        231.44        66.61 o                         
  23  17   2        167.68        163.44       121.36 o                         
 -22  18   2         83.75         88.31        32.35 o                         
 -20  18   2       4626.46       4627.70       211.42 o                         
 -18  18   2       2119.06       2068.87       194.55 o                         
 -16  18   2       4389.56       4332.31       178.95 o                         
 -14  18   2       3382.02       3531.84       139.00 o                         
 -12  18   2       5068.66       5000.35       150.72 o                         
 -10  18   2          9.77         -2.15        19.04 o                         
  -8  18   2       1419.96       1279.70       109.11 o                         
  -6  18   2        333.58        300.27        58.96 o                         
  -4  18   2        794.00        739.93        64.68 o                         
  -2  18   2       2669.88       2754.39       100.63 o                         
   0  18   2         64.14         53.53        30.37 o                         
   2  18   2      11906.45      12384.88       190.67 o                         
   4  18   2       2135.39       2065.55       165.84 o                         
   6  18   2      12309.87      11697.92       463.25 o                         
   8  18   2         18.92        101.09        76.59 o                         
  10  18   2        896.96        814.82        97.97 o                         
  12  18   2        425.48        380.61        86.46 o                         
  14  18   2        883.56        952.82       103.94 o                         
  16  18   2         19.47         45.50        63.89 o                         
  18  18   2        299.78        327.53       115.94 o                         
  20  18   2       2968.65       2848.33       227.87 o                         
 -19  19   2         46.39         63.93        26.00 o                         
 -17  19   2       2081.09       1710.10       123.30 o                         
 -15  19   2          2.28         43.16        20.56 o                         
 -13  19   2       3981.27       3967.05       163.95 o                         
 -11  19   2        272.53        294.18        48.02 o                         
  -9  19   2       1958.53       1854.44       119.44 o                         
  -7  19   2         37.11         64.04        18.92 o                         
  -5  19   2       1582.60       1536.26        83.98 o                         
  -3  19   2        148.08        151.24        36.26 o                         
  -1  19   2       2488.64       2329.92       143.09 o                         
   1  19   2       1332.28       1152.32        99.98 o                         
   3  19   2       1354.31       1231.18        96.80 o                         
   5  19   2       2235.63       2092.75       155.71 o                         
   7  19   2        362.57        379.97        68.45 o                         
   9  19   2       4195.23       4284.15       174.27 o                         
  11  19   2        535.67        432.91        67.94 o                         
  13  19   2       7662.05       7724.09       406.66 o                         
  15  19   2        136.26        271.35       127.90 o                         
  17  19   2       3164.82       3155.99       227.66 o                         
 -16  20   2       2838.37       2887.06       333.38 o                         
 -14  20   2        171.18        138.89        43.43 o                         
 -12  20   2       3803.52       3767.98       252.63 o                         
 -10  20   2        320.96        374.43        48.28 o                         
  -8  20   2       1525.28       1362.27       162.83 o                         
  -6  20   2       1027.83        802.49        69.49 o                         
  -4  20   2         43.07         30.95        17.04 o                         
  -2  20   2       4553.31       4177.33       220.91 o                         
   0  20   2        144.54        192.41        53.28 o                         
   2  20   2       6124.50       5668.69       445.12 o                         
   4  20   2       3230.69       3036.03       399.05 o                         
   6  20   2       5038.36       5137.44       323.00 o                         
   8  20   2       1699.65       1694.74       173.90 o                         
  10  20   2       2788.40       2904.69       192.19 o                         
  12  20   2       1935.17       2081.95       209.43 o                         
  14  20   2        278.83        279.22        96.33 o                         
 -11  21   2          2.81          0.89        17.03 o                         
  -9  21   2       1007.44        794.15        78.68 o                         
  -7  21   2       1936.46       1591.44       216.33 o                         
  -5  21   2       1163.75       1036.28       159.60 o                         
  -3  21   2       1258.71        988.10        94.86 o                         
  -1  21   2        753.04        613.23       118.40 o                         
   1  21   2         32.93         23.68        29.85 o                         
   3  21   2         14.49        113.32        42.32 o                         
   5  21   2         10.71        113.75        33.63 o                         
   7  21   2        682.58        656.94        93.42 o                         
   9  21   2        133.33        197.79        59.75 o                         
 -39   1   3         94.44        171.92        85.23 o                         
 -37   1   3        288.48        241.22        93.37 o                         
 -35   1   3       5796.39       5809.69       305.40 o                         
 -33   1   3         42.57        114.27        46.74 o                         
 -31   1   3       2990.52       3033.18       266.65 o                         
 -29   1   3       3536.44       3566.52       292.49 o                         
 -27   1   3        782.96        826.75       135.30 o                         
 -25   1   3      17294.95      16924.20      1125.70 o                         
 -23   1   3       6759.07       6395.45       204.09 o                         
 -21   1   3         69.33         92.43        91.27 o                         
 -19   1   3      45451.32      45725.90       522.02 o                         
 -17   1   3      12328.52      11916.21       237.34 o                         
 -15   1   3      36419.54      36222.76       808.72 o                         
 -13   1   3      41143.28      42539.54      1110.53 o                         
 -11   1   3      51632.71      53837.39      1053.05 o                         
  -9   1   3       1738.23       1803.76       205.48 o                         
  -7   1   3       1117.74       1020.58        91.09 o                         
  -5   1   3      40787.56      43255.14      1028.02 o                         
  -3   1   3        333.75        347.02        28.02 o                         
  -1   1   3      19117.37      19828.70       164.42 o                         
   1   1   3        120.09        167.10        12.52 o                         
   3   1   3     115032.53     113280.54       973.75 o                         
   5   1   3       5833.06       6122.88       115.26 o                         
   7   1   3     138951.42     135652.11      1150.19 o                         
   9   1   3        894.74        773.95       132.83 o                         
  11   1   3      91331.31      95157.55       631.32 o                         
  13   1   3        317.51        358.80        38.76 o                         
  15   1   3       1082.58       1188.33       105.04 o                         
  17   1   3       2967.65       3237.92       277.02 o                         
  19   1   3        191.32        262.35        51.04 o                         
  21   1   3        895.82        901.40        87.82 o                         
  23   1   3       6504.19       5887.35       615.45 o                         
  25   1   3      13585.60      13391.52       358.05 o                         
  27   1   3       4558.28       4627.03       331.55 o                         
  29   1   3      10824.93      10769.82       950.13 o                         
  31   1   3       1702.77       1612.71       142.73 o                         
  33   1   3       2950.32       3028.36       262.84 o                         
  35   1   3       3472.01       3118.55       290.60 o                         
  37   1   3         59.91        229.08        59.16 o                         
 -40   2   3          0.19         21.47        61.87 o                         
 -38   2   3        989.12        919.74       201.53 o                         
 -36   2   3        509.60        578.26        78.71 o                         
 -34   2   3       2640.61       2420.54       210.75 o                         
 -32   2   3        718.45        688.84        96.38 o                         
 -30   2   3       2930.14       3118.78       257.48 o                         
 -28   2   3        501.88        359.36        78.69 o                         
 -26   2   3        210.92        331.20        71.51 o                         
 -24   2   3       5537.00       5990.46       292.65 o                         
 -22   2   3        416.48        352.17        87.32 o                         
 -20   2   3       9678.54       9800.01       230.64 o                         
 -18   2   3        237.20        257.15        41.58 o                         
 -16   2   3      10816.67      12113.13       208.34 o                         
 -14   2   3       3701.52       4104.85       204.25 o                         
 -12   2   3        758.95        684.66        66.30 o                         
 -10   2   3        982.19       1085.99        84.40 o                         
  -8   2   3       6622.14       6252.32       127.13 o                         
  -6   2   3       4131.55       4004.44       106.75 o                         
  -4   2   3       7880.98       7811.69       133.16 o                         
  -2   2   3          1.86         10.19         8.48 o                         
   0   2   3      17998.59      17722.11       108.42 o                         
   2   2   3      73115.51      70844.99       702.36 o                         
   4   2   3       9536.52       9512.27       114.02 o                         
   6   2   3      29892.66      28904.36       335.42 o                         
   8   2   3       6471.20       6795.28       162.68 o                         
  10   2   3        181.12        266.25        67.59 o                         
  12   2   3        211.46        134.45        31.99 o                         
  14   2   3       6973.72       6493.69       256.08 o                         
  16   2   3      12155.98      12470.95       269.37 o                         
  18   2   3       2405.58       2463.17       185.46 o                         
  20   2   3       5238.63       5254.00       401.53 o                         
  22   2   3        293.09        379.76        89.28 o                         
  24   2   3        477.36        274.11        87.08 o                         
  26   2   3        284.76        472.70        64.86 o                         
  28   2   3       1032.25        865.48       124.20 o                         
  30   2   3       1869.48       1791.61       240.20 o                         
  32   2   3         18.13         87.68        34.27 o                         
  34   2   3         64.16        105.09        78.94 o                         
  36   2   3         82.63         93.14       102.74 o                         
 -39   3   3        631.81        641.28        94.06 o                         
 -37   3   3       1603.08       1431.85       187.58 o                         
 -35   3   3       3581.19       3474.73       344.21 o                         
 -33   3   3       4485.23       4312.23       275.02 o                         
 -31   3   3       7663.21       7724.57       329.93 o                         
 -29   3   3       5903.53       5852.25       330.08 o                         
 -27   3   3       3323.64       3888.12       294.21 o                         
 -25   3   3      10877.02      10883.00       832.16 o                         
 -23   3   3         81.23         85.57        38.89 o                         
 -21   3   3        949.10        922.24        95.81 o                         
 -19   3   3      20968.84      22477.31       539.97 o                         
 -17   3   3        125.70        121.70        50.94 o                         
 -13   3   3      22738.61      25257.98       433.86 o                         
 -11   3   3     112392.92     117318.45      1260.63 o                         
  -9   3   3      18568.53      19119.37       390.73 o                         
  -7   3   3       3722.60       3291.74       112.11 o                         
  -5   3   3        199.34        213.97        17.78 o                         
  -3   3   3       1074.54       1172.15        35.57 o                         
  -1   3   3        492.73        385.19        16.61 o                         
   1   3   3       2554.59       2414.93        38.21 o                         
   3   3   3     127723.70     129207.92       762.09 o                         
   5   3   3       5241.86       5173.10        80.63 o                         
   7   3   3     142969.09     149335.14     24274.02 o                         
   9   3   3      10984.49      11493.88       618.29 o                         
  11   3   3     116855.41     124373.62      1149.26 o                         
  13   3   3        317.50        324.22        44.73 o                         
  15   3   3      26257.13      27789.00       572.74 o                         
  17   3   3       8058.69       7860.58       188.10 o                         
  19   3   3       1847.44       2242.21       280.36 o                         
  21   3   3       1523.16       1655.92       160.82 o                         
  23   3   3        146.30        126.19        45.57 o                         
  25   3   3       4699.21       4606.76       165.15 o                         
  27   3   3       9474.70       9104.87       522.09 o                         
  29   3   3       3284.03       2993.57       151.32 o                         
  31   3   3       6204.35       5832.48       423.99 o                         
  33   3   3       6220.35       5581.52       284.85 o                         
  35   3   3        542.09        596.01       187.47 o                         
 -38   4   3        151.43        192.39        79.65 o                         
 -36   4   3       1445.70       1452.46       216.95 o                         
 -34   4   3        111.17         36.84        53.53 o                         
 -32   4   3        209.90        228.06        43.60 o                         
 -30   4   3        148.63        157.68        48.78 o                         
 -28   4   3       1482.90       1458.95       118.29 o                         
 -26   4   3          9.03         -0.60        38.70 o                         
 -24   4   3        536.10        505.57        77.55 o                         
 -22   4   3        780.96        932.44        81.95 o                         
 -20   4   3        500.69        560.05        75.28 o                         
 -18   4   3        421.14        325.86        63.89 o                         
 -16   4   3         14.86        103.83        40.45 o                         
 -14   4   3      36117.98      38700.88       900.36 o                         
 -12   4   3         79.84        217.37        27.29 o                         
 -10   4   3      37389.77      39096.60       438.59 o                         
  -8   4   3       2660.73       2712.68        96.20 o                         
  -6   4   3       2543.03       2197.87        70.35 o                         
  -4   4   3       4250.70       3968.71        66.23 o                         
  -2   4   3      15102.14      15343.92        85.47 o                         
   0   4   3       2338.15       2377.47        55.45 o                         
   2   4   3       5704.72       5243.21        85.17 o                         
   4   4   3      20078.07      19219.20       153.95 o                         
   6   4   3       7779.97       7762.33       109.64 o                         
   8   4   3          6.87         35.76        19.62 o                         
  10   4   3         40.63         11.84        19.73 o                         
  12   4   3       3669.82       3122.93       143.64 o                         
  14   4   3       2650.46       2632.06       225.83 o                         
  16   4   3        271.25        314.03        57.60 o                         
  18   4   3        902.54       1015.97       146.65 o                         
  20   4   3       2509.24       2764.66       243.83 o                         
  22   4   3       2487.12       2419.46       199.96 o                         
  24   4   3        549.87        678.26       156.02 o                         
  26   4   3       1659.97       1805.25       158.18 o                         
  28   4   3       5291.85       5428.61       250.99 o                         
  30   4   3       1337.33       1056.74       113.75 o                         
  32   4   3        950.95        946.84       144.67 o                         
  34   4   3         70.64         28.61       100.15 o                         
  36   4   3         37.28        117.18        54.64 o                         
 -39   5   3        269.98        266.61       178.47 o                         
 -37   5   3       2902.24       2929.24       218.16 o                         
 -35   5   3       8266.77       8025.24       455.97 o                         
 -33   5   3       7759.09       7900.06       406.69 o                         
 -31   5   3      15569.25      15104.59      1166.03 o                         
 -29   5   3      13088.29      12647.31       734.10 o                         
 -27   5   3       5400.85       5215.37       534.91 o                         
 -25   5   3      21968.08      21616.53       650.85 o                         
 -23   5   3        206.67        392.20        73.55 o                         
 -21   5   3       3685.29       3440.22       631.61 o                         
 -19   5   3       1247.53       1359.30       127.44 o                         
 -17   5   3       2958.48       2821.69        98.33 o                         
 -15   5   3      10188.77       9819.46       193.83 o                         
 -13   5   3      50670.96      52601.43       432.54 o                         
 -11   5   3      59313.97      58487.69       938.23 o                         
  -9   5   3      47714.84      48612.65       348.41 o                         
  -7   5   3      33655.52      33024.00       257.43 o                         
  -5   5   3      51373.11      51990.14       441.05 o                         
  -3   5   3       1257.03        922.73        30.59 o                         
  -1   5   3      27786.68      27035.76       159.82 o                         
   1   5   3       5213.45       5660.78        66.99 o                         
   3   5   3      21509.57      20544.75       277.86 o                         
   5   5   3       1755.34       1387.33        56.41 o                         
   7   5   3      12517.44      11307.61       169.51 o                         
   9   5   3       1250.19       1163.78       150.58 o                         
  11   5   3      26885.86      24421.37       343.00 o                         
  13   5   3        403.82        542.20        58.55 o                         
  15   5   3        827.15        844.78       169.47 o                         
  17   5   3      12488.12      12337.13       466.22 o                         
  19   5   3       2091.14       2128.25       171.31 o                         
  21   5   3      18158.99      18331.67       448.36 o                         
  23   5   3        348.33        288.21        48.24 o                         
  25   5   3       6235.20       6760.64       274.59 o                         
  27   5   3       8558.97       8548.77       446.85 o                         
  29   5   3        484.33        539.51        66.94 o                         
  31   5   3       4085.40       3576.57       495.31 o                         
  33   5   3        924.80        936.57        90.36 o                         
  35   5   3        101.75         79.04        44.15 o                         
 -38   6   3        780.54        718.33       112.98 o                         
 -36   6   3       7395.19       7294.40       340.53 o                         
 -34   6   3       3116.66       2717.03       251.17 o                         
 -32   6   3         60.69         37.14        46.25 o                         
 -30   6   3       4130.79       4451.19       263.19 o                         
 -28   6   3       6720.57       6122.47       788.74 o                         
 -26   6   3         13.50        -28.60        48.77 o                         
 -24   6   3      17575.79      17853.57       400.35 o                         
 -22   6   3       2718.76       3151.26       254.76 o                         
 -20   6   3        145.56        222.96        86.46 o                         
 -18   6   3        357.76        435.62        53.44 o                         
 -16   6   3       2160.12       2395.86       183.65 o                         
 -14   6   3      14283.87      13308.62       273.62 o                         
 -12   6   3       8260.49       8892.24       187.35 o                         
 -10   6   3      15450.16      15165.77       171.03 o                         
  -8   6   3      25944.49      27251.86       218.28 o                         
  -6   6   3         46.38         79.15        10.61 o                         
  -4   6   3         59.05         51.46         8.37 o                         
  -2   6   3      13899.69      13436.50        93.76 o                         
   0   6   3          1.78         30.05         4.95 o                         
   2   6   3       7680.33       7351.19       132.77 o                         
   4   6   3       2642.66       2365.41        90.33 o                         
   6   6   3        264.23        354.98        31.37 o                         
   8   6   3       8596.31       8138.79       115.42 o                         
  10   6   3        810.19        920.06        95.95 o                         
  12   6   3       9400.15       8809.17       213.09 o                         
  14   6   3       4722.71       4497.22       170.43 o                         
  16   6   3        348.01        396.44        75.69 o                         
  18   6   3        307.72        327.59        77.33 o                         
  20   6   3       1842.44       1853.09       141.51 o                         
  22   6   3        179.40        260.56        43.48 o                         
  24   6   3        681.29        737.91        67.59 o                         
  26   6   3       1518.89       1680.21       197.71 o                         
  28   6   3        545.75        429.04       112.61 o                         
  30   6   3       1467.89       1725.95       312.78 o                         
  32   6   3         95.97        178.94        44.40 o                         
  34   6   3        469.33        459.56        87.73 o                         
 -37   7   3         43.55        108.02        59.08 o                         
 -35   7   3       8426.03       8358.34       565.99 o                         
 -33   7   3       4942.10       4672.95       345.84 o                         
 -31   7   3       5971.68       5725.58       560.20 o                         
 -29   7   3      19894.84      19634.75       485.51 o                         
 -27   7   3       8335.47       8703.66       294.28 o                         
 -25   7   3      25173.38      26029.38       501.88 o                         
 -23   7   3       2426.92       2867.56       280.48 o                         
 -21   7   3        893.21        951.41       119.76 o                         
 -19   7   3       5899.54       6031.14       360.36 o                         
 -17   7   3       9936.49       9772.17       194.55 o                         
 -15   7   3       9233.36       8910.30       196.95 o                         
 -13   7   3      10412.81      10432.79       216.51 o                         
 -11   7   3      24011.16      22812.63       269.90 o                         
  -9   7   3         32.08         60.44        11.47 o                         
  -7   7   3      30782.21      31150.27       357.36 o                         
  -5   7   3       5085.27       4802.12        94.86 o                         
  -3   7   3      30499.28      30257.30       249.44 o                         
  -1   7   3      13435.21      12711.64       113.37 o                         
   1   7   3       1831.14       1776.75        57.64 o                         
   3   7   3      34886.27      34350.09       315.93 o                         
   5   7   3       1447.77       1749.83       111.30 o                         
   7   7   3      29785.79      31130.84       263.02 o                         
   9   7   3       3518.99       3272.62       134.51 o                         
  11   7   3       6076.60       6298.84       249.63 o                         
  13   7   3        320.11        394.77        69.81 o                         
  15   7   3       1416.81       1338.76       145.28 o                         
  17   7   3       2764.90       2736.84       195.61 o                         
  19   7   3       8336.05       8392.64       273.59 o                         
  21   7   3       8142.38       8020.87       259.23 o                         
  23   7   3       2224.38       2553.93       195.09 o                         
  25   7   3      17767.19      18319.87       818.22 o                         
  27   7   3       5515.61       5672.39       210.09 o                         
  29   7   3       5160.24       5466.17       165.94 o                         
  31   7   3       4457.48       4132.13       415.16 o                         
  33   7   3         21.34         61.02        86.95 o                         
 -36   8   3        522.74        641.23       198.20 o                         
 -34   8   3       1877.72       1877.51       157.44 o                         
 -32   8   3        151.53         98.90        57.11 o                         
 -30   8   3       3961.43       4356.89       157.79 o                         
 -28   8   3       2739.73       2666.72       196.57 o                         
 -26   8   3         23.08         20.65        54.02 o                         
 -24   8   3        168.88        147.47        35.03 o                         
 -22   8   3       9422.59       9408.63       414.66 o                         
 -20   8   3      16808.30      16850.37       735.83 o                         
 -18   8   3       5763.27       5240.23       179.60 o                         
 -16   8   3       7410.84       6781.20       225.93 o                         
 -14   8   3       8857.12       8815.60       176.48 o                         
 -12   8   3         95.90         87.79        20.02 o                         
 -10   8   3       3506.26       3247.71       119.19 o                         
  -8   8   3       3700.33       2976.74       131.49 o                         
  -6   8   3       7398.19       7081.66       251.38 o                         
  -4   8   3       3952.49       3340.21        77.69 o                         
  -2   8   3       3009.09       2665.40        47.67 o                         
   0   8   3       4463.55       3964.15        76.18 o                         
   2   8   3        166.26        262.73        23.65 o                         
   4   8   3       3394.06       3267.98       150.92 o                         
   6   8   3       2454.65       2374.18       138.19 o                         
   8   8   3        319.47        383.84        36.19 o                         
  10   8   3       1402.94       1155.23        58.12 o                         
  12   8   3        556.83        591.59        46.12 o                         
  14   8   3       4485.46       4338.50       212.63 o                         
  16   8   3        211.11        199.83        44.65 o                         
  18   8   3      19116.98      19975.97       496.68 o                         
  20   8   3       1431.35       1389.50       112.22 o                         
  22   8   3      13156.43      13104.69       387.56 o                         
  24   8   3        117.64        171.64        55.13 o                         
  26   8   3        136.27         74.80        30.11 o                         
  28   8   3        467.56        433.79        69.27 o                         
  30   8   3          1.69        135.07        44.35 o                         
  32   8   3        717.07        615.63        87.63 o                         
  34   8   3        239.44        224.69        58.80 o                         
 -35   9   3        499.14        419.65        74.70 o                         
 -33   9   3       5497.00       5906.16       306.66 o                         
 -31   9   3       1599.33       1616.92       184.54 o                         
 -29   9   3      16842.75      16682.50       367.15 o                         
 -27   9   3       7201.75       7523.44       354.99 o                         
 -25   9   3      10593.19      10364.01       292.02 o                         
 -23   9   3       1422.36       1763.38       203.55 o                         
 -21   9   3         26.42         48.62        94.72 o                         
 -19   9   3        234.51        286.36        73.18 o                         
 -17   9   3      14620.54      14974.03       301.68 o                         
 -15   9   3         92.22        131.85        63.75 o                         
 -13   9   3      23069.17      24571.99       292.32 o                         
 -11   9   3       8356.44       7873.05       141.18 o                         
  -9   9   3       2417.82       2613.45       110.69 o                         
  -7   9   3      19609.72      19148.70       280.80 o                         
  -5   9   3       8874.52       8496.45       233.04 o                         
  -3   9   3      22475.43      20720.38       192.32 o                         
  -1   9   3      30091.41      28935.07       150.46 o                         
   1   9   3       1276.92       1149.04        81.48 o                         
   3   9   3      49044.43      50620.99       869.31 o                         
   5   9   3       7024.86       6932.64       159.75 o                         
   7   9   3      16543.15      16177.64       230.42 o                         
   9   9   3       1095.76       1081.26        99.27 o                         
  11   9   3       1814.45       1671.40        99.85 o                         
  13   9   3      14972.05      15169.31       660.59 o                         
  15   9   3        362.84        395.76        46.11 o                         
  17   9   3         43.37        107.32        89.54 o                         
  19   9   3       6095.84       6051.33       219.14 o                         
  21   9   3      27061.53      29569.87      1735.85 o                         
  23   9   3       7613.99       7459.99       291.79 o                         
  25   9   3      24926.69      26689.66       943.66 o                         
  27   9   3        349.17        480.53       143.32 o                         
  29   9   3       4907.06       4780.32       175.50 o                         
  31   9   3        562.99        547.49        78.94 o                         
  33   9   3        408.57        328.65       132.22 o                         
 -34  10   3          5.54        125.49        70.06 o                         
 -32  10   3         89.86        132.77        47.40 o                         
 -30  10   3       1895.42       2092.19       240.42 o                         
 -28  10   3       1712.08       1825.29       141.75 o                         
 -26  10   3       3945.75       4167.60       294.47 o                         
 -24  10   3         24.69        111.41        31.36 o                         
 -22  10   3       3863.33       3926.94       338.68 o                         
 -20  10   3       4540.78       4850.62       163.84 o                         
 -18  10   3       6094.91       5723.85       147.56 o                         
 -16  10   3        143.36        152.30        28.17 o                         
 -14  10   3      10693.65      10713.64       257.88 o                         
 -12  10   3         92.37         83.41        28.13 o                         
 -10  10   3       1196.11       1312.05       111.52 o                         
  -8  10   3       2797.79       2709.55       111.09 o                         
  -6  10   3      11372.49      11709.73       381.14 o                         
  -4  10   3      18807.75      18420.15       239.38 o                         
  -2  10   3          5.39         30.77        11.95 o                         
   0  10   3      22079.81      22553.46       455.11 o                         
   2  10   3       2229.09       2118.45       109.55 o                         
   4  10   3       6393.06       5710.78       166.39 o                         
   6  10   3       2904.57       3005.37       129.25 o                         
   8  10   3        823.92        847.29        62.44 o                         
  10  10   3       5372.67       5101.49       208.27 o                         
  12  10   3       2416.72       1756.53       211.14 o                         
  14  10   3        750.45        723.85        77.06 o                         
  16  10   3        273.37        288.26        37.63 o                         
  18  10   3         10.12         66.48        28.26 o                         
  20  10   3        242.10        272.91        49.46 o                         
  22  10   3       8669.37       9524.00       355.54 o                         
  24  10   3        675.07        690.99        86.14 o                         
  26  10   3       4248.05       4419.74       302.30 o                         
  28  10   3        514.13        563.43       135.92 o                         
  30  10   3          4.89         42.41        33.88 o                         
  32  10   3        265.46        203.88        51.71 o                         
 -33  11   3       9378.67       9390.66       275.93 o                         
 -31  11   3       5514.42       5748.97       347.79 o                         
 -29  11   3       7465.73       6813.64       346.10 o                         
 -27  11   3      10519.08      10600.04       540.34 o                         
 -25  11   3        216.21        325.28        96.20 o                         
 -23  11   3       1752.99       2023.64       147.29 o                         
 -21  11   3       1379.42       1441.44       108.60 o                         
 -19  11   3       2108.99       2449.13       175.98 o                         
 -17  11   3       1195.37       1034.57       103.60 o                         
 -15  11   3      11976.04      11873.15       288.80 o                         
 -13  11   3         52.01         68.07        38.14 o                         
 -11  11   3      35715.29      37793.07       462.52 o                         
  -9  11   3        400.77        433.49        51.99 o                         
  -7  11   3      32479.31      34084.78       485.31 o                         
  -5  11   3       6196.32       6063.30       255.60 o                         
  -3  11   3        980.27        971.66        62.31 o                         
  -1  11   3      12131.77      12159.87       113.40 o                         
   1  11   3       3520.68       3569.67       136.10 o                         
   3  11   3      16312.15      16460.04       284.36 o                         
   5  11   3         38.40         78.57        24.08 o                         
   7  11   3      37821.24      39235.12       696.55 o                         
   9  11   3       1567.69       1612.12       109.30 o                         
  11  11   3      29525.73      30661.36       415.00 o                         
  13  11   3       1295.79        992.03        87.48 o                         
  15  11   3      19690.38      19794.74       790.59 o                         
  17  11   3       1575.70       1693.70       134.66 o                         
  19  11   3      10347.31       9846.87       219.78 o                         
  21  11   3       8274.80       8551.85       261.22 o                         
  23  11   3        165.22        256.64        37.53 o                         
  25  11   3       8929.99       9401.38       363.72 o                         
  27  11   3          1.08         68.71        63.03 o                         
  29  11   3       2301.56       2171.64       261.48 o                         
  31  11   3        587.36        483.64        95.96 o                         
 -32  12   3        298.71        385.97        70.45 o                         
 -30  12   3       1534.41       1295.60       116.22 o                         
 -28  12   3       2281.05       2348.33       170.59 o                         
 -26  12   3       3944.90       4253.94       128.48 o                         
 -24  12   3       1410.66       1583.87       110.97 o                         
 -22  12   3       2862.91       3037.21       216.77 o                         
 -20  12   3        278.60        323.00        39.03 o                         
 -18  12   3        503.39        569.34        64.61 o                         
 -16  12   3       2947.82       3053.55       170.60 o                         
 -14  12   3         15.92         64.38        33.78 o                         
 -12  12   3         65.28        111.81        26.32 o                         
 -10  12   3        371.88        453.52        50.37 o                         
  -8  12   3       2572.16       2840.24       144.24 o                         
  -6  12   3         44.89         14.82        23.66 o                         
  -4  12   3       9962.13      10251.58       210.77 o                         
  -2  12   3       1106.52       1036.18        69.42 o                         
   0  12   3      12571.90      11985.53       197.48 o                         
   2  12   3       2040.35       1954.97       100.80 o                         
   4  12   3         79.39        110.93        27.31 o                         
   6  12   3          9.66         83.12        35.06 o                         
   8  12   3       3125.42       3081.12       199.10 o                         
  10  12   3         82.62         91.99        33.15 o                         
  12  12   3       5236.23       5090.51       220.06 o                         
  14  12   3        142.83         76.12        23.77 o                         
  16  12   3        598.27        694.64        92.75 o                         
  18  12   3       6077.72       5475.84       333.93 o                         
  20  12   3       3316.16       3348.68       128.90 o                         
  22  12   3       8051.83       7999.22       393.81 o                         
  24  12   3        370.04        334.34        48.82 o                         
  26  12   3        560.09        604.79        74.48 o                         
  28  12   3        577.75        557.58        74.64 o                         
  30  12   3         62.34         50.44        84.61 o                         
 -31  13   3       2376.67       2244.42       189.01 o                         
 -29  13   3        686.99        526.09        53.21 o                         
 -27  13   3       6340.67       6255.30       221.28 o                         
 -25  13   3        252.56        271.62        40.95 o                         
 -23  13   3        497.16        470.73        63.46 o                         
 -21  13   3        226.58        217.75        34.59 o                         
 -19  13   3         52.40         80.24        27.53 o                         
 -17  13   3        379.67        348.17        54.10 o                         
 -15  13   3       7544.87       8391.36       259.76 o                         
 -13  13   3       1232.50       1245.11        83.96 o                         
 -11  13   3      40824.28      43101.18      1237.65 o                         
  -9  13   3        240.71        252.08        82.76 o                         
  -7  13   3      24600.75      25918.43       366.46 o                         
  -5  13   3       7934.62       7911.01       268.30 o                         
  -3  13   3         18.65         43.20        15.94 o                         
  -1  13   3       5036.57       4837.71       145.61 o                         
   1  13   3      14865.20      14350.86       259.71 o                         
   3  13   3       2351.83       2396.58       170.47 o                         
   5  13   3       4983.25       4675.60       134.39 o                         
   7  13   3      13460.13      13220.46       498.08 o                         
   9  13   3       2298.46       2347.58       215.64 o                         
  11  13   3      27033.34      27832.23       561.92 o                         
  13  13   3      10094.39      10640.05       321.57 o                         
  15  13   3      10930.36      11001.86       611.55 o                         
  17  13   3        240.54        211.56        88.31 o                         
  19  13   3        370.32        556.15        75.00 o                         
  21  13   3       8965.43       8939.24       379.46 o                         
  23  13   3        762.50        691.19       183.03 o                         
  25  13   3       2290.39       2222.83       280.93 o                         
  27  13   3       1339.79       1209.41       127.88 o                         
  29  13   3       1242.53       1167.25       111.47 o                         
 -30  14   3        227.67        183.29        38.86 o                         
 -28  14   3        105.25        121.47        28.45 o                         
 -26  14   3          9.74         68.18        56.65 o                         
 -24  14   3          5.01         38.79        26.85 o                         
 -22  14   3        174.71        162.27        34.22 o                         
 -20  14   3         77.59        148.35        42.00 o                         
 -18  14   3       1546.85       1786.34       118.17 o                         
 -16  14   3        875.44        721.34        61.32 o                         
 -14  14   3        283.18        372.73        35.39 o                         
 -12  14   3       2953.87       3134.41       166.73 o                         
 -10  14   3         63.56         16.96        32.37 o                         
  -8  14   3       8452.09       8580.93       230.06 o                         
  -6  14   3         93.85         68.38        23.07 o                         
  -4  14   3       1940.62       1846.87        79.31 o                         
  -2  14   3        370.75        385.03        35.09 o                         
   0  14   3       2392.78       2099.77        45.73 o                         
   2  14   3       1860.22       1909.88       161.30 o                         
   4  14   3       4798.71       4515.94       172.61 o                         
   6  14   3       2451.64       2658.18       170.61 o                         
   8  14   3       4212.52       4210.18       180.44 o                         
  10  14   3        407.58        397.40        54.95 o                         
  12  14   3         84.98        100.45        50.50 o                         
  14  14   3       4898.88       4601.71       253.21 o                         
  16  14   3          3.51         68.60        40.60 o                         
  18  14   3       2585.95       2725.79       230.15 o                         
  20  14   3       1093.15       1194.70       200.79 o                         
  22  14   3        173.36        165.95        59.08 o                         
  24  14   3        179.01        198.19        47.06 o                         
  26  14   3         44.63        115.03        51.40 o                         
 -29  15   3       3201.92       2928.92       224.67 o                         
 -27  15   3       3893.22       3877.62       203.73 o                         
 -25  15   3         20.14         23.71        26.80 o                         
 -23  15   3       1806.46       1803.32       138.10 o                         
 -21  15   3       1001.45       1035.46        80.02 o                         
 -19  15   3       3868.58       4252.02       246.78 o                         
 -17  15   3        198.50        164.40        40.09 o                         
 -15  15   3       7472.69       7455.22       540.14 o                         
 -13  15   3        551.23        545.37        55.20 o                         
 -11  15   3      13122.99      12980.39       504.52 o                         
  -9  15   3         12.39         85.53        26.04 o                         
  -7  15   3      10536.66      11127.92       228.74 o                         
  -5  15   3        482.37        481.49        40.80 o                         
  -3  15   3        297.76        295.13        41.40 o                         
  -1  15   3       6417.73       6491.56        94.51 o                         
   1  15   3       8823.95       8861.75       204.12 o                         
   3  15   3       9987.81      10286.06       194.85 o                         
   5  15   3       6157.41       6065.87       208.46 o                         
   7  15   3       9528.06       9545.20       197.97 o                         
   9  15   3        216.58        226.31        41.03 o                         
  11  15   3       7520.55       7285.68       318.96 o                         
  13  15   3        758.30        607.71        68.02 o                         
  15  15   3       9092.91       9337.22       482.61 o                         
  17  15   3         21.44          8.43        31.40 o                         
  19  15   3       1675.56       1762.67       135.43 o                         
  21  15   3        726.30        660.43        80.05 o                         
  23  15   3        996.74       1039.41       102.65 o                         
  25  15   3        815.13        771.83        69.56 o                         
 -26  16   3       1392.76       1303.44       113.59 o                         
 -24  16   3        517.47        538.31        57.06 o                         
 -22  16   3          7.86         66.90        26.54 o                         
 -20  16   3        558.82        487.32        61.72 o                         
 -18  16   3       2665.25       2750.23       141.59 o                         
 -16  16   3       2827.97       2821.84       171.37 o                         
 -14  16   3       6798.92       6979.03       238.55 o                         
 -12  16   3       2909.97       2971.06       161.59 o                         
 -10  16   3        710.40        607.05        61.39 o                         
  -8  16   3        235.78        317.86        62.71 o                         
  -6  16   3        462.60        403.10        35.74 o                         
  -4  16   3        907.06        769.93        63.15 o                         
  -2  16   3       5634.97       5490.14        94.54 o                         
   0  16   3       4033.64       3882.19        90.35 o                         
   2  16   3          2.46          7.86        19.89 o                         
   4  16   3       1067.13       1019.44        75.89 o                         
   6  16   3        869.53        809.94        73.69 o                         
   8  16   3       2686.69       2724.79       157.55 o                         
  10  16   3       8161.84       8311.49       414.89 o                         
  12  16   3        509.44        474.52        61.82 o                         
  14  16   3       5641.82       6004.78       364.98 o                         
  16  16   3         27.33        145.93        47.29 o                         
  18  16   3         29.88          6.94        38.99 o                         
  20  16   3        320.45        340.52        87.99 o                         
  22  16   3        150.72        221.52       149.98 o                         
  24  16   3        472.71        521.94        80.17 o                         
 -25  17   3       4835.79       4762.88       344.76 o                         
 -23  17   3       2117.31       2298.76       265.36 o                         
 -21  17   3        209.25        174.96        31.23 o                         
 -19  17   3       1414.65       1517.60       136.47 o                         
 -17  17   3       3570.09       3569.30       382.15 o                         
 -15  17   3       2376.93       2434.48       137.25 o                         
 -13  17   3        663.25        555.71        58.47 o                         
 -11  17   3       4272.44       4219.39       105.68 o                         
  -9  17   3         15.85         40.79        20.84 o                         
  -7  17   3       7002.70       7437.90       212.04 o                         
  -5  17   3        605.85        595.91        50.17 o                         
  -3  17   3       5796.17       6275.95       182.51 o                         
  -1  17   3       5108.37       5277.47       133.54 o                         
   1  17   3          7.85         53.52        20.13 o                         
   3  17   3      18860.82      20352.31       391.97 o                         
   5  17   3       4694.91       4893.29       243.50 o                         
   7  17   3      15376.44      15723.31       282.74 o                         
   9  17   3       1347.05       1099.83       103.94 o                         
  11  17   3       5403.88       5382.87       330.56 o                         
  13  17   3        937.53       1066.28       166.88 o                         
  15  17   3       1112.45       1180.97       168.74 o                         
  17  17   3        912.59        824.09       104.47 o                         
  19  17   3       1353.59       1412.40       168.51 o                         
  21  17   3       1720.02       2067.59       270.23 o                         
 -22  18   3       2104.40       2074.83       172.46 o                         
 -20  18   3       1944.66       2100.19       220.36 o                         
 -18  18   3       3598.88       3633.09       223.18 o                         
 -16  18   3       3245.44       3461.78       162.66 o                         
 -14  18   3         16.70         63.80        20.14 o                         
 -12  18   3         29.58         12.26        23.47 o                         
 -10  18   3        206.87        158.64        32.37 o                         
  -8  18   3        128.55         91.92        23.48 o                         
  -6  18   3       2738.21       2535.85       164.88 o                         
  -4  18   3        756.05        755.27        61.40 o                         
  -2  18   3       3603.06       3608.75       160.94 o                         
   0  18   3       2199.91       2161.30       111.73 o                         
   2  18   3        154.60        155.61        32.61 o                         
   4  18   3       6048.64       6212.91       176.07 o                         
   6  18   3       6717.64       6661.46       161.11 o                         
   8  18   3       2311.97       2181.12       152.04 o                         
  10  18   3       5419.12       5617.41       273.11 o                         
  12  18   3       1466.43       1373.15       178.47 o                         
  14  18   3       1006.84       1125.31       115.16 o                         
  16  18   3         43.21         85.72        82.27 o                         
  18  18   3        169.52        256.61        60.47 o                         
 -19  19   3        242.13        193.06        39.68 o                         
 -17  19   3        125.93        136.61        34.17 o                         
 -15  19   3        504.77        409.97        55.82 o                         
 -13  19   3       2201.81       2134.66       143.85 o                         
 -11  19   3       3054.23       3143.78       197.99 o                         
  -9  19   3       5616.37       5560.25       209.09 o                         
  -7  19   3       3824.96       3435.24       302.15 o                         
  -5  19   3       1030.12       1069.37        87.16 o                         
  -3  19   3        407.49        399.17        50.85 o                         
  -1  19   3       1272.36       1263.65       113.71 o                         
   1  19   3        246.57        309.79        50.23 o                         
   3  19   3       2037.12       1903.38       108.72 o                         
   5  19   3        516.81        445.25        43.18 o                         
   7  19   3       3685.71       3268.45       141.52 o                         
   9  19   3        126.38         95.40        38.56 o                         
  11  19   3       1581.05       1442.42       142.95 o                         
  13  19   3       2702.22       2776.55       234.99 o                         
  15  19   3         88.94        265.94        74.19 o                         
 -14  20   3        282.55        280.35        52.47 o                         
 -12  20   3       1906.58       1929.76       186.66 o                         
 -10  20   3        153.84        132.28        60.54 o                         
  -8  20   3        167.91         95.24        40.00 o                         
  -6  20   3        182.81        133.25        28.89 o                         
  -4  20   3         84.13        104.92        25.65 o                         
  -2  20   3         79.30         26.31        20.31 o                         
   0  20   3       2281.15       2145.53       249.91 o                         
   2  20   3        257.05        195.13        31.41 o                         
   4  20   3       4650.12       4904.53       268.15 o                         
   6  20   3       4813.58       4874.06       246.36 o                         
   8  20   3        316.97        296.99        70.87 o                         
  10  20   3       6081.83       6958.31       304.44 o                         
  12  20   3          7.93         95.59       100.27 o                         
  -9  21   3       4009.17       4012.19       136.43 o                         
  -7  21   3        486.14        412.17        68.83 o                         
  -5  21   3        958.62        767.71        74.23 o                         
  -3  21   3        536.63        495.82        78.33 o                         
  -1  21   3         21.16        107.30        48.10 o                         
   1  21   3        917.57        897.90       140.60 o                         
   3  21   3       1298.32       1140.48       171.93 o                         
   5  21   3        852.01        904.14        76.38 o                         
 -40   0   4         46.51        250.62       132.71 o                         
 -38   0   4        154.36         55.26        69.32 o                         
 -36   0   4       4154.78       4007.48       573.52 o                         
 -34   0   4       1235.06       1495.34       193.64 o                         
 -32   0   4        439.05        361.13        97.93 o                         
 -30   0   4       5830.28       5830.40       485.46 o                         
 -28   0   4      13343.30      13365.33       530.10 o                         
 -26   0   4      40454.93      35972.57       901.60 o                         
 -24   0   4      21819.82      22088.24      8255.95 o                         
 -22   0   4      94099.30      97802.33     36492.56 o                         
 -20   0   4       8143.14       8259.66       244.45 o                         
 -18   0   4      22869.30      21619.80       458.32 o                         
 -16   0   4       4733.90       4448.53       208.93 o                         
 -14   0   4       4100.01       5004.29       169.47 o                         
 -12   0   4       2212.62       2238.57       246.92 o                         
 -10   0   4       2574.94       2666.55       211.15 o                         
  -8   0   4       6664.84       7327.47       312.54 o                         
  -6   0   4      47224.85      49872.69       477.32 o                         
  -4   0   4         72.08         94.73        19.79 o                         
  -2   0   4      54924.29      51441.78       341.52 o                         
   0   0   4     122629.89     125731.31      1068.10 o                         
   2   0   4         27.52         98.08        24.45 o                         
   4   0   4     105788.65     102734.90      1414.56 o                         
   6   0   4      46012.03      51250.95       722.02 o                         
   8   0   4      47113.56      46681.46       464.49 o                         
  10   0   4      43413.92      46284.55       511.11 o                         
  12   0   4      18718.40      18879.99       436.86 o                         
  14   0   4       6727.04       6012.45       280.96 o                         
  16   0   4        240.57        245.44        74.00 o                         
  18   0   4       5646.33       4893.53       342.88 o                         
  20   0   4       2576.96       2823.35       250.45 o                         
  22   0   4      21816.86      23110.71       620.39 o                         
  24   0   4       8510.09       8393.35       463.01 o                         
  26   0   4      61273.90      64065.11     15994.14 o                         
  28   0   4        210.49        352.00        97.68 o                         
  30   0   4      43937.84      44116.29     11155.12 o                         
  32   0   4         58.90         70.06        82.39 o                         
  34   0   4       2883.66       2524.47       341.64 o                         
 -39   1   4          0.73         86.74        54.69 o                         
 -37   1   4         99.94        144.82        45.09 o                         
 -35   1   4        751.71        720.12        87.11 o                         
 -33   1   4        906.54        906.28        90.98 o                         
 -31   1   4         17.12         30.94        46.25 o                         
 -29   1   4         65.06         96.36        42.85 o                         
 -27   1   4         17.17        114.81        74.13 o                         
 -25   1   4       2506.47       2589.04       187.94 o                         
 -23   1   4         38.21        -13.94        51.11 o                         
 -21   1   4       4346.97       4272.53       284.91 o                         
 -19   1   4       2637.41       3104.89       236.70 o                         
 -17   1   4       5855.73       6301.84       239.50 o                         
 -15   1   4         11.88        114.06        35.98 o                         
 -13   1   4       3698.58       4252.04       140.97 o                         
 -11   1   4       2630.42       2946.67        88.69 o                         
  -9   1   4       5504.24       6071.12       306.25 o                         
  -7   1   4       1701.34       2083.11       138.63 o                         
  -5   1   4        936.63       1266.18        64.44 o                         
  -3   1   4       5078.26       5100.93        62.80 o                         
  -1   1   4        270.89        500.28        38.53 o                         
   1   1   4        143.87        171.66        16.90 o                         
   3   1   4       1020.03       1144.39        66.72 o                         
   5   1   4       1321.91       1577.22        71.47 o                         
   7   1   4       8985.61       9292.96       168.73 o                         
   9   1   4        280.41        419.55       106.93 o                         
  11   1   4       2126.49       2144.20       155.64 o                         
  13   1   4         25.90         20.12        40.49 o                         
  15   1   4        908.98        874.18        87.19 o                         
  17   1   4          1.06         79.86        85.10 o                         
  19   1   4          0.27         42.73        44.40 o                         
  21   1   4        115.56        276.38        58.86 o                         
  23   1   4        182.43        191.12        48.65 o                         
  25   1   4       6794.65       6861.29       432.79 o                         
  27   1   4        663.06        724.94       101.21 o                         
  29   1   4         10.14         81.96        64.19 o                         
  31   1   4        754.88        713.56       126.42 o                         
  33   1   4       1278.80       1192.44       130.25 o                         
  35   1   4        271.38         98.12        59.91 o                         
 -38   2   4       3706.00       3552.11       306.06 o                         
 -36   2   4       1873.71       1790.30       232.86 o                         
 -34   2   4         78.56          0.81        50.02 o                         
 -32   2   4        397.05        390.85        80.08 o                         
 -30   2   4       3939.18       4257.38       273.34 o                         
 -28   2   4       9929.77       9852.27       244.26 o                         
 -26   2   4      19782.27      19487.80       374.56 o                         
 -24   2   4      45932.02      46611.19       731.00 o                         
 -22   2   4       8988.99       9589.12       636.31 o                         
 -20   2   4       2699.80       3188.17       262.96 o                         
 -18   2   4      15433.96      16119.07       320.53 o                         
 -16   2   4      17049.53      16553.65       456.10 o                         
 -14   2   4       9170.15       9213.22       171.27 o                         
 -12   2   4        260.17        162.46        23.20 o                         
 -10   2   4       3062.28       2472.09        86.13 o                         
  -8   2   4        548.27        670.21        67.90 o                         
  -6   2   4      51799.99      51400.30       351.28 o                         
  -4   2   4       6299.17       5914.55        72.00 o                         
  -2   2   4      49323.25      48548.00       193.77 o                         
   0   2   4       1737.42       2322.39        50.90 o                         
   2   2   4      11561.36      11662.55       106.12 o                         
   4   2   4      98314.55      95856.48       751.74 o                         
   6   2   4       8037.19       8295.92       140.41 o                         
   8   2   4     111921.45     118549.08       601.82 o                         
  10   2   4       4356.35       4708.64       147.50 o                         
  12   2   4       2890.97       2822.71       239.45 o                         
  14   2   4       3619.33       3535.90       173.15 o                         
  16   2   4       6301.51       5732.15       236.46 o                         
  18   2   4        337.11        385.95        67.76 o                         
  20   2   4       5539.20       5646.46       526.37 o                         
  22   2   4         98.03         65.48        32.93 o                         
  24   2   4        371.49        280.36        63.45 o                         
  26   2   4      16347.31      16293.40       424.18 o                         
  28   2   4        984.62       1028.62       141.08 o                         
  30   2   4      20612.22      21862.61       725.84 o                         
  32   2   4        998.77        940.82        90.37 o                         
  34   2   4         68.96         66.83        56.86 o                         
 -39   3   4          0.13         43.99        82.64 o                         
 -37   3   4        806.97        974.79        96.21 o                         
 -35   3   4       2413.10       2195.21       263.57 o                         
 -33   3   4        357.79        291.99        62.87 o                         
 -31   3   4       3245.71       2947.17       202.43 o                         
 -29   3   4         21.37         17.50        46.74 o                         
 -27   3   4        267.42        422.79        69.44 o                         
 -25   3   4         18.61        -29.10        58.03 o                         
 -23   3   4         13.90         27.15        45.63 o                         
 -21   3   4      14300.88      14890.34       592.64 o                         
 -19   3   4         98.96        208.96        43.29 o                         
 -17   3   4       2173.99       2196.33       116.85 o                         
 -15   3   4        266.31        366.89        58.71 o                         
 -13   3   4      12726.52      14183.42       227.25 o                         
 -11   3   4       5874.12       5462.57       142.08 o                         
  -9   3   4        829.51        955.31        90.32 o                         
  -7   3   4       4243.91       4141.36       152.36 o                         
  -5   3   4      10136.85      10476.21       140.15 o                         
  -3   3   4         38.84         59.59        13.75 o                         
  -1   3   4      24390.85      23773.39       362.30 o                         
   1   3   4      30991.71      32095.80       223.73 o                         
   3   3   4      18918.99      19989.65       151.41 o                         
   5   3   4      27772.78      28507.47       548.11 o                         
   7   3   4        471.94        537.45        49.52 o                         
   9   3   4       2286.99       2639.05        84.60 o                         
  11   3   4       3330.80       3324.57       177.35 o                         
  13   3   4       1756.04       1961.87       140.14 o                         
  15   3   4       9495.78       9330.07       426.75 o                         
  17   3   4       1485.92       1618.22       164.28 o                         
  19   3   4       3450.11       3621.26       335.98 o                         
  21   3   4       4494.12       4429.06       174.32 o                         
  23   3   4         15.08         22.89        36.01 o                         
  25   3   4         68.22         22.13        65.99 o                         
  27   3   4        153.12        271.53        57.72 o                         
  29   3   4        927.52        958.21       133.82 o                         
  31   3   4        244.25        257.48        71.89 o                         
  33   3   4        435.75        474.51        71.64 o                         
  35   3   4       1909.15       1669.35       171.15 o                         
 -38   4   4       2048.95       2248.13       280.16 o                         
 -36   4   4        496.17        511.99       110.51 o                         
 -34   4   4        614.22        771.68        95.31 o                         
 -32   4   4       3077.03       3447.04       261.43 o                         
 -30   4   4       7589.70       8271.11       493.91 o                         
 -28   4   4       5467.28       6135.56       323.25 o                         
 -26   4   4      11150.05      10217.46       504.25 o                         
 -24   4   4       1730.45       2043.20       150.01 o                         
 -22   4   4      11147.99      11033.85       378.03 o                         
 -20   4   4       5183.32       5499.07       230.60 o                         
 -18   4   4        987.60       1158.82        99.37 o                         
 -16   4   4       2783.70       2987.52       139.29 o                         
 -14   4   4      17214.79      17181.92       434.02 o                         
 -12   4   4       8920.67       8769.91       168.03 o                         
 -10   4   4     113998.83     115513.80      1054.29 o                         
  -8   4   4      10892.03      10145.19       124.36 o                         
  -6   4   4     108837.36     111041.57      1943.43 o                         
  -4   4   4      11866.01      11780.92       114.57 o                         
  -2   4   4      25664.09      25448.56       296.88 o                         
   0   4   4      27735.58      28042.69       220.24 o                         
   2   4   4        137.29        105.45        10.31 o                         
   4   4   4      25301.88      24353.92       314.11 o                         
   6   4   4      11871.94      12601.79       172.82 o                         
   8   4   4      31465.73      30836.85       300.52 o                         
  10   4   4       9566.57       9847.32       187.12 o                         
  12   4   4      72753.32      74872.43       689.19 o                         
  14   4   4         70.66        196.01        46.84 o                         
  16   4   4      15594.42      16219.45       415.10 o                         
  18   4   4       1065.41        997.12       102.62 o                         
  20   4   4        312.45        275.59        72.51 o                         
  22   4   4      24658.31      25820.01       517.77 o                         
  24   4   4        460.75        490.94       107.92 o                         
  26   4   4       7474.88       7242.19       302.59 o                         
  28   4   4       1189.98       1189.18       246.30 o                         
  30   4   4       3472.46       3617.86       302.68 o                         
  32   4   4       5871.90       5835.42       405.90 o                         
  34   4   4       2952.83       2709.43       202.79 o                         
 -37   5   4         52.04        119.50        68.82 o                         
 -35   5   4       1427.77       1564.64       223.26 o                         
 -33   5   4       3735.30       4013.46       229.53 o                         
 -31   5   4       2156.99       2608.38       214.49 o                         
 -29   5   4        913.38        887.75        93.23 o                         
 -27   5   4       3561.85       3988.99       320.59 o                         
 -25   5   4        279.02        198.83        53.41 o                         
 -23   5   4         62.34        107.00        34.04 o                         
 -21   5   4       1187.15       1322.05       107.24 o                         
 -19   5   4       7231.44       6949.96       249.88 o                         
 -17   5   4      23840.91      25014.03       366.18 o                         
 -15   5   4       8794.37       8733.49       225.32 o                         
 -13   5   4      15533.00      15361.36       258.54 o                         
 -11   5   4          5.24         41.84        21.51 o                         
  -9   5   4        444.56        410.12        31.06 o                         
  -7   5   4      12948.15      13270.25       137.26 o                         
  -5   5   4       6795.97       5562.05       101.12 o                         
  -3   5   4         17.08         35.87         8.96 o                         
  -1   5   4       2394.36       2005.02        50.30 o                         
   1   5   4      13713.99      13850.98       110.84 o                         
   3   5   4        627.82        616.89        37.94 o                         
   5   5   4       5039.97       5278.29       118.78 o                         
   7   5   4      14674.30      14348.39       237.09 o                         
   9   5   4      26691.30      27261.85       424.63 o                         
  11   5   4       2441.63       2404.06       301.31 o                         
  13   5   4      13937.31      13942.02       390.24 o                         
  15   5   4       7727.26       7416.56       295.66 o                         
  17   5   4        686.33        688.19       120.13 o                         
  19   5   4       4117.28       4686.23       358.14 o                         
  21   5   4       9369.06       9462.83       331.38 o                         
  23   5   4       3405.06       3649.43       270.54 o                         
  25   5   4       7332.19       7677.46       331.13 o                         
  27   5   4         49.56        159.27        64.14 o                         
  29   5   4        223.18        200.10        66.60 o                         
  31   5   4        872.59       1025.18       151.24 o                         
  33   5   4       1234.27       1242.16        94.88 o                         
 -38   6   4        117.75        182.11        91.02 o                         
 -36   6   4       4046.90       3923.47       387.81 o                         
 -34   6   4       2481.65       2283.24       239.07 o                         
 -32   6   4       5813.12       6183.03       341.99 o                         
 -30   6   4       4386.25       5004.54       373.98 o                         
 -28   6   4       6671.84       7499.36       440.27 o                         
 -26   6   4       1427.17       1656.68       153.45 o                         
 -24   6   4      17402.62      17323.61       408.99 o                         
 -22   6   4        225.77        345.38        77.95 o                         
 -20   6   4       5026.98       4827.68       498.28 o                         
 -18   6   4      14697.63      14649.61       388.80 o                         
 -16   6   4       6328.76       6140.19       258.57 o                         
 -14   6   4      34732.93      36608.05       520.11 o                         
 -12   6   4      10344.84       9712.77       211.28 o                         
 -10   6   4      56520.91      54780.60       355.26 o                         
  -8   6   4      11451.56      10774.61       136.29 o                         
  -6   6   4      78979.69      80398.50       558.17 o                         
  -4   6   4        761.49        752.20        53.19 o                         
  -2   6   4      32804.17      33275.83       262.16 o                         
   0   6   4        184.34        191.55        15.10 o                         
   2   6   4       2453.76       2254.34        65.12 o                         
   4   6   4       4135.57       3636.97       105.85 o                         
   6   6   4      13018.54      13434.83       160.31 o                         
   8   6   4      44062.84      45322.33       345.12 o                         
  10   6   4       4627.82       4372.53       146.60 o                         
  12   6   4      19401.72      19180.71       296.49 o                         
  14   6   4       7856.86       7838.36       282.52 o                         
  16   6   4      15290.14      15319.08       704.75 o                         
  18   6   4       8709.10       9570.27       361.86 o                         
  20   6   4       1381.26       1357.48       246.92 o                         
  22   6   4        164.91        143.28        46.05 o                         
  24   6   4        101.99         71.40        29.26 o                         
  26   6   4       3559.38       3752.36       279.93 o                         
  28   6   4       1561.04       1397.17       121.79 o                         
  30   6   4       2274.86       2219.35       220.88 o                         
  32   6   4       1443.94       1379.30       343.62 o                         
  34   6   4         28.07         89.47        38.32 o                         
 -37   7   4        155.21        156.29        56.29 o                         
 -35   7   4       1189.18       1148.96       126.05 o                         
 -33   7   4       4246.24       4310.36       364.38 o                         
 -31   7   4         26.62         98.28        36.22 o                         
 -29   7   4       5790.37       5397.36       282.69 o                         
 -27   7   4       4935.25       5027.91       259.87 o                         
 -25   7   4       6084.53       6174.15       295.27 o                         
 -23   7   4        992.23       1066.58        90.79 o                         
 -21   7   4        242.20        224.34        53.18 o                         
 -19   7   4       3647.96       3773.19       287.95 o                         
 -17   7   4        443.05        504.41        88.31 o                         
 -15   7   4       5335.66       5485.96       214.33 o                         
 -13   7   4       4059.88       3885.89       118.17 o                         
 -11   7   4      14884.80      14589.99       176.50 o                         
  -9   7   4       1786.85       1758.05        62.21 o                         
  -7   7   4      24347.17      24225.71       321.84 o                         
  -5   7   4      14081.08      13859.04       160.03 o                         
  -3   7   4       2381.06       2314.78        80.90 o                         
  -1   7   4      13833.53      13425.79       147.98 o                         
   1   7   4       6371.95       6365.42       143.41 o                         
   3   7   4      16448.20      16204.16       248.70 o                         
   5   7   4       8181.75       8470.11       161.57 o                         
   7   7   4      10191.79      10064.15       132.08 o                         
   9   7   4       1517.23       1248.05        79.86 o                         
  11   7   4       2110.77       1967.47       272.45 o                         
  13   7   4      23085.08      24795.04      1019.51 o                         
  15   7   4      11939.16      11823.96       381.60 o                         
  17   7   4        441.42        709.21       187.97 o                         
  19   7   4       1232.72       1035.59       153.80 o                         
  21   7   4       9015.69       9401.46       278.67 o                         
  23   7   4        123.40        183.55        45.17 o                         
  25   7   4        396.52        402.95       109.77 o                         
  27   7   4       1387.23       1173.42       171.81 o                         
  29   7   4       1863.51       1922.29       262.09 o                         
  31   7   4        155.18        204.40        50.40 o                         
  33   7   4        418.82        411.60        97.07 o                         
 -36   8   4       1005.35        999.97        96.71 o                         
 -34   8   4       3878.51       4005.51       250.65 o                         
 -32   8   4       1439.03       1644.34       146.54 o                         
 -30   8   4       2133.03       2028.11       168.81 o                         
 -28   8   4       7281.25       7444.23       290.18 o                         
 -26   8   4       1137.86        991.45       107.86 o                         
 -24   8   4       3055.24       3075.26       218.19 o                         
 -22   8   4       5264.23       4922.96       159.91 o                         
 -20   8   4         10.58         68.76       100.52 o                         
 -18   8   4       1009.44       1127.97       118.48 o                         
 -16   8   4       2026.57       2110.70       118.51 o                         
 -14   8   4      15623.60      15700.70       255.96 o                         
 -12   8   4      29143.71      30087.24       218.45 o                         
 -10   8   4      46942.92      47336.14       498.96 o                         
  -8   8   4       3762.18       3894.87        96.71 o                         
  -6   8   4      44688.68      43631.93       385.45 o                         
  -4   8   4       2033.03       1761.69       132.40 o                         
  -2   8   4      18055.46      17572.68       147.37 o                         
   0   8   4         59.06        124.57        21.25 o                         
   2   8   4        227.97        203.32        24.27 o                         
   4   8   4       4704.29       4138.72       130.77 o                         
   6   8   4       8328.30       8061.11       145.49 o                         
   8   8   4      12490.61      12075.29       191.74 o                         
  10   8   4      16512.55      16629.83       220.21 o                         
  12   8   4      31480.38      30425.60       670.71 o                         
  14   8   4       2696.41       2763.84       252.47 o                         
  16   8   4       4390.37       4418.52       309.45 o                         
  18   8   4       1002.89       1036.31       105.95 o                         
  20   8   4       1963.50       2081.14       134.90 o                         
  22   8   4       7673.38       7658.75       195.12 o                         
  24   8   4       6133.45       6254.82       294.78 o                         
  26   8   4       6970.98       7431.78       341.15 o                         
  28   8   4        807.27        730.22        82.05 o                         
  30   8   4       2090.16       1870.38       219.77 o                         
  32   8   4        214.73        125.61        54.70 o                         
 -35   9   4       1304.30       1140.20       129.91 o                         
 -33   9   4       1391.70       1338.53       153.72 o                         
 -31   9   4          4.63         24.98        44.62 o                         
 -29   9   4          6.75         72.54        33.76 o                         
 -27   9   4       1068.16       1043.34       116.62 o                         
 -25   9   4         22.59         35.24        56.00 o                         
 -23   9   4        603.62        705.88        60.23 o                         
 -21   9   4       3264.52       3542.42       238.10 o                         
 -19   9   4       1031.49       1155.27       109.23 o                         
 -17   9   4        417.18        487.18        59.23 o                         
 -15   9   4       2086.77       2083.16       100.88 o                         
 -13   9   4         68.17         82.36        17.13 o                         
 -11   9   4       3142.11       2769.93       137.18 o                         
  -9   9   4       1722.87       1705.19       110.95 o                         
  -7   9   4       6294.08       6012.12       164.96 o                         
  -5   9   4        657.07        573.33        70.48 o                         
  -3   9   4         73.12         18.82        12.15 o                         
  -1   9   4       5048.09       4903.37       120.96 o                         
   1   9   4       5093.15       4990.32       140.53 o                         
   3   9   4       2486.69       2591.57       147.25 o                         
   5   9   4       3743.86       3853.17       158.83 o                         
   7   9   4       1089.99       1161.21        91.43 o                         
   9   9   4       3443.62       3415.77       178.68 o                         
  11   9   4         26.55         13.05        15.67 o                         
  13   9   4        454.82        448.71        84.81 o                         
  15   9   4       3783.02       3694.39       102.38 o                         
  17   9   4        503.35        400.86        55.58 o                         
  19   9   4       4843.15       5018.72       219.87 o                         
  21   9   4       1793.16       1571.43       148.40 o                         
  23   9   4         63.08        101.25        55.87 o                         
  25   9   4          1.38         -2.48        21.28 o                         
  27   9   4        336.43        391.42        91.76 o                         
  29   9   4        567.63        417.23        73.25 o                         
  31   9   4         14.84         57.58       140.36 o                         
 -34  10   4       2172.02       2018.95       187.76 o                         
 -32  10   4        674.79        618.38        75.48 o                         
 -30  10   4       5086.85       4937.77       319.96 o                         
 -28  10   4       2403.15       2568.17       208.19 o                         
 -26  10   4       4580.72       4631.51       214.32 o                         
 -24  10   4       3640.50       3371.31       200.04 o                         
 -22  10   4        689.02        785.41        66.97 o                         
 -20  10   4       2195.63       2129.74       111.10 o                         
 -18  10   4       5171.81       5194.76       141.12 o                         
 -16  10   4        366.75        396.28        35.79 o                         
 -14  10   4      18229.02      18576.99       373.02 o                         
 -12  10   4       6083.88       5556.84       138.18 o                         
 -10  10   4      34983.66      36206.60       435.76 o                         
  -8  10   4      14057.48      14202.67       301.34 o                         
  -6  10   4      25289.79      25973.43       304.75 o                         
  -4  10   4       2189.85       2207.34       120.77 o                         
  -2  10   4       4339.11       3901.40        70.58 o                         
   0  10   4        665.61        712.00        53.27 o                         
   2  10   4       1539.74       1666.86       121.78 o                         
   4  10   4      10861.93      10798.72       303.26 o                         
   6  10   4        690.49        700.52        83.42 o                         
   8  10   4      41895.34      44716.98       653.76 o                         
  10  10   4         11.83         96.42        23.23 o                         
  12  10   4      26445.20      27124.16       567.48 o                         
  14  10   4        673.58        455.05       111.91 o                         
  16  10   4       7599.29       7826.91       532.83 o                         
  18  10   4       1143.26        989.85        54.59 o                         
  20  10   4        896.84        934.35        84.93 o                         
  22  10   4       3776.65       3897.20       349.04 o                         
  24  10   4         19.98        109.40        42.55 o                         
  26  10   4      11385.74      11137.71       409.98 o                         
  28  10   4       1522.29       1223.38       221.51 o                         
  30  10   4       4971.89       4715.55       253.95 o                         
 -33  11   4       1708.67       1633.62       157.41 o                         
 -31  11   4       1800.34       2066.19       192.01 o                         
 -29  11   4         67.31        149.72        40.95 o                         
 -27  11   4       5234.89       4641.60       427.86 o                         
 -25  11   4         94.24        123.34        32.75 o                         
 -23  11   4        828.73        849.21        74.08 o                         
 -21  11   4       6773.36       7539.86       437.11 o                         
 -19  11   4       1931.88       2015.73       134.62 o                         
 -17  11   4       1525.83       1478.53       111.47 o                         
 -15  11   4      10329.81       9953.77       225.71 o                         
 -13  11   4       2078.04       2262.43       134.73 o                         
 -11  11   4       6302.60       6474.33       195.30 o                         
  -9  11   4       2354.05       2154.39       104.40 o                         
  -7  11   4       2363.61       2250.90       136.89 o                         
  -5  11   4      11116.88      11129.47       240.42 o                         
  -3  11   4        636.19        642.81        60.04 o                         
  -1  11   4       6482.00       6023.80       182.61 o                         
   1  11   4       1462.48       1482.79        91.58 o                         
   3  11   4        401.48        402.08        49.24 o                         
   5  11   4        174.66         79.17        62.51 o                         
   7  11   4       1628.88       1704.90       127.49 o                         
   9  11   4       9460.56       9352.44       310.59 o                         
  11  11   4       8874.11       8785.99       232.70 o                         
  13  11   4         76.26         61.35        26.39 o                         
  15  11   4       1708.71       1248.67        23.93 o                         
  17  11   4       1162.14       1016.88       170.80 o                         
  19  11   4        978.79        908.95        70.03 o                         
  21  11   4        160.75        145.97        30.83 o                         
  23  11   4       3221.40       3136.50       135.97 o                         
  25  11   4       2270.17       2413.43       163.45 o                         
  27  11   4        501.52        420.58       112.98 o                         
  29  11   4        242.69        311.80       123.83 o                         
 -32  12   4       1191.52       1223.69        88.69 o                         
 -30  12   4      16550.93      16639.25       319.00 o                         
 -28  12   4        612.96        727.19        67.50 o                         
 -26  12   4       4949.66       4951.52       141.87 o                         
 -24  12   4        197.77        245.40        36.64 o                         
 -22  12   4         50.55        135.61        38.04 o                         
 -20  12   4       7202.34       7513.29       214.70 o                         
 -18  12   4        165.52        161.32        34.49 o                         
 -16  12   4      11069.71      11019.33       395.16 o                         
 -14  12   4      15460.96      15716.78       322.64 o                         
 -12  12   4        413.94        412.53        47.01 o                         
 -10  12   4      32386.97      33427.11       459.73 o                         
  -8  12   4       7579.28       7601.05       201.05 o                         
  -6  12   4       7076.31       6859.26       172.10 o                         
  -4  12   4       2715.73       2603.75        94.91 o                         
  -2  12   4        410.52        259.45        49.18 o                         
   0  12   4        569.67        507.50        67.65 o                         
   2  12   4       3216.05       2995.02       129.39 o                         
   4  12   4        436.35        387.94        52.27 o                         
   6  12   4       8259.15       7936.62       196.11 o                         
   8  12   4       8410.95       8065.68       215.14 o                         
  10  12   4       9431.74       9181.82       273.99 o                         
  12  12   4      47365.71      50700.95      8941.56 o                         
  14  12   4          4.05         44.75        32.05 o                         
  16  12   4       8798.27       8645.73       352.50 o                         
  18  12   4       2391.76       2290.04       146.42 o                         
  20  12   4       2469.56       2430.70       227.80 o                         
  22  12   4       6527.17       6986.42       356.08 o                         
  24  12   4       1101.73        946.46       202.40 o                         
  26  12   4       1942.01       1782.88       160.56 o                         
  28  12   4        115.97         66.92        77.21 o                         
 -31  13   4        449.31        423.79        70.36 o                         
 -29  13   4         31.36         11.53        25.23 o                         
 -27  13   4        189.45        207.17        61.70 o                         
 -25  13   4        980.42        872.39        73.98 o                         
 -23  13   4         49.33         93.56        38.82 o                         
 -21  13   4          6.28         77.92        26.05 o                         
 -19  13   4         68.08         37.07        24.67 o                         
 -17  13   4        234.12        303.22        32.31 o                         
 -15  13   4        512.40        516.53        49.06 o                         
 -13  13   4       3474.40       3628.52       181.80 o                         
 -11  13   4       1403.64       1366.20        88.54 o                         
  -9  13   4       1062.00        881.94        84.17 o                         
  -7  13   4        655.57        625.43        57.52 o                         
  -5  13   4         11.89         34.44        35.21 o                         
  -3  13   4       4597.26       4087.52        99.03 o                         
  -1  13   4        737.56        596.50        70.37 o                         
   1  13   4        704.37        683.30        53.56 o                         
   3  13   4         15.83         47.74        23.42 o                         
   5  13   4        246.37        167.11        38.51 o                         
   7  13   4       1730.55       1746.36       112.04 o                         
   9  13   4       1662.71       1435.79       112.59 o                         
  11  13   4         10.03         48.64        18.63 o                         
  13  13   4         18.88         69.14        31.07 o                         
  15  13   4        506.15        571.02        71.85 o                         
  17  13   4         13.67        122.29        38.48 o                         
  19  13   4       1732.11       1626.46       151.09 o                         
  21  13   4       2947.60       2899.61       202.63 o                         
  23  13   4        707.30        639.99       100.12 o                         
  25  13   4        555.02        549.81       118.16 o                         
  27  13   4        715.34        794.78        97.80 o                         
 -30  14   4      15392.98      15757.69       399.70 o                         
 -28  14   4         42.10         98.45        61.97 o                         
 -26  14   4      10379.99      10899.56       278.80 o                         
 -24  14   4       1794.10       1810.97       126.05 o                         
 -22  14   4       1353.82       1271.64        98.36 o                         
 -20  14   4       6269.47       6130.90       281.86 o                         
 -18  14   4       1450.65       1547.34       177.15 o                         
 -16  14   4       8786.26       8641.49       260.17 o                         
 -14  14   4       8773.52       8727.27       295.67 o                         
 -12  14   4        104.12        107.64        40.27 o                         
 -10  14   4      12914.70      13797.91       456.33 o                         
  -8  14   4       8021.08       7907.61       206.35 o                         
  -6  14   4       4716.75       4793.98       111.88 o                         
  -4  14   4      11952.20      11809.22       364.80 o                         
  -2  14   4       2316.19       2242.71       119.56 o                         
   0  14   4       4346.19       4275.15       140.65 o                         
   2  14   4       1440.71       1395.39        96.31 o                         
   4  14   4       6292.62       5958.04       130.15 o                         
   6  14   4          3.95         55.51        18.36 o                         
   8  14   4      13581.95      13742.89       313.17 o                         
  10  14   4       2374.56       2520.15       131.99 o                         
  12  14   4      13907.59      14518.17       506.30 o                         
  14  14   4         17.38         68.89        66.23 o                         
  16  14   4       1513.97       1709.57       143.69 o                         
  18  14   4       4524.71       4927.02       617.30 o                         
  20  14   4       2441.83       2689.04       208.76 o                         
  22  14   4       8660.76       8797.81       255.82 o                         
  24  14   4       7800.48       8216.34       539.72 o                         
  26  14   4       5529.64       5066.79       621.64 o                         
 -27  15   4        641.54        814.61        81.04 o                         
 -25  15   4        904.32        818.36        63.04 o                         
 -23  15   4       2480.91       2595.55       131.59 o                         
 -21  15   4       2145.87       2083.23       123.26 o                         
 -19  15   4          9.14         97.15        26.17 o                         
 -17  15   4       3769.12       3597.20       241.31 o                         
 -15  15   4        169.83        166.36        33.99 o                         
 -13  15   4       1500.68       1466.84       120.21 o                         
 -11  15   4       2270.01       2062.39       216.88 o                         
  -9  15   4        171.45        220.63        54.15 o                         
  -7  15   4       4977.09       5124.51       110.87 o                         
  -5  15   4       1630.65       1579.37       106.02 o                         
  -3  15   4       1040.48       1090.23        82.48 o                         
  -1  15   4        106.94        123.27        35.78 o                         
   1  15   4        232.57        279.46        38.32 o                         
   3  15   4        238.73        159.30        29.68 o                         
   5  15   4        934.65        995.80        71.50 o                         
   7  15   4        323.61        338.68        46.45 o                         
   9  15   4       2786.41       2692.97       160.60 o                         
  11  15   4       1514.83       1440.95       105.27 o                         
  13  15   4       1786.48       1821.62       163.02 o                         
  15  15   4        168.91        208.37        53.16 o                         
  17  15   4         12.12         85.22        43.15 o                         
  19  15   4          8.34        101.64        41.01 o                         
  21  15   4       1075.43        930.75       126.67 o                         
  23  15   4          6.41        212.59        67.52 o                         
 -26  16   4       1030.04        996.50        99.00 o                         
 -24  16   4       6518.90       6910.83       542.23 o                         
 -22  16   4       1609.73       1584.77       140.36 o                         
 -20  16   4       2530.09       2333.04       152.20 o                         
 -18  16   4       1730.85       1697.98       111.29 o                         
 -16  16   4         71.90        110.05        29.46 o                         
 -14  16   4       5232.85       5009.49       290.88 o                         
 -12  16   4       2176.89       2323.94       180.46 o                         
 -10  16   4       6587.62       6275.15       154.83 o                         
  -8  16   4       1250.27       1156.57        88.84 o                         
  -6  16   4       3421.98       3257.30       132.95 o                         
  -4  16   4        156.18        147.28        42.39 o                         
  -2  16   4       3367.54       3344.76       128.41 o                         
   0  16   4       3959.34       3953.56       119.54 o                         
   2  16   4         13.07         84.20        56.61 o                         
   4  16   4       7996.91       8183.91       218.74 o                         
   6  16   4         28.14        124.79        33.48 o                         
   8  16   4       7584.16       7482.17       172.32 o                         
  10  16   4         66.03         77.22        47.67 o                         
  12  16   4       5033.29       5037.14       310.56 o                         
  14  16   4        733.13        740.31        88.69 o                         
  16  16   4        921.92       1074.92       104.31 o                         
  18  16   4        359.55        437.44        70.87 o                         
  20  16   4         10.42         87.72       118.28 o                         
  22  16   4       1158.26       1037.63       111.74 o                         
 -23  17   4       1744.67       1686.58       132.16 o                         
 -21  17   4       1623.20       1599.62       130.04 o                         
 -19  17   4        967.81        897.30        84.69 o                         
 -17  17   4         29.45        141.82        47.51 o                         
 -15  17   4         27.25         46.23        48.76 o                         
 -13  17   4         53.16        127.62        28.32 o                         
 -11  17   4       1871.60       1741.84        98.39 o                         
  -9  17   4       1949.34       1843.21        89.82 o                         
  -7  17   4       1693.03       1629.95       128.75 o                         
  -5  17   4        591.91        502.63        50.94 o                         
  -3  17   4       2657.69       2622.09       153.86 o                         
  -1  17   4       1359.05       1342.56       113.24 o                         
   1  17   4       5777.98       5682.70       280.81 o                         
   3  17   4       2673.00       2768.71       123.68 o                         
   5  17   4       2722.00       2618.27       184.32 o                         
   7  17   4        781.92        679.36        74.32 o                         
   9  17   4       4274.75       4257.75       231.56 o                         
  11  17   4          5.08         79.03        31.75 o                         
  13  17   4         18.16         74.36        35.20 o                         
  15  17   4        738.03        690.80        68.09 o                         
  17  17   4        202.58        253.62       120.38 o                         
  19  17   4        486.62        559.92        92.38 o                         
 -20  18   4        489.02        451.38        74.83 o                         
 -18  18   4       1947.50       2044.47       176.76 o                         
 -16  18   4       1785.28       1891.21       184.65 o                         
 -14  18   4        972.86       1000.13        83.37 o                         
 -12  18   4        370.75        409.84        49.37 o                         
 -10  18   4       3596.36       3606.37       204.71 o                         
  -8  18   4         77.95         92.65        39.57 o                         
  -6  18   4       9717.64       9940.92       318.81 o                         
  -4  18   4         48.96         79.71        39.08 o                         
  -2  18   4       4409.84       4809.06       306.50 o                         
   0  18   4        405.10        377.25        45.37 o                         
   2  18   4          6.90         62.64        30.00 o                         
   4  18   4       2386.90       2375.65       146.90 o                         
   6  18   4       2988.00       2779.99       164.12 o                         
   8  18   4       5172.87       4804.27       217.21 o                         
  10  18   4        865.71        671.68       105.78 o                         
  12  18   4       1836.28       2030.07       140.79 o                         
  14  18   4         26.91        101.77        50.84 o                         
  16  18   4       1657.01       1586.61       161.50 o                         
 -17  19   4        515.37        414.76        60.04 o                         
 -15  19   4        130.25        157.63        35.53 o                         
 -13  19   4        386.63        414.06        83.01 o                         
 -11  19   4       1625.73       1571.16       135.02 o                         
  -9  19   4         94.68         81.09        27.95 o                         
  -7  19   4       1703.94       1497.20       189.27 o                         
  -5  19   4       2035.80       1922.22       132.52 o                         
  -3  19   4       1171.21       1244.13       106.42 o                         
  -1  19   4       2152.44       1922.52       219.24 o                         
   1  19   4       4563.99       4530.18       194.95 o                         
   3  19   4        129.79        171.81        38.37 o                         
   5  19   4       3402.11       3384.94       162.72 o                         
   7  19   4       1900.78       1927.08       152.84 o                         
   9  19   4         19.06        -10.97        38.76 o                         
  11  19   4         44.20        112.27        69.56 o                         
  13  19   4         95.55        147.64        56.49 o                         
 -12  20   4       1128.06       1047.57        79.65 o                         
 -10  20   4       7600.15       7957.27       191.06 o                         
  -8  20   4        306.87        343.27        50.43 o                         
  -6  20   4       4493.69       4627.30       249.03 o                         
  -4  20   4         12.11         65.39        40.46 o                         
  -2  20   4        415.83        449.36        57.36 o                         
   0  20   4        779.44        699.99       100.64 o                         
   2  20   4         22.10         53.03        21.20 o                         
   4  20   4         38.60         85.82        23.04 o                         
   6  20   4         16.39         98.88        28.39 o                         
   8  20   4       1096.58       1201.75       102.89 o                         
 -39   1   5        168.69        256.91        81.66 o                         
 -37   1   5         64.89         77.66        46.94 o                         
 -35   1   5        842.47        729.40       158.93 o                         
 -33   1   5        404.09        403.23        65.46 o                         
 -31   1   5      12682.64      12103.60       642.46 o                         
 -29   1   5       9130.23       8883.39       300.55 o                         
 -27   1   5      28937.26      28230.21      2181.96 o                         
 -25   1   5      13596.62      13618.58       335.07 o                         
 -23   1   5       8839.38       9361.21       310.92 o                         
 -21   1   5      14636.82      15401.23       377.07 o                         
 -19   1   5       1897.55       2190.25       188.97 o                         
 -17   1   5         71.52         95.63        26.76 o                         
 -15   1   5       7999.95       8211.62       292.31 o                         
 -13   1   5        723.10        826.55        77.11 o                         
 -11   1   5      27105.37      28327.16      1164.18 o                         
  -9   1   5       6873.79       6160.52       136.21 o                         
  -7   1   5      14826.03      15054.22       173.79 o                         
  -5   1   5      72858.00      70638.75       321.06 o                         
  -3   1   5      23191.01      23311.04       193.32 o                         
  -1   1   5      31981.61      30251.59       248.07 o                         
   1   1   5      31203.97      30384.58       217.27 o                         
   3   1   5      12586.32      12697.38       147.86 o                         
   5   1   5       4328.96       3851.85       149.58 o                         
   7   1   5        463.85        349.57        35.49 o                         
   9   1   5       7786.33       7226.44       161.34 o                         
  11   1   5        546.08        496.90        60.15 o                         
  13   1   5       9063.35       9045.51       488.42 o                         
  15   1   5       1057.04       1219.24       158.61 o                         
  17   1   5      13566.75      13027.77       619.38 o                         
  19   1   5        325.71        311.82        54.40 o                         
  21   1   5      10820.94      10161.01       336.95 o                         
  23   1   5      14079.11      14208.13       670.34 o                         
  25   1   5       3645.61       3427.83       255.95 o                         
  27   1   5      18042.17      18189.95       377.78 o                         
  29   1   5        232.48        137.54       108.17 o                         
  31   1   5      13627.32      13364.90      1040.35 o                         
  33   1   5         20.29         98.08        50.77 o                         
 -38   2   5       1601.78       1513.25       151.93 o                         
 -36   2   5       2015.42       1846.65       141.21 o                         
 -34   2   5       5400.43       5236.06       327.71 o                         
 -32   2   5         45.48        118.93        48.10 o                         
 -30   2   5         98.19         73.14        65.62 o                         
 -28   2   5        407.58        343.46        48.09 o                         
 -26   2   5       8837.83       8789.28       489.03 o                         
 -24   2   5       2838.24       3316.51       257.00 o                         
 -22   2   5       8696.50       7983.18       282.64 o                         
 -20   2   5       5458.75       5211.67       330.54 o                         
 -18   2   5          0.84         43.54        38.96 o                         
 -16   2   5       2383.30       2846.98       171.15 o                         
 -14   2   5       4643.23       4531.87       297.98 o                         
 -12   2   5       7478.63       6858.50       291.01 o                         
 -10   2   5        343.29        465.00        47.35 o                         
  -8   2   5      10037.11       9414.14       139.08 o                         
  -6   2   5         27.08         58.18        15.03 o                         
  -4   2   5       1178.84       1210.54        77.50 o                         
  -2   2   5      12690.43      13327.84       183.80 o                         
   0   2   5      12529.48      12335.56       131.56 o                         
   2   2   5      30087.08      30652.08       200.52 o                         
   4   2   5       3060.04       2750.59        87.37 o                         
   6   2   5      15653.51      15879.31       254.22 o                         
   8   2   5       3748.83       3618.28       112.70 o                         
  10   2   5       3224.38       2968.46        91.19 o                         
  12   2   5       1495.06       1537.29       124.49 o                         
  14   2   5      17611.58      18465.37       449.55 o                         
  16   2   5       3902.25       3993.74       258.37 o                         
  18   2   5       1711.40       1765.69       173.14 o                         
  20   2   5         57.41         36.04        28.68 o                         
  22   2   5        445.71        584.98       169.10 o                         
  24   2   5       2489.90       2572.92       267.13 o                         
  26   2   5          6.99        103.07        36.23 o                         
  28   2   5       1503.61       1538.06       159.11 o                         
  30   2   5        335.83        243.64        99.78 o                         
  32   2   5        142.94        112.27        46.62 o                         
 -39   3   5         58.62        112.33        50.02 o                         
 -37   3   5       3036.44       2989.12       200.14 o                         
 -35   3   5       2917.49       3127.73       281.09 o                         
 -33   3   5        472.44        523.39        74.47 o                         
 -31   3   5       2931.40       3348.58       280.09 o                         
 -29   3   5      13416.10      13368.68       512.84 o                         
 -27   3   5       9132.22       8939.58       604.85 o                         
 -25   3   5      20366.75      21502.02       406.72 o                         
 -23   3   5        472.74        665.27        76.17 o                         
 -21   3   5       1686.28       1932.36       152.98 o                         
 -19   3   5       1017.30       1293.37       122.50 o                         
 -17   3   5        219.20        172.89        73.02 o                         
 -15   3   5        746.38        842.98        87.51 o                         
 -13   3   5      12287.70      12779.00       243.64 o                         
 -11   3   5        868.98        914.74        91.75 o                         
  -9   3   5      57968.86      58162.33       516.51 o                         
  -7   3   5      30727.73      31429.25       257.95 o                         
  -5   3   5      64298.70      62500.92       335.56 o                         
  -3   3   5      25686.62      25525.73       193.61 o                         
  -1   3   5      13110.16      12130.79       130.01 o                         
   1   3   5       7138.30       6129.02        87.57 o                         
   3   3   5        121.01        126.96        14.48 o                         
   5   3   5        717.56        845.94        68.33 o                         
   7   3   5       1353.54       1605.27       119.06 o                         
   9   3   5      11754.18      11244.39       206.00 o                         
  11   3   5       1128.09       1320.82       168.60 o                         
  13   3   5       8935.92       8213.55       207.35 o                         
  15   3   5       2066.28       2113.05       214.00 o                         
  17   3   5      18146.30      17908.97       370.53 o                         
  19   3   5        117.95        135.59        54.15 o                         
  21   3   5       3408.45       3146.97       207.30 o                         
  23   3   5       5224.47       4948.65       609.16 o                         
  25   3   5        101.87        127.76        47.56 o                         
  27   3   5       6580.44       6343.67       230.33 o                         
  29   3   5       1040.60       1074.19       119.76 o                         
  31   3   5       2174.30       2113.74       253.28 o                         
  33   3   5       1279.68       1206.08       129.08 o                         
 -38   4   5        465.90        476.14       107.92 o                         
 -36   4   5       2492.23       2139.68       233.96 o                         
 -34   4   5       1972.79       2137.65       232.38 o                         
 -32   4   5        476.89        418.46        87.53 o                         
 -30   4   5        359.46        375.41        54.99 o                         
 -28   4   5        243.54        378.57        59.54 o                         
 -26   4   5       1069.66       1083.18       127.78 o                         
 -24   4   5        197.70         86.11        46.43 o                         
 -22   4   5       9618.83      10240.76       765.68 o                         
 -20   4   5       1014.80       1290.27       131.11 o                         
 -18   4   5         22.03         11.13        58.22 o                         
 -16   4   5       2632.68       2849.12       216.28 o                         
 -14   4   5      10808.92      11233.20       390.98 o                         
 -12   4   5       3758.66       3323.72       214.11 o                         
 -10   4   5       3216.42       2999.99        82.75 o                         
  -8   4   5      13730.86      13647.92       143.39 o                         
  -6   4   5        937.65       1161.94        67.85 o                         
  -4   4   5        665.51        710.62        43.57 o                         
  -2   4   5       3288.05       3363.72        72.43 o                         
   0   4   5      11043.72      10901.35       146.38 o                         
   2   4   5       5681.47       5516.27        87.29 o                         
   4   4   5        190.75        111.53        16.60 o                         
   6   4   5      16375.11      15733.02       233.30 o                         
   8   4   5        303.29        414.01        39.14 o                         
  10   4   5        430.42        467.31        48.37 o                         
  12   4   5        304.77        439.12       129.63 o                         
  14   4   5      15434.54      14951.35       447.33 o                         
  16   4   5        163.31        384.60        60.48 o                         
  18   4   5       6316.91       5966.26       602.75 o                         
  20   4   5         62.29         45.39        91.76 o                         
  22   4   5         11.93         15.17        84.61 o                         
  24   4   5          1.45         90.21        56.61 o                         
  26   4   5        710.21        662.79        76.29 o                         
  28   4   5       2332.07       2396.94       175.27 o                         
  30   4   5       1752.95       1725.13       245.06 o                         
  32   4   5       2689.23       2377.34       292.84 o                         
 -37   5   5       6225.22       5577.73       420.90 o                         
 -35   5   5       1778.67       1893.17       168.29 o                         
 -33   5   5        653.32        630.25        88.96 o                         
 -31   5   5       4890.24       5300.59       259.00 o                         
 -29   5   5       6348.32       6291.44       247.14 o                         
 -27   5   5        901.24        872.81       100.27 o                         
 -25   5   5       3151.02       3429.10       228.59 o                         
 -23   5   5        152.59        145.42        39.87 o                         
 -21   5   5       6509.64       5922.75       295.39 o                         
 -19   5   5       5752.54       5313.38       262.00 o                         
 -17   5   5       3848.10       4103.01       168.52 o                         
 -15   5   5       4699.76       4613.83       182.24 o                         
 -13   5   5      29392.19      29129.23       327.98 o                         
 -11   5   5       1117.90       1215.54        67.06 o                         
  -9   5   5      46115.10      45570.58       427.93 o                         
  -7   5   5       5207.94       4689.52       118.08 o                         
  -5   5   5      46451.81      48536.93       276.37 o                         
  -3   5   5       6157.16       5971.24        94.66 o                         
  -1   5   5       4262.35       4240.48        94.64 o                         
   1   5   5      13923.53      14337.93       152.08 o                         
   3   5   5       2034.22       2185.03        41.95 o                         
   5   5   5      13029.99      13259.36       231.57 o                         
   7   5   5        397.80        333.03        28.15 o                         
   9   5   5      36689.67      38011.37       408.98 o                         
  11   5   5        363.85        400.54        70.34 o                         
  13   5   5      82935.02      85996.52      2604.14 o                         
  15   5   5       1335.18       1294.21       103.72 o                         
  17   5   5      38569.89      40548.59       903.57 o                         
  19   5   5        691.78        536.49        75.19 o                         
  21   5   5        676.68        639.93       173.17 o                         
  23   5   5       2357.07       2373.52       239.53 o                         
  25   5   5       2799.10       2930.42       206.75 o                         
  27   5   5        791.88        823.62       132.22 o                         
  29   5   5        212.17        216.68        64.28 o                         
  31   5   5       4919.46       4984.65       180.90 o                         
  33   5   5       1140.30        928.83       138.13 o                         
 -36   6   5       3897.70       3760.45       340.62 o                         
 -34   6   5        388.69        375.54        65.87 o                         
 -32   6   5       1765.95       1816.20       175.81 o                         
 -30   6   5         78.29         87.92        32.77 o                         
 -28   6   5         11.73         30.45        46.99 o                         
 -26   6   5        694.67        815.24       103.11 o                         
 -24   6   5       1274.25       1544.29       144.05 o                         
 -22   6   5      13282.12      12401.39       364.84 o                         
 -20   6   5        286.72        301.83        88.56 o                         
 -18   6   5      11820.62      12209.37       367.67 o                         
 -16   6   5      12445.64      12486.77       508.52 o                         
 -14   6   5        696.22        741.66       122.60 o                         
 -12   6   5       2344.55       2422.20        73.32 o                         
 -10   6   5       1425.23       1291.10        56.01 o                         
  -8   6   5       5520.02       4928.05       116.34 o                         
  -6   6   5       1153.45       1038.63        50.39 o                         
  -4   6   5       8954.34       8581.98       108.54 o                         
  -2   6   5         14.16         22.71        21.14 o                         
   0   6   5       2133.67       2130.67       108.25 o                         
   2   6   5       1725.09       1748.14       102.62 o                         
   4   6   5      25477.76      24863.40       220.61 o                         
   6   6   5       4769.58       4098.79       163.56 o                         
   8   6   5       6523.06       6058.01       158.65 o                         
  10   6   5      10708.38      10415.12       293.45 o                         
  12   6   5       7086.74       6680.63       202.23 o                         
  14   6   5         26.57         68.30        71.78 o                         
  16   6   5       4331.31       4207.75       277.02 o                         
  18   6   5       4149.98       4017.83       262.46 o                         
  20   6   5        930.13        825.52       108.17 o                         
  22   6   5        428.52        559.72        70.20 o                         
  24   6   5        819.91        909.97        92.88 o                         
  26   6   5       2011.70       1850.04       212.82 o                         
  28   6   5        212.93        365.44       104.22 o                         
  30   6   5       2595.23       2440.02       250.36 o                         
  32   6   5       4103.82       3209.00       554.52 o                         
 -37   7   5       1620.50       1530.84       130.71 o                         
 -35   7   5       1104.60       1169.98       137.87 o                         
 -33   7   5       1011.94       1068.56       104.35 o                         
 -31   7   5         56.40         51.25        39.97 o                         
 -29   7   5       2885.13       3130.43       312.41 o                         
 -27   7   5       3330.81       3344.30       240.18 o                         
 -25   7   5       7926.39       7661.33       386.66 o                         
 -23   7   5      10040.56       9475.25       319.08 o                         
 -21   7   5       9202.91       9815.36       600.04 o                         
 -19   7   5        223.71        284.64       105.33 o                         
 -17   7   5      15050.11      15797.16       411.28 o                         
 -15   7   5       5498.46       5560.58       187.55 o                         
 -13   7   5      28876.38      29807.69       269.99 o                         
 -11   7   5       1728.17       1937.77        85.62 o                         
  -9   7   5      13042.68      12438.83       162.35 o                         
  -7   7   5       3545.01       3599.12       102.22 o                         
  -5   7   5      20551.79      19001.74       261.76 o                         
  -3   7   5        412.55        525.16        35.30 o                         
  -1   7   5       9846.06       9172.43       131.69 o                         
   1   7   5       3807.66       3848.23        92.99 o                         
   3   7   5       2890.96       2685.50        71.99 o                         
   5   7   5      16369.17      15124.37       157.70 o                         
   7   7   5      18898.23      19189.06       206.10 o                         
   9   7   5      20962.62      20405.54       584.53 o                         
  11   7   5       1275.82       1240.46        67.49 o                         
  13   7   5      12113.41      12373.79       370.38 o                         
  15   7   5         60.11        135.00       115.20 o                         
  17   7   5      10363.23      10369.71       407.88 o                         
  19   7   5         98.91        130.46        64.38 o                         
  21   7   5       1910.73       1817.46       196.60 o                         
  23   7   5         63.11        117.17        98.30 o                         
  25   7   5        435.62        405.04        82.39 o                         
  27   7   5       5428.63       5523.86       267.28 o                         
  29   7   5       1815.98       1742.63       145.03 o                         
  31   7   5       7355.70       7541.20       335.10 o                         
 -36   8   5       1235.58        805.38       110.01 o                         
 -34   8   5        578.04        531.96        90.78 o                         
 -32   8   5         58.61        125.94        48.45 o                         
 -30   8   5        419.11        497.94        88.66 o                         
 -28   8   5          9.40         67.65        48.59 o                         
 -26   8   5       1224.24       1251.15       132.22 o                         
 -24   8   5       1011.63        985.01       201.78 o                         
 -22   8   5       5940.19       5594.71       301.56 o                         
 -20   8   5        645.39        590.41        71.78 o                         
 -18   8   5      12879.10      12712.31       299.30 o                         
 -16   8   5       6280.93       6096.90       365.11 o                         
 -14   8   5      13579.21      13733.17       301.66 o                         
 -12   8   5       4183.67       4061.49       100.23 o                         
 -10   8   5       4970.23       4977.20       127.49 o                         
  -8   8   5       1267.95       1399.16        77.37 o                         
  -6   8   5        208.50        207.62        31.47 o                         
  -4   8   5        623.63        639.58        50.95 o                         
  -2   8   5        759.49        641.84        63.32 o                         
   0   8   5        101.55        129.49        20.59 o                         
   2   8   5        540.91        524.90        50.92 o                         
   4   8   5         84.72        110.71        30.36 o                         
   6   8   5      14951.19      15071.94       375.04 o                         
   8   8   5          5.72         73.53        22.19 o                         
  10   8   5       6957.47       6802.56       160.39 o                         
  12   8   5       4402.31       4640.05       302.71 o                         
  14   8   5        584.34        555.29        72.28 o                         
  16   8   5        943.94        881.11        86.47 o                         
  18   8   5        140.51        193.86        47.56 o                         
  20   8   5       1566.52       1246.03       133.99 o                         
  22   8   5        813.78        835.01       242.97 o                         
  24   8   5       3578.60       3734.31       156.79 o                         
  26   8   5        782.61        664.76        92.90 o                         
  28   8   5          3.30        -38.04        35.59 o                         
  30   8   5        229.15        250.73        64.11 o                         
 -35   9   5        163.67        194.01        64.27 o                         
 -33   9   5         45.74         35.71        48.10 o                         
 -31   9   5       1008.40       1083.83       232.74 o                         
 -29   9   5        151.51        112.24        39.58 o                         
 -27   9   5       5405.15       5490.89       299.22 o                         
 -25   9   5       2335.27       2276.32       209.64 o                         
 -23   9   5       8130.34       8380.02       230.34 o                         
 -21   9   5      32238.38      33446.90       633.46 o                         
 -19   9   5       1277.78       1505.95       104.15 o                         
 -17   9   5      25063.42      25696.06       470.83 o                         
 -15   9   5       7354.82       7247.19       165.18 o                         
 -13   9   5       4630.59       4450.26       136.47 o                         
 -11   9   5       6028.98       6072.87       149.97 o                         
  -9   9   5       7271.72       7200.51       146.22 o                         
  -7   9   5       2142.38       2107.07       124.32 o                         
  -5   9   5      12415.61      12601.50       172.31 o                         
  -3   9   5       1368.38       1105.15        75.68 o                         
  -1   9   5      15949.30      14916.61       308.20 o                         
   1   9   5       1776.29       1828.53       119.64 o                         
   3   9   5       6386.95       6073.12       190.37 o                         
   5   9   5      23768.20      23911.76       346.40 o                         
   7   9   5          4.50         65.27        32.84 o                         
   9   9   5      52222.28      56167.32       973.76 o                         
  11   9   5       3732.97       3632.52       213.49 o                         
  13   9   5      31312.02      30196.93       740.52 o                         
  15   9   5        468.91        481.28        65.01 o                         
  17   9   5      11530.07      11128.33       306.14 o                         
  19   9   5       8676.04       8454.81       388.14 o                         
  21   9   5        244.41        194.91        52.79 o                         
  23   9   5       2200.35       1867.61       137.49 o                         
  25   9   5        937.39        884.70       155.41 o                         
  27   9   5       4317.21       4257.96       268.76 o                         
  29   9   5         25.37        110.87       109.03 o                         
 -34  10   5        141.93        157.50        46.26 o                         
 -32  10   5        261.78        276.90        79.63 o                         
 -30  10   5        416.79        560.17       132.71 o                         
 -28  10   5       1934.81       1822.00       254.46 o                         
 -26  10   5        468.51        602.25        81.46 o                         
 -24  10   5         61.20        128.92        48.16 o                         
 -22  10   5       1000.37        991.49        71.30 o                         
 -20  10   5       6623.45       6992.00       169.54 o                         
 -18  10   5       4850.25       4657.71       215.37 o                         
 -16  10   5      15325.83      15696.27       259.81 o                         
 -14  10   5       5598.79       5355.91       217.58 o                         
 -12  10   5       1262.16       1330.31       112.93 o                         
 -10  10   5        328.02        324.39        44.57 o                         
  -8  10   5         48.13        102.24        23.49 o                         
  -6  10   5       7682.96       7628.59       167.07 o                         
  -4  10   5        541.08        528.71        62.30 o                         
  -2  10   5         47.09         41.51        20.96 o                         
   0  10   5       1273.07       1352.16        99.98 o                         
   2  10   5       2042.08       1860.30       125.73 o                         
   4  10   5       1568.38       1470.50       123.21 o                         
   6  10   5       2358.80       2637.49       169.40 o                         
   8  10   5      12149.19      11901.16       263.17 o                         
  10  10   5         44.60         78.60        23.83 o                         
  12  10   5       6214.73       6253.40       341.19 o                         
  14  10   5        253.19        362.87       107.18 o                         
  16  10   5         13.39         53.82        17.72 o                         
  18  10   5        967.64        842.07        80.84 o                         
  20  10   5         46.59         36.75        30.29 o                         
  22  10   5       3249.11       3230.83       273.47 o                         
  24  10   5        476.07        351.83        63.65 o                         
  26  10   5        196.88        443.77       107.06 o                         
  28  10   5         45.58        152.44        67.84 o                         
 -33  11   5        169.62        196.11        94.23 o                         
 -31  11   5        176.63        200.29        39.79 o                         
 -29  11   5       6111.10       6241.25       170.56 o                         
 -27  11   5       1317.32       1460.61       102.48 o                         
 -25  11   5       2200.97       2217.80       170.81 o                         
 -23  11   5      16316.41      16706.19       349.45 o                         
 -21  11   5        672.60        574.48        59.75 o                         
 -19  11   5       1058.89       1028.94        73.36 o                         
 -17  11   5        940.66        665.75       142.05 o                         
 -15  11   5       1119.53       1182.05        76.13 o                         
 -13  11   5       9921.60       9866.08       222.23 o                         
 -11  11   5       5888.44       5871.11       163.61 o                         
  -9  11   5       7567.23       7316.36       177.57 o                         
  -7  11   5      12841.37      12855.16       288.20 o                         
  -5  11   5      13084.59      12778.84       314.59 o                         
  -3  11   5       1354.57       1326.85       100.69 o                         
  -1  11   5       9829.55       9330.22       231.55 o                         
   1  11   5       1369.23       1271.79       121.04 o                         
   3  11   5       4647.23       4894.06       179.16 o                         
   5  11   5        672.05        628.34        61.00 o                         
   7  11   5        181.82        212.85        49.06 o                         
   9  11   5       4478.21       4385.92       162.80 o                         
  11  11   5       3647.37       3662.37       204.43 o                         
  13  11   5       9046.64       9136.49       692.91 o                         
  15  11   5        738.42        825.69        75.88 o                         
  17  11   5       2580.30       2705.16       233.79 o                         
  19  11   5       1306.74       1371.74       105.94 o                         
  21  11   5        404.56        374.56        73.88 o                         
  23  11   5        173.82        259.41        70.57 o                         
  25  11   5         89.97        105.21        42.43 o                         
  27  11   5       2112.51       1956.71       148.47 o                         
 -32  12   5         47.03        134.05        37.08 o                         
 -30  12   5        263.97        204.51        39.47 o                         
 -28  12   5        573.89        548.12        50.31 o                         
 -26  12   5        215.66        146.87        36.27 o                         
 -24  12   5        200.83        126.85        33.34 o                         
 -22  12   5       1539.32       1582.79       126.36 o                         
 -20  12   5       4215.05       4035.20       273.42 o                         
 -18  12   5       4731.23       4589.01       186.84 o                         
 -16  12   5       4122.10       4191.12       162.83 o                         
 -14  12   5       1471.09       1437.11        91.27 o                         
 -12  12   5       2295.70       2395.85       114.88 o                         
 -10  12   5         11.12         22.10        24.44 o                         
  -8  12   5      10363.48      10398.98       191.68 o                         
  -6  12   5       2757.05       2413.14        89.97 o                         
  -4  12   5       6195.21       5861.67       119.43 o                         
  -2  12   5        225.55        220.35        58.22 o                         
   0  12   5        193.58        270.86        30.38 o                         
   2  12   5       9765.02       9612.86       274.06 o                         
   4  12   5       6211.79       6465.22       515.49 o                         
   6  12   5       4887.08       4947.55       162.17 o                         
   8  12   5       3343.03       3277.82       178.94 o                         
  10  12   5        263.11        263.98        39.49 o                         
  12  12   5       2044.25       1994.69       170.43 o                         
  14  12   5        113.37        111.67        54.15 o                         
  16  12   5        274.42        308.83        58.91 o                         
  18  12   5       2699.51       2850.36       197.30 o                         
  20  12   5        149.69        121.89        46.30 o                         
  22  12   5       1446.61       1313.13       176.95 o                         
  24  12   5        282.10        284.65        58.02 o                         
  26  12   5         59.46        207.62        65.12 o                         
 -31  13   5       2129.35       1834.98       203.08 o                         
 -29  13   5       6816.69       7334.67       307.56 o                         
 -27  13   5       2691.54       2644.39       200.05 o                         
 -25  13   5        876.61        881.95        70.48 o                         
 -23  13   5       6469.49       6479.99       257.41 o                         
 -21  13   5         61.55        118.66        28.41 o                         
 -19  13   5      12474.25      12763.50       438.14 o                         
 -17  13   5        546.00        553.35        54.15 o                         
 -15  13   5         23.65         13.59        19.10 o                         
 -13  13   5       3088.73       3449.03       180.82 o                         
 -11  13   5      16048.19      15432.65       311.21 o                         
  -9  13   5       6676.18       6952.00       137.08 o                         
  -7  13   5      31654.30      33229.94       395.40 o                         
  -5  13   5       4253.38       4010.09        83.28 o                         
  -3  13   5       4614.38       4449.81       117.31 o                         
  -1  13   5       5472.21       5349.24       180.59 o                         
   1  13   5         30.16         81.92        22.82 o                         
   3  13   5       4834.22       4984.73       142.95 o                         
   5  13   5       1593.98       1631.27       107.29 o                         
   7  13   5       3177.20       3017.13       154.74 o                         
   9  13   5      12535.04      13201.37       538.32 o                         
  11  13   5        114.53         83.68        28.79 o                         
  13  13   5      17621.33      18316.76      1107.45 o                         
  15  13   5       4603.96       5147.97       331.55 o                         
  17  13   5       4673.58       4635.39       346.16 o                         
  19  13   5       2884.23       3276.79       258.27 o                         
  21  13   5       2050.44       2215.61       169.81 o                         
  23  13   5        302.15        401.89        82.76 o                         
  25  13   5         78.61        156.14        57.40 o                         
 -28  14   5        429.25        270.67        77.98 o                         
 -26  14   5        694.44        637.58        62.88 o                         
 -24  14   5        266.73        188.34        50.26 o                         
 -22  14   5          5.42         69.24        32.46 o                         
 -20  14   5          6.62         18.21        26.96 o                         
 -18  14   5         42.54         58.92        23.15 o                         
 -16  14   5       3760.57       3506.16       162.25 o                         
 -14  14   5        563.70        510.63        53.35 o                         
 -12  14   5       9846.29       9695.62       444.71 o                         
 -10  14   5        552.56        647.74        70.40 o                         
  -8  14   5       2690.63       2610.27        87.85 o                         
  -6  14   5       7603.23       7664.46       137.14 o                         
  -4  14   5       3087.07       3010.90       168.78 o                         
  -2  14   5       5841.39       5709.03       319.72 o                         
   0  14   5       1282.07       1195.17        94.62 o                         
   2  14   5        353.91        330.21        41.10 o                         
   4  14   5        257.33        273.25        54.06 o                         
   6  14   5         43.48         59.60        40.08 o                         
   8  14   5        257.15        173.55        54.45 o                         
  10  14   5       1092.53       1072.76        85.49 o                         
  12  14   5        168.68        165.33        33.38 o                         
  14  14   5       2022.98       2074.10       147.28 o                         
  16  14   5       1502.40       1128.30       167.31 o                         
  18  14   5          5.14         64.70        35.55 o                         
  20  14   5       1913.28       2082.62       255.31 o                         
  22  14   5         31.44        140.24        78.44 o                         
  24  14   5        255.18        405.90        69.91 o                         
 -27  15   5       2282.04       2006.39       157.66 o                         
 -25  15   5        599.12        590.53        44.73 o                         
 -23  15   5      13544.05      14641.22       266.53 o                         
 -21  15   5         64.08         62.31        46.37 o                         
 -19  15   5       4050.30       4563.67       220.38 o                         
 -17  15   5       1043.22       1114.66        80.34 o                         
 -15  15   5        494.97        468.28        50.86 o                         
 -13  15   5       4429.45       4236.31       116.95 o                         
 -11  15   5       6064.44       6262.83       167.95 o                         
  -9  15   5      10565.02      10641.21       221.05 o                         
  -7  15   5      10225.11      10206.45       231.19 o                         
  -5  15   5      10793.94      10572.74       469.27 o                         
  -3  15   5        865.56        912.12        80.72 o                         
  -1  15   5      14478.78      14692.81       344.16 o                         
   1  15   5        563.69        600.15       100.17 o                         
   3  15   5       7559.45       7810.15       242.75 o                         
   5  15   5       4014.78       4198.08       139.45 o                         
   7  15   5         77.21         83.83        24.42 o                         
   9  15   5      10031.96       9847.33       194.86 o                         
  11  15   5        629.81        603.36        65.99 o                         
  13  15   5       2516.82       2198.22       183.10 o                         
  15  15   5        607.51        589.69        73.37 o                         
  17  15   5         22.15         33.40        79.68 o                         
  19  15   5       1106.87       1107.51       137.15 o                         
  21  15   5         22.25        141.83        52.46 o                         
 -24  16   5       1074.87       1067.06       129.88 o                         
 -22  16   5       1542.86       1387.43       133.25 o                         
 -20  16   5        177.36        199.83        36.52 o                         
 -18  16   5        175.93        120.64        39.85 o                         
 -16  16   5        132.91        101.66        26.73 o                         
 -14  16   5       2797.78       2677.77       144.20 o                         
 -12  16   5       1625.44       1529.14       116.63 o                         
 -10  16   5       3139.82       3384.41        81.00 o                         
  -8  16   5       6214.41       5992.16       189.45 o                         
  -6  16   5       8907.80       9413.34       274.24 o                         
  -4  16   5         30.19        114.18        45.40 o                         
  -2  16   5      11933.25      11929.59       267.99 o                         
   0  16   5       1483.61       1539.79       127.01 o                         
   2  16   5       7180.56       7331.12       185.24 o                         
   4  16   5          6.82         35.27        36.05 o                         
   6  16   5        306.30        371.79        49.78 o                         
   8  16   5       5772.52       5811.02       199.87 o                         
  10  16   5        165.40        179.72        44.86 o                         
  12  16   5        231.73        266.05        58.94 o                         
  14  16   5        889.80        768.19        81.48 o                         
  16  16   5       4323.03       4298.58       478.80 o                         
  18  16   5        262.00        406.14        77.65 o                         
  20  16   5       3623.40       3536.64       294.17 o                         
 -23  17   5       5948.94       5797.21       263.15 o                         
 -21  17   5       2631.24       2843.49       201.88 o                         
 -19  17   5       3996.47       4147.22       222.67 o                         
 -17  17   5       2513.02       2579.47       172.98 o                         
 -15  17   5       1111.02       1127.50       137.98 o                         
 -13  17   5       1636.01       1602.98       116.15 o                         
 -11  17   5      11393.94      12192.85       319.41 o                         
  -9  17   5        648.90        616.47        55.05 o                         
  -7  17   5       1345.91       1256.62       112.29 o                         
  -5  17   5       6180.32       6238.41       195.98 o                         
  -3  17   5         21.66         55.54        35.98 o                         
  -1  17   5       9709.32      10681.30       253.46 o                         
   1  17   5         56.84        151.58        57.76 o                         
   3  17   5       5063.18       5124.87       140.71 o                         
   5  17   5       7751.40       8014.20       299.88 o                         
   7  17   5        116.07        175.36        38.77 o                         
   9  17   5       6454.76       6686.90       205.53 o                         
  11  17   5       2239.77       2320.11       247.66 o                         
  13  17   5       1954.78       1784.18       497.74 o                         
  15  17   5        219.26        224.30        68.46 o                         
  17  17   5         22.68         62.43        54.89 o                         
 -20  18   5         83.59         59.45        45.76 o                         
 -18  18   5        842.45        598.39        74.70 o                         
 -16  18   5         12.66         76.84        31.31 o                         
 -14  18   5          4.83        104.11        54.76 o                         
 -12  18   5         38.46        107.68        26.19 o                         
 -10  18   5        138.45        112.34        74.10 o                         
  -8  18   5         58.42         52.88        22.91 o                         
  -6  18   5       2024.60       2223.36       148.21 o                         
  -4  18   5        203.28        301.31        46.78 o                         
  -2  18   5       6306.44       6689.00       231.19 o                         
   0  18   5         61.34         51.33        24.05 o                         
   2  18   5       3391.36       3584.28       214.43 o                         
   4  18   5        149.65        148.29        33.62 o                         
   6  18   5         27.25          1.76        35.63 o                         
   8  18   5          3.88         72.02        26.81 o                         
  10  18   5         59.32         89.12        25.18 o                         
  12  18   5        312.71        303.28       103.48 o                         
  14  18   5          3.24         43.53        38.97 o                         
 -15  19   5          0.44         66.37        24.63 o                         
 -13  19   5       2340.97       2632.57       218.95 o                         
 -11  19   5         34.97        120.65        30.84 o                         
  -9  19   5       6060.50       6306.55       218.66 o                         
  -7  19   5          9.08         18.82        47.83 o                         
  -5  19   5       4371.56       4464.93       242.16 o                         
  -3  19   5        289.86        292.21        48.25 o                         
  -1  19   5       1739.98       1714.77       163.05 o                         
   1  19   5        537.90        552.98       137.89 o                         
   3  19   5         57.09         78.90        40.52 o                         
   5  19   5       1447.15       1397.50        93.59 o                         
   7  19   5        691.43        673.71        79.08 o                         
   9  19   5       8376.52       8336.83       335.70 o                         
 -10  20   5         31.05         89.98        29.14 o                         
  -8  20   5       2298.41       2210.71       160.70 o                         
  -6  20   5        484.73        459.68        59.35 o                         
  -4  20   5       1324.08       1291.94       100.21 o                         
  -2  20   5       3669.61       3954.39       339.36 o                         
   0  20   5        187.04        215.04        49.44 o                         
   2  20   5       6506.59       7003.74       225.38 o                         
   4  20   5        178.59        246.71        56.66 o                         
 -38   0   6      18396.03      18414.51       558.47 o                         
 -36   0   6       2837.51       2870.55       285.16 o                         
 -34   0   6       2527.67       2079.96       261.23 o                         
 -32   0   6        283.18        328.32        79.68 o                         
 -30   0   6       5890.24       5832.87       442.29 o                         
 -28   0   6        259.27         53.53        64.63 o                         
 -26   0   6      21750.70      20943.91       709.93 o                         
 -24   0   6        720.48        649.74       124.57 o                         
 -22   0   6       6978.17       6019.36       235.57 o                         
 -20   0   6       6403.70       6475.46       287.62 o                         
 -18   0   6       4460.28       4062.73       187.97 o                         
 -16   0   6       9310.94       9584.05       265.42 o                         
 -14   0   6        340.52        334.74        54.52 o                         
 -12   0   6       2705.38       2355.50        97.68 o                         
 -10   0   6      18125.99      18226.78       379.63 o                         
  -8   0   6      71745.87      71910.37      1212.65 o                         
  -6   0   6       8128.72       8430.04       119.39 o                         
  -4   0   6      33504.76      31554.35       373.18 o                         
  -2   0   6       1772.09       2497.34       170.00 o                         
   0   0   6      47105.41      47491.95       464.66 o                         
   2   0   6        226.86        285.90        38.33 o                         
   4   0   6       1348.87       1309.01        92.38 o                         
   6   0   6        245.08        311.14        46.63 o                         
   8   0   6       2438.59       2203.87       117.17 o                         
  10   0   6       4772.49       4222.08       211.40 o                         
  12   0   6       6491.01       6174.76       277.02 o                         
  14   0   6      36460.20      38289.83       935.39 o                         
  16   0   6        366.52        346.33        98.92 o                         
  18   0   6      35501.85      36115.39      1066.87 o                         
  20   0   6        162.40        143.81        46.62 o                         
  22   0   6       7269.93       7729.80       540.71 o                         
  24   0   6        275.23        288.12        87.32 o                         
  26   0   6       1382.46       1195.63       200.79 o                         
  28   0   6        476.36        191.42        69.56 o                         
  30   0   6         67.40         38.48        45.14 o                         
  32   0   6        525.54        544.41        95.46 o                         
 -37   1   6       2610.06       2434.44       324.62 o                         
 -35   1   6         97.41        117.37        58.02 o                         
 -33   1   6         45.98        145.42        60.07 o                         
 -31   1   6       1039.71       1159.28        99.85 o                         
 -29   1   6        591.71        722.86        78.57 o                         
 -27   1   6       4948.60       4565.11       210.02 o                         
 -25   1   6        127.45        219.13        44.12 o                         
 -23   1   6        977.74       1260.83       100.49 o                         
 -21   1   6         45.56        146.24        59.94 o                         
 -19   1   6         14.65        134.24        57.85 o                         
 -17   1   6       8513.96       8187.26       238.26 o                         
 -15   1   6       5282.01       5892.11       230.33 o                         
 -13   1   6       2063.02       2011.83       160.96 o                         
 -11   1   6        339.45        358.35        72.89 o                         
  -9   1   6       6022.00       6204.29       164.85 o                         
  -7   1   6       1813.14       1820.22        78.22 o                         
  -5   1   6        813.89        781.90        42.16 o                         
  -3   1   6       7130.67       6535.00       165.07 o                         
  -1   1   6       2028.00       2052.66       134.67 o                         
   1   1   6       8838.85       8992.65       212.27 o                         
   3   1   6      16291.37      16696.60       159.78 o                         
   5   1   6        119.23        208.66        21.93 o                         
   7   1   6        988.62       1226.02        71.20 o                         
   9   1   6       3081.92       3088.49       119.26 o                         
  11   1   6       7120.55       6469.74       199.02 o                         
  13   1   6        172.04        112.16        50.70 o                         
  15   1   6       1793.68       2030.36       148.25 o                         
  17   1   6       2826.83       2709.42       527.17 o                         
  19   1   6         43.01         65.55       110.39 o                         
  21   1   6        133.50         97.29        49.70 o                         
  23   1   6       2183.61       2000.15       177.00 o                         
  25   1   6       2836.93       2648.95       262.95 o                         
  27   1   6         17.24         15.21        74.00 o                         
  29   1   6       2982.30       2581.17       291.24 o                         
  31   1   6       3291.04       2589.60       297.18 o                         
 -38   2   6      10904.06      10573.11       296.99 o                         
 -36   2   6       1489.91       1538.75       210.98 o                         
 -34   2   6      13009.24      12788.95       424.42 o                         
 -32   2   6        139.49        116.19        51.31 o                         
 -30   2   6       1295.83       1368.94       122.72 o                         
 -28   2   6       7645.34       7396.67       345.63 o                         
 -26   2   6       2358.82       2758.34       211.96 o                         
 -24   2   6      15267.88      14644.53       390.31 o                         
 -22   2   6      29865.03      30483.30       553.70 o                         
 -20   2   6       1287.90       1388.20       120.14 o                         
 -18   2   6       5556.93       5427.82       444.75 o                         
 -16   2   6         68.44         82.22        36.50 o                         
 -14   2   6       8281.06       8508.57       184.89 o                         
 -12   2   6      22510.82      22054.74       362.18 o                         
 -10   2   6       1094.40        882.07        86.52 o                         
  -8   2   6      34547.07      33065.42       219.67 o                         
  -6   2   6      20129.27      19641.58       171.27 o                         
  -4   2   6      55067.83      54638.29       319.19 o                         
  -2   2   6      15079.19      15842.39       229.46 o                         
   0   2   6       6214.61       5307.67       173.25 o                         
   2   2   6        556.85        681.46        45.07 o                         
   4   2   6      10047.40      10746.92       211.28 o                         
   6   2   6       2046.04       2352.91       111.16 o                         
   8   2   6        464.97        587.38        71.45 o                         
  10   2   6      15213.96      15571.74       390.14 o                         
  12   2   6        901.94       1177.28        93.17 o                         
  14   2   6      42711.51      43516.91      1392.85 o                         
  16   2   6       6924.90       6503.93       484.50 o                         
  18   2   6      13875.87      14102.72       997.31 o                         
  20   2   6       3644.39       3076.84       269.19 o                         
  22   2   6       4231.67       3710.27       417.85 o                         
  24   2   6       1964.35       1866.76       173.67 o                         
  26   2   6        425.65        416.24        69.87 o                         
  28   2   6       1070.31        977.51        88.34 o                         
  30   2   6        785.41        762.94        83.86 o                         
  32   2   6         21.61         44.04        47.23 o                         
 -37   3   6          6.30        131.34        47.13 o                         
 -35   3   6        119.41        170.70        75.36 o                         
 -33   3   6        164.52        187.67       124.32 o                         
 -31   3   6        441.83        411.38       155.78 o                         
 -29   3   6       5692.04       5649.15       335.86 o                         
 -27   3   6        196.97         86.17        34.65 o                         
 -25   3   6      15255.79      15614.62       920.84 o                         
 -23   3   6        777.60        927.76       133.94 o                         
 -21   3   6        402.94        323.77        56.98 o                         
 -19   3   6       1873.38       2109.54       194.66 o                         
 -17   3   6       2743.48       3105.45       224.63 o                         
 -15   3   6        239.35        239.56        38.80 o                         
 -13   3   6      11255.97      11646.96       237.65 o                         
 -11   3   6        894.09        784.75        72.58 o                         
  -9   3   6       8129.89       8306.68       115.71 o                         
  -7   3   6       5184.77       5359.10       101.19 o                         
  -5   3   6        417.20        396.83        23.72 o                         
  -3   3   6      40023.16      40251.20       308.51 o                         
  -1   3   6       1536.83       1645.32        78.91 o                         
   1   3   6       9736.64       8816.62       161.64 o                         
   3   3   6       3092.91       2952.80       100.06 o                         
   5   3   6       2786.18       2416.27        83.11 o                         
   7   3   6          0.27         93.03        26.68 o                         
   9   3   6       8948.27       8913.05       204.63 o                         
  11   3   6       1316.81       1401.18       110.43 o                         
  13   3   6       3465.79       3362.51       238.04 o                         
  15   3   6       3329.06       3183.66       271.39 o                         
  17   3   6        326.64        250.16       124.69 o                         
  19   3   6       2308.05       2224.37       304.40 o                         
  21   3   6       1269.89       1286.54       111.53 o                         
  23   3   6       6275.88       6537.11       255.08 o                         
  25   3   6       3820.61       3722.70       532.21 o                         
  27   3   6        632.96        569.75        75.14 o                         
  29   3   6        411.99        379.60        64.33 o                         
  31   3   6         90.95        153.73        56.03 o                         
 -38   4   6       4853.44       4927.45       471.56 o                         
 -36   4   6       6779.15       6643.60       472.26 o                         
 -34   4   6       1726.73       1374.61       242.11 o                         
 -32   4   6       3198.80       3512.55       257.56 o                         
 -30   4   6       3606.03       4087.13       317.51 o                         
 -28   4   6      15207.31      15198.26       485.97 o                         
 -26   4   6       1147.75       1221.59       131.22 o                         
 -24   4   6       1598.88       2106.48       163.15 o                         
 -22   4   6       1965.36       2156.29       167.28 o                         
 -20   4   6       2071.65       2336.82       200.85 o                         
 -18   4   6      21026.44      20388.42       806.01 o                         
 -16   4   6        127.57        142.40        58.22 o                         
 -14   4   6      25317.70      25804.03       385.79 o                         
 -12   4   6       4863.67       4198.64       192.22 o                         
 -10   4   6       1230.05       1248.41        73.77 o                         
  -8   4   6      62990.95      63470.78       367.17 o                         
  -6   4   6      12246.09      11865.51       130.37 o                         
  -4   4   6      22675.33      21859.70       185.18 o                         
  -2   4   6       7627.85       6674.23       171.08 o                         
   0   4   6       6344.52       6227.83       160.85 o                         
   2   4   6        788.78        891.09        48.78 o                         
   4   4   6       2847.88       2757.47        63.29 o                         
   6   4   6         89.60        182.46        21.72 o                         
   8   4   6       3955.86       3984.22       139.20 o                         
  10   4   6       7424.45       7226.28       205.11 o                         
  12   4   6        707.95        991.63       140.23 o                         
  14   4   6      39707.48      40481.21       749.91 o                         
  16   4   6        778.36        757.16        95.66 o                         
  18   4   6      12270.67      11665.10       344.60 o                         
  20   4   6       2239.09       2302.18       305.51 o                         
  22   4   6        417.16        413.20        50.37 o                         
  24   4   6        300.21        341.30        57.65 o                         
  26   4   6       3299.89       3489.73       288.11 o                         
  28   4   6        279.69        202.64        57.11 o                         
  30   4   6        138.51        104.20        91.89 o                         
 -37   5   6       2209.62       2044.13       215.22 o                         
 -35   5   6          0.92        112.48        35.30 o                         
 -33   5   6       2870.82       3170.55       449.93 o                         
 -31   5   6        556.65        493.85        67.90 o                         
 -29   5   6       4208.31       4250.77       336.59 o                         
 -27   5   6        574.08        555.01       137.27 o                         
 -25   5   6         82.26         70.46        40.58 o                         
 -23   5   6        732.35        802.59        88.07 o                         
 -21   5   6       1030.94       1068.22        99.73 o                         
 -19   5   6       5278.11       5309.46       193.45 o                         
 -17   5   6       4711.97       4862.81       243.41 o                         
 -15   5   6      15910.42      15962.88       397.46 o                         
 -13   5   6       2675.78       2713.71        94.33 o                         
 -11   5   6        187.79        210.26        32.03 o                         
  -9   5   6         10.84         60.44        29.69 o                         
  -7   5   6         56.14         49.17        19.54 o                         
  -5   5   6         66.10         94.03        20.15 o                         
  -3   5   6       2341.03       2118.29        90.03 o                         
  -1   5   6       1787.81       1962.81        99.48 o                         
   1   5   6       1274.84       1315.32        58.17 o                         
   3   5   6       4624.40       4863.66       120.46 o                         
   5   5   6        258.28        250.20        25.96 o                         
   7   5   6       4720.03       4514.72       120.29 o                         
   9   5   6       1985.48       2124.45       113.54 o                         
  11   5   6       2996.97       2923.50       173.10 o                         
  13   5   6         30.42        126.80        34.29 o                         
  15   5   6        227.31        243.14        40.16 o                         
  17   5   6        161.89        228.94        54.76 o                         
  19   5   6        311.66        304.06       136.78 o                         
  21   5   6        676.88        542.04        84.90 o                         
  23   5   6       2368.61       2417.34       204.74 o                         
  25   5   6       1633.57       1694.28       122.96 o                         
  27   5   6       1390.50       1436.67       204.86 o                         
  29   5   6        399.43        314.26        71.28 o                         
  31   5   6         65.35        128.04        52.14 o                         
 -36   6   6       2497.92       2507.24       239.50 o                         
 -34   6   6       2117.27       1997.15       179.96 o                         
 -32   6   6         16.64         61.89        51.93 o                         
 -30   6   6        286.77        344.86        61.84 o                         
 -28   6   6       7648.44       7743.42       482.89 o                         
 -26   6   6       1475.83       1613.60       134.14 o                         
 -24   6   6      28532.34      28780.35       686.17 o                         
 -22   6   6      19182.03      19322.88       363.80 o                         
 -20   6   6        670.97        741.28        86.70 o                         
 -18   6   6      31479.25      32619.84       536.09 o                         
 -16   6   6         88.34        157.94        40.57 o                         
 -14   6   6      17629.90      17521.54       305.66 o                         
 -12   6   6       5440.27       5353.60       106.85 o                         
 -10   6   6         30.38         38.39        21.10 o                         
  -8   6   6       6503.75       5837.18       153.07 o                         
  -6   6   6      12669.00      12630.85       210.70 o                         
  -4   6   6       7374.69       6944.04       137.82 o                         
  -2   6   6       8175.07       8332.05       116.89 o                         
   0   6   6       9344.02       8497.21       140.48 o                         
   2   6   6      16282.57      16857.54       176.25 o                         
   4   6   6        398.64        313.27        31.04 o                         
   6   6   6      23274.77      23816.01       552.46 o                         
   8   6   6        478.30        455.33        48.13 o                         
  10   6   6      39232.48      41866.85       683.92 o                         
  12   6   6        231.83        270.19        59.64 o                         
  14   6   6      21964.22      21442.68       494.18 o                         
  16   6   6        245.24        351.84        51.03 o                         
  18   6   6       5447.73       5577.51       519.83 o                         
  20   6   6       1399.11       1191.10       123.57 o                         
  22   6   6        490.26        375.02        77.76 o                         
  24   6   6       2743.85       2703.48       258.27 o                         
  26   6   6        560.75        580.06        79.26 o                         
  28   6   6       4743.35       4838.78       388.29 o                         
  30   6   6        139.01        109.29        94.85 o                         
 -35   7   6        268.34        192.10        60.19 o                         
 -33   7   6        161.42        117.06        43.18 o                         
 -31   7   6        396.39        406.22       125.19 o                         
 -29   7   6        112.68         50.43        89.91 o                         
 -27   7   6       3432.22       3489.62       226.74 o                         
 -25   7   6        433.59        445.13        64.89 o                         
 -23   7   6       3079.02       3161.05       173.97 o                         
 -21   7   6      11164.53      10808.39       595.60 o                         
 -19   7   6       1185.14       1202.16       120.49 o                         
 -17   7   6        782.85        750.16        74.17 o                         
 -15   7   6        931.36        997.66        60.39 o                         
 -13   7   6        274.29        213.69        29.41 o                         
 -11   7   6          6.07         15.13        12.35 o                         
  -9   7   6       1273.26       1378.32        68.15 o                         
  -7   7   6       3672.76       3841.45       134.49 o                         
  -5   7   6        135.14        215.43        18.60 o                         
  -3   7   6        348.28        303.96        23.03 o                         
  -1   7   6        378.11        475.92        64.87 o                         
   1   7   6       3574.94       3390.42        78.66 o                         
   3   7   6        119.71        125.11        15.93 o                         
   5   7   6        232.50        194.40        29.36 o                         
   7   7   6        452.17        515.93        49.41 o                         
   9   7   6       3929.52       3763.91       153.38 o                         
  11   7   6       7625.43       7690.98       196.09 o                         
  13   7   6         62.45         63.69        25.40 o                         
  15   7   6        772.63        729.56        91.43 o                         
  17   7   6         51.41         66.82        30.78 o                         
  19   7   6          3.36        155.49        53.04 o                         
  21   7   6         95.98         65.48        87.69 o                         
  23   7   6         87.63         95.71        29.61 o                         
  25   7   6        881.06        835.71       104.98 o                         
  27   7   6       1293.78       1203.35       130.15 o                         
  29   7   6          5.06         62.05       113.64 o                         
 -34   8   6       1349.86       1554.95       191.30 o                         
 -32   8   6         12.15         62.34       115.69 o                         
 -30   8   6        348.89        382.38        60.25 o                         
 -28   8   6       1206.50       1371.77       177.91 o                         
 -26   8   6      11445.21      11585.64      1019.26 o                         
 -24   8   6       4082.91       4279.03       289.18 o                         
 -22   8   6      36549.35      37186.50      1191.84 o                         
 -20   8   6      33433.53      33563.95       498.38 o                         
 -18   8   6      22694.72      22812.11       414.76 o                         
 -16   8   6      10615.08      10531.90       210.67 o                         
 -14   8   6         73.17         88.35        17.47 o                         
 -12   8   6        368.29        396.95        44.48 o                         
 -10   8   6       3572.70       3419.94       104.33 o                         
  -8   8   6       1013.91       1068.26        74.96 o                         
  -6   8   6          9.54         78.26        18.21 o                         
  -4   8   6      13306.96      13749.14       319.94 o                         
  -2   8   6       4791.60       4595.92       205.83 o                         
   0   8   6      25719.74      25254.26       242.90 o                         
   2   8   6      11302.44      10852.27       278.21 o                         
   4   8   6      10694.57       9971.41       230.35 o                         
   6   8   6      46778.35      48378.48      1189.84 o                         
   8   8   6       2715.57       2175.30       129.78 o                         
  10   8   6      18582.36      18176.44       352.68 o                         
  12   8   6       3142.83       3164.68       123.02 o                         
  14   8   6       4735.05       4518.28       157.40 o                         
  16   8   6        187.29        289.40        82.17 o                         
  18   8   6        549.34        435.67       101.51 o                         
  20   8   6       2274.20       1952.37       115.92 o                         
  22   8   6        892.55        745.82       114.02 o                         
  24   8   6        261.35        325.99        67.86 o                         
  26   8   6        551.63        674.82       229.65 o                         
  28   8   6      11223.39      11720.28       298.97 o                         
 -33   9   6         74.96         86.55        36.09 o                         
 -31   9   6        405.93        375.73        55.40 o                         
 -29   9   6        183.67        262.10        56.06 o                         
 -27   9   6       1922.34       2228.58       229.45 o                         
 -25   9   6          3.25         47.10        34.90 o                         
 -23   9   6      24476.46      24933.90       780.33 o                         
 -21   9   6        254.71        335.61        41.37 o                         
 -19   9   6      10160.35       9986.52       240.15 o                         
 -17   9   6      10021.98       9500.57       233.98 o                         
 -15   9   6          8.85         53.41        17.83 o                         
 -13   9   6       3905.49       3728.20       103.32 o                         
 -11   9   6        211.38        255.83        36.00 o                         
  -9   9   6       1854.76       1870.96        72.93 o                         
  -7   9   6         88.30        126.52        28.52 o                         
  -5   9   6         14.70         26.83        16.39 o                         
  -3   9   6       1134.47       1059.25       131.77 o                         
  -1   9   6       4823.18       4599.81        93.93 o                         
   1   9   6          2.29         17.64        19.17 o                         
   3   9   6      17296.87      18435.29       359.46 o                         
   5   9   6       3328.72       3045.51       171.75 o                         
   7   9   6       5088.33       4664.35       152.39 o                         
   9   9   6       2578.84       2572.31       249.28 o                         
  11   9   6        475.30        480.03        77.46 o                         
  13   9   6       2337.58       2147.00        96.76 o                         
  15   9   6          1.88         21.12        29.34 o                         
  17   9   6       2453.28       2474.97       241.15 o                         
  19   9   6         82.14        112.88        30.05 o                         
  21   9   6        425.55        205.85        52.71 o                         
  23   9   6        733.46        675.01       108.17 o                         
  25   9   6       2098.55       2143.36       395.91 o                         
  27   9   6        160.39        163.05       119.39 o                         
 -32  10   6         24.65         14.84        32.23 o                         
 -30  10   6        344.93        309.49       141.22 o                         
 -28  10   6         84.68        128.96        40.36 o                         
 -26  10   6       4977.97       5020.71       286.44 o                         
 -24  10   6      12555.14      12149.88       209.31 o                         
 -22  10   6      21538.42      21204.12       414.45 o                         
 -20  10   6       7926.84       7805.58       126.68 o                         
 -18  10   6       5027.17       4636.51       166.94 o                         
 -16  10   6       4197.90       4193.99        88.28 o                         
 -14  10   6       2830.84       2956.09       138.27 o                         
 -12  10   6        171.88        187.42        24.62 o                         
 -10  10   6       2280.10       2338.92       105.38 o                         
  -8  10   6        629.60        694.17        61.96 o                         
  -6  10   6        155.41        193.50        26.38 o                         
  -4  10   6      14932.48      14969.53       263.95 o                         
  -2  10   6         36.24         41.28        18.10 o                         
   0  10   6      17601.03      16903.13       364.30 o                         
   2  10   6       1380.74       1484.96       144.43 o                         
   4  10   6       2627.67       2469.10       153.43 o                         
   6  10   6       1707.04       1689.84       115.56 o                         
   8  10   6       1532.86       1525.49       101.64 o                         
  10  10   6       8630.74       8711.17       188.15 o                         
  12  10   6       3835.09       3768.54       160.92 o                         
  14  10   6       3734.61       3701.25       230.29 o                         
  16  10   6       1806.55       1868.94       202.10 o                         
  18  10   6        802.31        771.95        87.62 o                         
  20  10   6       3235.12       3492.73       232.90 o                         
  22  10   6       3548.69       3377.81       256.96 o                         
  24  10   6        344.43        446.38        64.46 o                         
  26  10   6       1451.96       1617.91       280.84 o                         
 -31  11   6        588.91        652.72        73.90 o                         
 -29  11   6        579.53        499.00        53.58 o                         
 -27  11   6       1033.31        831.52        78.97 o                         
 -25  11   6        190.83        250.98        37.29 o                         
 -23  11   6       1766.85       1732.93       100.29 o                         
 -21  11   6       2575.46       2623.16       130.45 o                         
 -19  11   6       7765.92       7420.15       200.73 o                         
 -17  11   6         86.88         93.77        30.93 o                         
 -15  11   6        512.53        532.66        54.62 o                         
 -13  11   6        518.57        469.42        62.81 o                         
 -11  11   6       4974.04       4726.32       122.57 o                         
  -9  11   6        516.72        444.31        46.64 o                         
  -7  11   6       2154.38       1826.70       158.81 o                         
  -5  11   6       7109.89       6856.41       202.52 o                         
  -3  11   6        178.53        123.55        27.98 o                         
  -1  11   6        658.89        689.79        75.63 o                         
   1  11   6        354.84        304.16        40.52 o                         
   3  11   6      21896.23      22907.95       597.70 o                         
   5  11   6       2647.21       2886.16       287.11 o                         
   7  11   6      12317.86      12678.08       585.20 o                         
   9  11   6       2433.28       2553.96       160.67 o                         
  11  11   6        972.93        928.81        64.46 o                         
  13  11   6       1418.29       1278.31       125.94 o                         
  15  11   6         41.55         52.51        29.08 o                         
  17  11   6       7220.61       7211.85       310.69 o                         
  19  11   6       1587.19       1508.24       119.79 o                         
  21  11   6        192.12        258.68        78.32 o                         
  23  11   6        622.12        720.09        73.27 o                         
  25  11   6       6399.21       7463.02       554.77 o                         
 -30  12   6       5488.52       5210.70       259.70 o                         
 -28  12   6       1294.90       1236.45       100.30 o                         
 -26  12   6       6495.32       6126.43       320.74 o                         
 -24  12   6       3375.14       3441.58       161.45 o                         
 -22  12   6       2694.40       2703.52       102.65 o                         
 -20  12   6       2558.44       2747.52       211.18 o                         
 -18  12   6       4201.71       4448.48       293.39 o                         
 -16  12   6        591.41        556.33        54.07 o                         
 -14  12   6        472.70        368.06        40.05 o                         
 -12  12   6        306.72        340.76        41.79 o                         
 -10  12   6       2390.39       2159.98       107.92 o                         
  -8  12   6      11800.66      12761.41       227.51 o                         
  -6  12   6       4154.18       3643.99       127.86 o                         
  -2  12   6       2387.57       2450.53       162.68 o                         
   0  12   6       9077.49       8986.46       225.94 o                         
   2  12   6        468.00        490.01        44.79 o                         
   4  12   6        217.23        316.31        37.15 o                         
   6  12   6       4004.78       3816.08       106.29 o                         
   8  12   6       5356.36       5137.65       161.61 o                         
  10  12   6       6547.95       6430.28       182.24 o                         
  12  12   6       5196.34       5170.75       222.93 o                         
  14  12   6       6167.85       6492.10       215.33 o                         
  16  12   6        127.65         59.19        24.57 o                         
  18  12   6      10813.77      11437.04       730.28 o                         
  20  12   6        352.05        340.56       133.94 o                         
  22  12   6       1705.83       1591.84       148.41 o                         
  24  12   6         33.41         48.81        36.26 o                         
 -29  13   6       1561.34       1405.27       154.31 o                         
 -27  13   6        659.17        727.10        90.84 o                         
 -25  13   6        374.46        345.32        73.90 o                         
 -23  13   6       1205.13       1056.64       117.76 o                         
 -21  13   6       1524.07       1443.55       114.50 o                         
 -19  13   6        852.83        958.03        81.92 o                         
 -17  13   6        746.97        688.88        59.17 o                         
 -15  13   6       2006.61       2041.58        97.99 o                         
 -13  13   6       2850.41       2896.95       168.21 o                         
 -11  13   6       2363.32       2437.81       101.83 o                         
  -9  13   6        630.93        572.07        40.10 o                         
  -7  13   6         11.04         63.11        17.96 o                         
  -5  13   6       4001.69       4178.78       364.91 o                         
  -3  13   6         62.38         58.44        20.83 o                         
  -1  13   6         12.56         77.70        27.85 o                         
   1  13   6          5.29         37.83        28.82 o                         
   3  13   6       1049.68       1124.18        82.41 o                         
   5  13   6        159.61         96.19        74.08 o                         
   7  13   6       5921.70       5891.78       182.02 o                         
   9  13   6        336.38        375.29        43.57 o                         
  11  13   6       3802.51       3761.04       210.72 o                         
  13  13   6         19.06         50.37        53.16 o                         
  15  13   6        309.89        306.10        55.96 o                         
  17  13   6        349.07        304.89        62.68 o                         
  19  13   6        286.49        280.11        60.10 o                         
  21  13   6        194.39        134.33        48.54 o                         
  23  13   6         44.36        112.67        45.02 o                         
 -28  14   6        105.81         83.59        35.04 o                         
 -26  14   6       2588.89       2480.01       188.63 o                         
 -24  14   6       1227.99       1118.31       114.51 o                         
 -22  14   6       3755.04       3893.49       327.57 o                         
 -20  14   6        453.50        458.39        50.48 o                         
 -18  14   6        243.29        243.51        39.14 o                         
 -16  14   6        625.95        587.09        61.55 o                         
 -14  14   6        334.13        318.69        48.32 o                         
 -12  14   6       5043.24       4756.03       140.99 o                         
 -10  14   6       2517.16       2484.47       151.01 o                         
  -8  14   6       9317.28       8971.08       235.31 o                         
  -6  14   6        445.27        417.38        59.30 o                         
  -4  14   6      26957.86      27135.08       932.32 o                         
  -2  14   6        255.62        258.58        43.80 o                         
   0  14   6      12933.51      12564.33       275.66 o                         
   2  14   6        330.65        323.74        42.21 o                         
   4  14   6       2860.17       2955.39       169.89 o                         
   6  14   6         52.78         38.99        26.27 o                         
   8  14   6       2188.09       2240.08       137.11 o                         
  10  14   6       5284.98       5319.35       114.71 o                         
  12  14   6       5090.54       5063.16       156.51 o                         
  14  14   6      12472.10      14185.01       727.74 o                         
  16  14   6        827.93        807.78       114.33 o                         
  18  14   6       7477.27       7141.51       384.89 o                         
  20  14   6        158.52        100.35        91.27 o                         
 -25  15   6       1188.55       1240.05       107.57 o                         
 -23  15   6       2416.72       2468.53       162.66 o                         
 -21  15   6        995.36        946.91        68.68 o                         
 -19  15   6        214.69        277.58        52.95 o                         
 -17  15   6        389.89        352.57        40.17 o                         
 -15  15   6       1731.82       1662.72       160.25 o                         
 -13  15   6        818.48        920.73        94.68 o                         
 -11  15   6       3810.17       3817.38       129.88 o                         
  -9  15   6       9104.70       8846.34       397.46 o                         
  -7  15   6       1581.20       1720.08       127.51 o                         
  -5  15   6       7244.62       7321.76       220.36 o                         
  -3  15   6        190.20        258.26        38.29 o                         
  -1  15   6        794.78        717.37        82.29 o                         
   1  15   6        875.03        832.11        81.64 o                         
   3  15   6        390.66        381.82        49.04 o                         
   5  15   6       2786.29       2813.44       163.13 o                         
   7  15   6        769.89        826.94       119.15 o                         
   9  15   6       2038.98       2068.75       147.24 o                         
  11  15   6       3764.78       3811.63       133.79 o                         
  13  15   6        268.08        304.34        74.99 o                         
  15  15   6       1151.52       1149.58       150.54 o                         
  17  15   6       3316.54       3185.53       353.23 o                         
  19  15   6          2.55         67.15        82.14 o                         
 -22  16   6       5214.41       5012.13       294.26 o                         
 -20  16   6       5892.41       5933.70       241.91 o                         
 -18  16   6       2003.60       1826.72       119.57 o                         
 -16  16   6       1779.97       1747.95       108.92 o                         
 -14  16   6       1205.19       1113.06        84.40 o                         
 -12  16   6        219.90        212.29        41.34 o                         
 -10  16   6        479.73        516.78        57.49 o                         
  -8  16   6       2337.60       2440.98       147.99 o                         
  -6  16   6          3.74         74.21        33.79 o                         
  -4  16   6       9778.12      10250.15       381.95 o                         
  -2  16   6         10.44        228.15        93.98 o                         
   0  16   6      13751.72      15055.23      1118.55 o                         
   2  16   6       1428.45       1536.67       112.44 o                         
   4  16   6       1011.30        933.97        83.21 o                         
   6  16   6       6194.28       6173.74       297.75 o                         
   8  16   6       4553.38       4379.84       134.06 o                         
  10  16   6       3867.25       3895.06       236.39 o                         
  12  16   6       6363.90       6474.89       402.33 o                         
  14  16   6       1284.63       1218.22       111.12 o                         
  16  16   6        246.75        104.23        41.98 o                         
 -21  17   6        321.24        288.10        46.55 o                         
 -19  17   6         58.75         44.24        20.68 o                         
 -17  17   6       1246.51       1055.67        99.23 o                         
 -15  17   6        865.12        917.15        69.54 o                         
 -13  17   6       5509.14       5641.30       229.99 o                         
 -11  17   6       2285.40       2489.74       146.20 o                         
  -9  17   6       7290.27       7655.48       302.67 o                         
  -7  17   6        766.80        771.63        68.18 o                         
  -5  17   6       8585.03       8872.11       246.74 o                         
  -3  17   6        235.18        192.11        51.33 o                         
  -1  17   6        288.26        368.12        59.56 o                         
   1  17   6        203.56        223.17        42.30 o                         
   3  17   6        604.18        628.21        66.37 o                         
   5  17   6        361.01        416.15        55.30 o                         
   7  17   6        469.94        475.88        51.56 o                         
   9  17   6         59.84         45.19        20.91 o                         
  11  17   6       1827.52       1710.29       134.80 o                         
  13  17   6        254.65        233.09        53.65 o                         
 -16  18   6       3246.02       3120.50       189.68 o                         
 -14  18   6         14.42         76.58        59.91 o                         
 -12  18   6        239.85        292.05        51.40 o                         
 -10  18   6        619.60        535.95        51.57 o                         
  -8  18   6         40.31        101.75        29.05 o                         
  -6  18   6        762.82        752.48        58.64 o                         
  -4  18   6       4604.72       4114.66       201.20 o                         
  -2  18   6         31.23         83.87        37.62 o                         
   0  18   6       8406.30       8837.11       197.75 o                         
   2  18   6       1185.25       1119.99       111.27 o                         
   4  18   6       1144.87       1135.77        99.97 o                         
   6  18   6       1138.48       1088.13        74.37 o                         
   8  18   6        188.83        231.32        71.53 o                         
  10  18   6       1299.83       1125.65        77.66 o                         
 -11  19   6         30.47         87.90        26.70 o                         
  -9  19   6       1997.15       2060.79       126.62 o                         
  -7  19   6        307.95        448.52        69.93 o                         
  -5  19   6       1230.77       1326.84       111.29 o                         
  -3  19   6        179.32        253.16        58.26 o                         
  -1  19   6       1554.69       1381.59       158.47 o                         
   1  19   6          3.50         39.33        23.45 o                         
   3  19   6        292.27        343.10        51.05 o                         
   5  19   6         65.30        125.29        53.83 o                         
 -37   1   7      14833.09      14871.52       543.18 o                         
 -35   1   7         62.65         69.19        77.21 o                         
 -33   1   7        913.68       1102.58       103.23 o                         
 -31   1   7        309.99         93.16        53.08 o                         
 -29   1   7        957.81       1058.14       106.46 o                         
 -27   1   7         75.36        100.80        43.66 o                         
 -25   1   7        226.56        243.00        62.46 o                         
 -23   1   7       8512.23       7955.38       273.21 o                         
 -21   1   7      32326.09      33626.15       581.77 o                         
 -19   1   7      52161.93      53605.87      1359.03 o                         
 -17   1   7      22470.33      23287.84       635.68 o                         
 -15   1   7      65427.52      69861.45      1777.05 o                         
 -13   1   7         37.09         88.41        24.27 o                         
 -11   1   7      18457.70      18453.34       233.61 o                         
  -9   1   7       3382.40       2950.89       103.80 o                         
  -7   1   7       3498.95       3150.29       182.07 o                         
  -5   1   7        741.52        749.26        51.23 o                         
  -3   1   7       5625.25       5456.69       185.43 o                         
  -1   1   7       1301.74       1376.22        75.56 o                         
   1   1   7      29235.02      29234.94       258.58 o                         
   3   1   7       1731.07       1668.51        62.24 o                         
   5   1   7      17253.01      16592.52       296.20 o                         
   7   1   7       9490.93       9713.37       433.28 o                         
   9   1   7       2041.88       2281.28       129.57 o                         
  11   1   7      20733.08      20792.84       728.80 o                         
  13   1   7       3386.06       2948.64       244.63 o                         
  15   1   7      14896.91      16020.83       527.14 o                         
  17   1   7        254.13        302.28        93.00 o                         
  19   1   7       5430.14       5819.07       383.51 o                         
  21   1   7       6838.18       6489.58       541.24 o                         
  23   1   7       2142.02       1927.84       192.04 o                         
  25   1   7       4857.48       5200.68       430.29 o                         
  27   1   7        491.39        652.95       105.95 o                         
  29   1   7       1020.83        752.20       111.19 o                         
 -36   2   7         24.19         -9.81        51.02 o                         
 -34   2   7        460.88        480.01        72.76 o                         
 -32   2   7         46.12         66.24        69.32 o                         
 -30   2   7        706.05        863.49        97.01 o                         
 -28   2   7        142.28        139.96        60.68 o                         
 -26   2   7        679.22        724.49        92.88 o                         
 -24   2   7         98.46         26.65        36.27 o                         
 -22   2   7         42.05         79.45        29.69 o                         
 -20   2   7       1097.26       1180.12        97.44 o                         
 -18   2   7       3424.75       3849.82       358.14 o                         
 -16   2   7       4266.47       3687.14       150.95 o                         
 -14   2   7        330.34        415.54        50.03 o                         
 -12   2   7        180.14        259.32        48.24 o                         
 -10   2   7        536.60        573.87        45.90 o                         
  -8   2   7       5855.03       5794.12       110.62 o                         
  -6   2   7       5482.55       5013.90       119.81 o                         
  -4   2   7      11782.44      11870.56       160.22 o                         
  -2   2   7      10444.08      10285.04       360.97 o                         
   0   2   7        155.59        217.06        25.50 o                         
   2   2   7         23.13         20.51        16.72 o                         
   4   2   7       3328.73       2845.29       105.79 o                         
   6   2   7       5319.39       4918.24       118.56 o                         
   8   2   7        340.77        403.07        67.68 o                         
  10   2   7       9350.58       9265.81       372.97 o                         
  12   2   7        888.02        995.01       100.54 o                         
  14   2   7        401.77        305.59       103.60 o                         
  16   2   7        737.06        705.42        55.63 o                         
  18   2   7        956.17       1026.55        91.39 o                         
  20   2   7       2740.98       2697.20       229.16 o                         
  22   2   7        735.53        702.59        80.66 o                         
  24   2   7       2188.38       2325.76       221.09 o                         
  26   2   7        965.48        921.98       116.92 o                         
  28   2   7        501.85        542.18        74.74 o                         
 -37   3   7       7628.16       7337.42       287.38 o                         
 -35   3   7       1319.40       1347.27       122.26 o                         
 -33   3   7       8047.28       8763.46       570.81 o                         
 -31   3   7        227.92        156.68        49.82 o                         
 -29   3   7        238.95        158.97        46.00 o                         
 -27   3   7       5496.39       6207.61       339.85 o                         
 -25   3   7         57.21         74.18        31.96 o                         
 -23   3   7      15320.50      15605.60       632.47 o                         
 -21   3   7      14193.94      14338.36       531.46 o                         
 -19   3   7      14919.63      15093.36       402.78 o                         
 -17   3   7      26865.45      27922.13       739.16 o                         
 -15   3   7      28347.38      28778.37       381.37 o                         
 -13   3   7       3794.72       3537.84       110.68 o                         
 -11   3   7      15463.97      14635.54       222.81 o                         
  -9   3   7       1562.48       1649.87        77.18 o                         
  -7   3   7      15217.22      14547.75       148.58 o                         
  -5   3   7      10497.03       9544.32       119.37 o                         
  -3   3   7      17150.90      16566.88       209.15 o                         
  -1   3   7        266.99        275.80        26.94 o                         
   1   3   7      24362.65      22895.03       308.33 o                         
   3   3   7       2727.54       2846.44       108.96 o                         
   5   3   7      10379.71      10286.24       293.34 o                         
   7   3   7        186.90        210.04        30.85 o                         
   9   3   7       2189.37       2085.68       151.03 o                         
  11   3   7      15207.25      15585.81       377.80 o                         
  13   3   7        666.97        722.03        89.56 o                         
  15   3   7      23671.49      25482.94       596.08 o                         
  17   3   7       1559.78       1678.19       132.61 o                         
  19   3   7       8262.34       8510.22       353.61 o                         
  21   3   7         78.40        221.56        59.41 o                         
  23   3   7        142.96        123.35        90.53 o                         
  25   3   7        779.58        887.79       173.04 o                         
  27   3   7         48.02        120.74        35.68 o                         
  29   3   7       1454.89       1206.43       146.38 o                         
 -36   4   7        984.10        939.64       128.30 o                         
 -34   4   7       2773.96       2596.06       259.63 o                         
 -32   4   7       1920.86       1646.52       176.67 o                         
 -30   4   7       1347.89       1329.58       123.79 o                         
 -28   4   7         69.87         41.07        29.15 o                         
 -26   4   7        427.87        390.86        47.41 o                         
 -24   4   7        310.83        355.70        52.30 o                         
 -22   4   7        860.85       1030.85        91.16 o                         
 -20   4   7       2353.12       2152.45       210.04 o                         
 -18   4   7        425.37        361.50        52.24 o                         
 -16   4   7         63.63         66.88        33.37 o                         
 -14   4   7        986.46       1012.75        50.58 o                         
 -12   4   7       1870.60       1758.19        85.78 o                         
 -10   4   7       3515.11       3127.80        95.52 o                         
  -8   4   7        843.89        847.78        46.15 o                         
  -6   4   7       5951.00       5697.82       129.46 o                         
  -4   4   7       1213.79       1384.56        86.46 o                         
  -2   4   7        786.49        792.73        59.74 o                         
   0   4   7        586.86        699.36        48.91 o                         
   2   4   7        161.54        192.38        29.69 o                         
   4   4   7        537.83        505.19        49.36 o                         
   6   4   7       8278.28       8175.23       195.79 o                         
   8   4   7        779.71        779.24        62.91 o                         
  10   4   7       3046.06       2882.73       162.94 o                         
  12   4   7        266.93        249.77        45.86 o                         
  14   4   7          0.06         30.63        29.50 o                         
  16   4   7       2625.44       2404.57       184.59 o                         
  18   4   7         71.58         38.48        39.71 o                         
  20   4   7       6669.99       6937.66       307.87 o                         
  22   4   7         93.99         73.68        40.10 o                         
  24   4   7        102.02        262.67        93.74 o                         
  26   4   7         37.90         57.40        42.39 o                         
  28   4   7       1277.46       1166.45        84.34 o                         
 -35   5   7         86.16         88.85        45.27 o                         
 -33   5   7       4924.33       5017.40       388.66 o                         
 -31   5   7       3363.93       3506.12       232.99 o                         
 -29   5   7       7686.71       7455.64       248.16 o                         
 -27   5   7      15036.21      15309.86       384.45 o                         
 -25   5   7       2704.21       2960.19       290.58 o                         
 -23   5   7      14961.65      15940.33       562.66 o                         
 -21   5   7       6127.24       6118.43       242.45 o                         
 -19   5   7       4203.76       4031.06       429.34 o                         
 -17   5   7      18416.49      18353.40       290.12 o                         
 -15   5   7        435.76        532.09        53.71 o                         
 -13   5   7      16866.23      17171.08       297.33 o                         
 -11   5   7       6899.78       6872.66       165.96 o                         
  -9   5   7       2003.94       2227.41        90.07 o                         
  -7   5   7      20239.42      20379.64       299.66 o                         
  -5   5   7      24512.61      24511.49       252.71 o                         
  -3   5   7      14747.33      14406.40       400.30 o                         
  -1   5   7      13672.96      13191.11       328.70 o                         
   1   5   7      17243.61      17135.00       305.13 o                         
   3   5   7       3319.68       3507.94        85.66 o                         
   5   5   7      16199.01      16748.83       282.74 o                         
   7   5   7       5243.84       5121.67       123.14 o                         
   9   5   7       1263.86       1351.87        70.24 o                         
  11   5   7        545.71        703.51        56.42 o                         
  13   5   7        120.13        198.92        43.95 o                         
  15   5   7      11963.87      12504.35       313.75 o                         
  17   5   7       2998.83       3000.15       122.37 o                         
  19   5   7       6937.54       7427.48       313.27 o                         
  21   5   7       2193.01       2148.55       204.44 o                         
  23   5   7       1408.90       1188.75       128.79 o                         
  25   5   7        621.50        610.89       142.82 o                         
  27   5   7         86.41         83.70       101.14 o                         
 -34   6   7        141.40        207.44        49.38 o                         
 -32   6   7       3177.67       2992.05       241.88 o                         
 -30   6   7       3932.93       3783.51       237.02 o                         
 -28   6   7         24.50         14.28        51.68 o                         
 -26   6   7       1881.61       1946.49       169.30 o                         
 -24   6   7      10542.07      10997.40       351.06 o                         
 -22   6   7        931.29       1001.19       102.88 o                         
 -20   6   7      12320.16      12018.86       309.37 o                         
 -18   6   7        727.24        706.02        59.93 o                         
 -16   6   7        575.84        659.71        53.29 o                         
 -14   6   7         70.57         59.28        15.77 o                         
 -12   6   7       2946.76       2900.39       130.28 o                         
 -10   6   7       5566.88       4996.64        95.19 o                         
  -8   6   7        620.86        580.32        54.65 o                         
  -6   6   7       4966.23       4362.81       103.58 o                         
  -4   6   7       4128.74       4115.40       106.65 o                         
  -2   6   7       4717.82       4464.71       201.20 o                         
   0   6   7        286.55        352.56        44.92 o                         
   2   6   7      22530.90      23271.51       389.56 o                         
   4   6   7        361.68        404.97        51.27 o                         
   6   6   7       3970.74       3930.41        97.34 o                         
   8   6   7       3672.25       3481.43       107.68 o                         
  10   6   7          6.75         34.93        22.96 o                         
  12   6   7          3.45         42.64        44.04 o                         
  14   6   7         54.56         60.04        65.49 o                         
  16   6   7      10260.48       9980.72       305.37 o                         
  18   6   7       1685.92       1483.01       166.65 o                         
  20   6   7       1020.09        886.61        79.31 o                         
  22   6   7        243.13        285.68        76.87 o                         
  24   6   7        505.36        369.56        66.72 o                         
  26   6   7        292.02        274.03        91.39 o                         
  28   6   7         79.95        185.88        56.17 o                         
 -35   7   7        235.46         89.08       113.96 o                         
 -33   7   7        504.66        374.47        69.34 o                         
 -31   7   7        711.67        700.48        81.85 o                         
 -29   7   7       1772.92       1842.09       174.03 o                         
 -27   7   7        691.32        748.32        83.82 o                         
 -25   7   7       7514.26       7645.61       581.78 o                         
 -23   7   7      12972.63      12702.44       374.41 o                         
 -21   7   7      15089.53      15203.53       385.70 o                         
 -19   7   7       8965.36       8368.88       152.17 o                         
 -17   7   7       7055.74       7058.98       251.55 o                         
 -15   7   7       1651.99       1809.57        75.94 o                         
 -13   7   7       1204.37       1105.51        52.38 o                         
 -11   7   7        143.47        173.12        26.67 o                         
  -9   7   7       4642.77       4561.13       105.66 o                         
  -7   7   7       8456.80       8534.43       178.70 o                         
  -5   7   7       9148.36       9521.69       208.12 o                         
  -3   7   7      51429.22      54627.49       496.73 o                         
  -1   7   7       3071.59       3024.95       409.56 o                         
   1   7   7      61114.27      64430.29       765.90 o                         
   3   7   7       2056.65       1978.81        76.95 o                         
   5   7   7      29034.34      28330.42       404.78 o                         
   7   7   7       4227.13       3855.89       165.99 o                         
   9   7   7       3846.38       3462.13        87.53 o                         
  11   7   7       4251.35       3935.95       146.13 o                         
  13   7   7        556.92        532.21        58.17 o                         
  15   7   7       6148.78       6319.67       226.08 o                         
  17   7   7          1.65         75.54        28.78 o                         
  19   7   7       7241.78       7749.33       239.48 o                         
  21   7   7        180.80        170.57       125.68 o                         
  23   7   7       3458.03       3540.39       403.56 o                         
  25   7   7       1586.89       1476.76       177.24 o                         
  27   7   7       1521.17       1339.08       269.99 o                         
 -34   8   7        120.20        157.77        78.94 o                         
 -32   8   7       3019.12       3199.18       318.21 o                         
 -30   8   7       1151.33       1077.72       113.71 o                         
 -28   8   7        298.33        306.65        66.20 o                         
 -26   8   7       2958.72       3027.54       235.03 o                         
 -24   8   7       1148.57       1100.19       120.91 o                         
 -22   8   7         28.40        132.48        37.02 o                         
 -20   8   7       2353.76       2261.68        94.00 o                         
 -18   8   7         83.80         80.73        26.83 o                         
 -16   8   7       2138.18       2182.45       132.52 o                         
 -14   8   7        117.29        169.09        24.45 o                         
 -12   8   7       4826.67       4661.52       142.81 o                         
 -10   8   7        233.13        242.56        23.75 o                         
  -8   8   7        330.11        311.97        32.77 o                         
  -6   8   7       1452.88       1562.61        84.73 o                         
  -4   8   7      16047.68      16614.29       273.37 o                         
  -2   8   7        942.68        990.72       115.54 o                         
   0   8   7       9090.52       8883.73       297.90 o                         
   2   8   7        169.75        143.98        23.40 o                         
   4   8   7        167.35        162.74        29.52 o                         
   6   8   7         12.16         14.42        10.64 o                         
   8   8   7        736.42        815.76        66.47 o                         
  10   8   7       3401.46       3157.25       103.96 o                         
  12   8   7         12.94         75.23        21.90 o                         
  14   8   7       3471.94       3365.13        92.70 o                         
  16   8   7        858.27        775.05        67.20 o                         
  18   8   7       1496.66       1428.40       161.42 o                         
  20   8   7         26.35         38.80        24.50 o                         
  22   8   7       1904.22       1857.91       247.91 o                         
  24   8   7        757.16        682.30       117.17 o                         
  26   8   7        810.74        866.07        90.78 o                         
 -33   9   7       1725.98       1565.15       177.81 o                         
 -31   9   7       1306.22       1353.19       183.73 o                         
 -29   9   7       4821.63       4780.62       253.59 o                         
 -27   9   7       2400.73       2363.32       162.11 o                         
 -25   9   7      17866.58      18663.11       360.89 o                         
 -23   9   7      10964.33      10934.34       218.45 o                         
 -21   9   7      12082.29      11864.43       221.39 o                         
 -19   9   7      15625.06      15692.05       431.42 o                         
 -17   9   7       8089.22       7998.20       203.73 o                         
 -15   9   7       4766.89       4769.31       114.86 o                         
 -13   9   7       1127.54       1169.04        73.79 o                         
 -11   9   7        141.31        126.02        19.03 o                         
  -9   9   7        224.75        240.49        22.38 o                         
  -7   9   7       3576.45       3477.55       123.44 o                         
  -5   9   7        709.44        714.56        67.15 o                         
  -3   9   7      28507.53      29112.13       345.19 o                         
  -1   9   7       5605.40       5534.28       217.06 o                         
   1   9   7      33422.75      32819.70       571.10 o                         
   3   9   7       3713.25       3761.20       146.19 o                         
   5   9   7        527.78        475.42        48.86 o                         
   7   9   7       3121.26       2981.79       177.42 o                         
   9   9   7       1159.97       1183.41        82.69 o                         
  11   9   7       2740.68       2487.85        95.34 o                         
  13   9   7        992.13        986.72        70.66 o                         
  15   9   7        429.65        440.30        62.16 o                         
  17   9   7          1.29         65.58        35.32 o                         
  19   9   7       6178.64       6665.10       289.41 o                         
  21   9   7          5.53         -9.09        65.74 o                         
  23   9   7       5105.78       5605.22       167.79 o                         
  25   9   7       1114.30       1058.51       124.65 o                         
 -32  10   7        105.46        180.31        42.40 o                         
 -30  10   7        574.89        482.22        58.58 o                         
 -28  10   7       2391.99       2111.68       107.66 o                         
 -26  10   7       1571.29       1435.65       102.29 o                         
 -24  10   7        931.62        905.10        77.70 o                         
 -22  10   7       4016.07       4077.70       118.71 o                         
 -20  10   7        612.55        464.59        45.46 o                         
 -18  10   7         59.85         62.78        19.25 o                         
 -16  10   7          1.19         41.09        19.23 o                         
 -14  10   7       1522.09       1491.22       102.77 o                         
 -12  10   7        363.75        322.74        29.54 o                         
 -10  10   7        972.71        966.05        74.12 o                         
  -8  10   7        116.62        104.38        24.55 o                         
  -6  10   7        239.18        195.20        30.04 o                         
  -4  10   7       2723.76       2715.96       216.13 o                         
  -2  10   7        245.55        187.39        26.72 o                         
   0  10   7       8588.68       8427.73       301.55 o                         
   2  10   7         17.21         67.56        19.80 o                         
   4  10   7      16053.72      16167.27       313.79 o                         
   6  10   7        546.24        590.50        51.43 o                         
   8  10   7         72.13         73.05        25.42 o                         
  10  10   7        375.04        415.85        62.09 o                         
  12  10   7       2265.71       2298.87       157.83 o                         
  14  10   7        198.37        115.90        35.67 o                         
  16  10   7         86.42        139.74        47.61 o                         
  18  10   7         57.76         96.67        70.80 o                         
  20  10   7       1028.13        858.79       116.59 o                         
  22  10   7       2043.60       2107.05       181.90 o                         
  24  10   7        280.96        303.43       146.77 o                         
 -31  11   7       1175.13        989.47       127.63 o                         
 -29  11   7       3551.93       3246.12       150.06 o                         
 -27  11   7       2894.25       2839.94       156.53 o                         
 -25  11   7       1767.35       1808.87       116.51 o                         
 -23  11   7      22411.22      23166.74       371.79 o                         
 -21  11   7        629.20        713.73        75.94 o                         
 -19  11   7      15427.62      16133.05       329.29 o                         
 -17  11   7        468.81        386.77        41.52 o                         
 -15  11   7       2112.79       1985.44       133.14 o                         
 -13  11   7       2090.50       2168.77       132.86 o                         
 -11  11   7       1343.07       1309.51        99.43 o                         
  -9  11   7        345.94        310.25        28.29 o                         
  -7  11   7      11873.71      12151.59       221.06 o                         
  -5  11   7       1880.65       1741.00       129.93 o                         
  -1  11   7       5380.62       5134.98       241.83 o                         
   1  11   7       4011.16       3977.25       186.91 o                         
   3  11   7       3640.17       3793.08       191.63 o                         
   5  11   7         56.47         43.90        20.85 o                         
   7  11   7        361.48        373.97        36.37 o                         
   9  11   7        155.31        160.09        36.51 o                         
  11  11   7        376.97        381.02        42.09 o                         
  13  11   7         13.34         36.04        19.77 o                         
  15  11   7       7607.40       8324.48       442.00 o                         
  17  11   7        917.64        832.93        68.50 o                         
  19  11   7       5496.18       5860.34       332.71 o                         
  21  11   7        607.93        623.94        93.24 o                         
  23  11   7        575.76        673.89       107.67 o                         
 -28  12   7        315.36        303.87        52.67 o                         
 -26  12   7        248.67        166.74        32.16 o                         
 -24  12   7       1183.13       1159.56        85.64 o                         
 -22  12   7         10.76         88.95        53.05 o                         
 -20  12   7       1154.17       1191.03        95.57 o                         
 -18  12   7         44.00        112.85        32.01 o                         
 -16  12   7        233.71        159.31        44.78 o                         
 -14  12   7        891.97        818.42        79.90 o                         
 -12  12   7         49.07         39.21        15.24 o                         
 -10  12   7       1354.68       1423.41        84.47 o                         
  -8  12   7       1508.75       1335.34       103.36 o                         
  -6  12   7       1331.91       1061.57       116.28 o                         
  -4  12   7       4116.09       3965.07       164.37 o                         
  -2  12   7        196.82        259.87        85.60 o                         
   0  12   7       7942.02       7775.67       343.57 o                         
   2  12   7       1272.01       1272.33        91.42 o                         
   4  12   7       2899.49       3093.21       160.53 o                         
   6  12   7          8.53        148.03        73.26 o                         
   8  12   7       2364.71       2179.05       139.83 o                         
  10  12   7        779.29        606.64        65.60 o                         
  12  12   7         54.73         89.70        25.70 o                         
  14  12   7        175.87        164.99        67.47 o                         
  16  12   7        518.54        542.00        87.19 o                         
  18  12   7         36.20         73.53        33.85 o                         
  20  12   7        217.59        196.63        59.85 o                         
  22  12   7        437.33        636.85       226.20 o                         
 -27  13   7       4758.65       4941.49       248.41 o                         
 -25  13   7        627.65        568.04        70.69 o                         
 -23  13   7      11148.38      11894.88       225.45 o                         
 -21  13   7       1820.41       1721.89       135.69 o                         
 -19  13   7       2555.65       2665.12       143.71 o                         
 -17  13   7       1300.57       1225.13       100.62 o                         
 -15  13   7        492.68        525.66        54.37 o                         
 -13  13   7      20077.71      21322.35       570.56 o                         
 -11  13   7       7134.91       6684.72       173.32 o                         
  -9  13   7       7058.12       7109.10       168.37 o                         
  -7  13   7      19239.51      19555.04       383.89 o                         
  -5  13   7       1179.37       1178.21        82.42 o                         
  -3  13   7      12039.08      12391.68       276.46 o                         
  -1  13   7       7472.95       7289.69       347.77 o                         
   1  13   7        720.96        780.67        76.37 o                         
   3  13   7        479.01        524.91        51.74 o                         
   5  13   7       2094.86       2199.54       153.26 o                         
   7  13   7        718.11        767.11        96.82 o                         
   9  13   7         48.89         10.73        38.17 o                         
  11  13   7       1427.89       1553.11       114.88 o                         
  13  13   7       1094.39       1062.54       100.26 o                         
  15  13   7      13040.94      13918.97       440.07 o                         
  17  13   7        426.87        470.25       197.96 o                         
  19  13   7      17377.84      18907.33       700.32 o                         
 -26  14   7         52.00         75.07        26.84 o                         
 -24  14   7        600.90        609.37        56.09 o                         
 -22  14   7          7.78        100.52        32.03 o                         
 -20  14   7          3.15         10.03        49.85 o                         
 -18  14   7        128.85        174.17        64.54 o                         
 -16  14   7       1138.31       1073.53        79.80 o                         
 -14  14   7       1755.85       1757.02       101.53 o                         
 -12  14   7        163.54        161.27        31.62 o                         
 -10  14   7       4796.79       5178.25       234.86 o                         
  -8  14   7        104.84        115.30        26.79 o                         
  -6  14   7        763.85        806.58        66.37 o                         
  -4  14   7       1474.69       1575.85       107.97 o                         
  -2  14   7          8.03         21.37        48.35 o                         
   0  14   7       1657.32       1515.15       157.26 o                         
   2  14   7        774.14        755.36        78.90 o                         
   4  14   7        253.38        226.10        43.34 o                         
   6  14   7         95.01         99.52        37.58 o                         
   8  14   7        376.52        343.83        66.33 o                         
  10  14   7         17.73         68.35        44.13 o                         
  12  14   7       3348.62       3375.18       202.47 o                         
  14  14   7       3804.85       3518.04       255.80 o                         
  16  14   7       1277.32       1201.91       105.87 o                         
  18  14   7       4275.61       4404.78       297.05 o                         
 -23  15   7       8229.74       8131.57       310.78 o                         
 -21  15   7        374.05        311.81        58.82 o                         
 -19  15   7       4864.36       4711.05       257.76 o                         
 -17  15   7       2666.53       2390.98       136.94 o                         
 -15  15   7       2294.77       2443.06       143.05 o                         
 -13  15   7       1088.62       1012.94        85.45 o                         
 -11  15   7        949.43       1056.55        85.53 o                         
  -9  15   7        279.83        342.81        43.78 o                         
  -7  15   7       5511.36       5592.06       350.72 o                         
  -5  15   7        193.81        282.55        44.61 o                         
  -3  15   7       9647.96       9926.86       323.50 o                         
  -1  15   7         46.00        109.42        34.42 o                         
   1  15   7       4323.42       4236.60       321.86 o                         
   3  15   7       1698.09       1983.76       123.14 o                         
   5  15   7        784.63        746.27        75.82 o                         
   7  15   7        909.06        905.46        78.09 o                         
   9  15   7        112.09        145.30        29.70 o                         
  11  15   7       3156.59       2979.79       236.05 o                         
  13  15   7        911.18        920.59       157.13 o                         
  15  15   7       5894.34       5973.03       316.85 o                         
 -20  16   7        211.76        185.02        39.19 o                         
 -18  16   7        883.14       1020.86       124.39 o                         
 -16  16   7          1.84         74.66        55.55 o                         
 -14  16   7       3847.00       3926.85       277.98 o                         
 -12  16   7       1449.93       1367.47       142.03 o                         
 -10  16   7       2818.90       3252.26       201.15 o                         
  -8  16   7        833.07        840.61        62.10 o                         
  -6  16   7        273.17        299.45        56.24 o                         
  -4  16   7        159.97        136.57        43.21 o                         
  -2  16   7        708.88        726.85       110.06 o                         
   0  16   7         51.00         40.79        21.77 o                         
   2  16   7          7.29        150.76        57.72 o                         
   4  16   7        253.80        188.19        51.52 o                         
   6  16   7        195.58        205.32        35.87 o                         
   8  16   7       1476.81       1425.57       112.27 o                         
  10  16   7       1378.63       1287.77        93.46 o                         
  12  16   7       7451.13       8382.37       288.99 o                         
 -17  17   7       1412.24       1479.43        89.87 o                         
 -15  17   7       2435.42       2274.38       191.03 o                         
 -13  17   7       1377.04       1365.49       107.87 o                         
 -11  17   7       1160.66       1093.00        80.81 o                         
  -9  17   7        464.39        515.29        52.70 o                         
  -7  17   7        411.63        453.92        51.42 o                         
  -5  17   7        206.14        172.10        49.38 o                         
  -3  17   7       5354.18       5019.89       243.23 o                         
  -1  17   7        186.70        204.89        58.19 o                         
   1  17   7       9019.31       9613.31       285.86 o                         
   3  17   7        332.59        346.24        71.32 o                         
   5  17   7        606.87        581.53        61.26 o                         
   7  17   7       2662.97       2571.29       153.88 o                         
   9  17   7       1128.69       1006.97       119.77 o                         
 -12  18   7       1883.07       1862.90       174.03 o                         
 -10  18   7        548.57        533.23        57.21 o                         
  -8  18   7         66.77         91.83        30.13 o                         
  -6  18   7         27.18         50.53        32.86 o                         
  -4  18   7        397.94        418.57        74.38 o                         
  -2  18   7        983.75       1152.22       165.40 o                         
   0  18   7        335.46        392.11        61.29 o                         
   2  18   7         63.93         82.69        66.85 o                         
   4  18   7       1814.23       1779.02       142.27 o                         
 -36   0   8        387.98        415.89        73.76 o                         
 -34   0   8         50.87         98.92        43.41 o                         
 -32   0   8       5134.05       5316.58       398.38 o                         
 -30   0   8       2452.28       2603.90       303.90 o                         
 -28   0   8        240.25        334.74        76.96 o                         
 -26   0   8       1208.15       1088.58       162.07 o                         
 -24   0   8      12288.63      12939.07       544.41 o                         
 -22   0   8       7495.03       7747.31       393.94 o                         
 -20   0   8      11614.76      10970.12       459.55 o                         
 -18   0   8      46320.88      48711.84      1234.61 o                         
 -16   0   8      21415.87      21185.59       810.20 o                         
 -14   0   8      11922.75      11918.85       363.64 o                         
 -12   0   8       1097.61        967.65        67.07 o                         
 -10   0   8         53.34         56.59        27.88 o                         
  -8   0   8         43.71         86.34        24.24 o                         
  -6   0   8        721.62        724.95       104.34 o                         
  -4   0   8        142.01        150.24        43.23 o                         
  -2   0   8      11677.51      11450.40       456.72 o                         
   0   0   8      47641.95      50111.88       761.19 o                         
   2   0   8      48392.45      48106.62       754.55 o                         
   4   0   8      49681.14      52481.39       793.85 o                         
   6   0   8      40787.26      40647.55      1008.41 o                         
   8   0   8      18935.00      19675.56       607.81 o                         
  10   0   8         11.85         30.34        36.51 o                         
  12   0   8      11322.36      10615.15       369.52 o                         
  14   0   8       1425.54       1425.29       154.91 o                         
  16   0   8       1740.04       2002.51       208.44 o                         
  18   0   8       2152.15       2372.27       322.40 o                         
  20   0   8        150.84        106.56        59.45 o                         
  22   0   8       4663.02       4242.80       653.44 o                         
  24   0   8       4668.16       3985.28       593.75 o                         
  26   0   8        246.79        354.96        88.56 o                         
 -35   1   8       1021.43       1060.01       118.08 o                         
 -33   1   8        107.51        154.43        45.88 o                         
 -31   1   8         26.20        130.31        37.35 o                         
 -29   1   8         99.45         96.71        30.58 o                         
 -27   1   8        626.14        763.37        80.29 o                         
 -25   1   8          0.70         84.92        44.32 o                         
 -23   1   8        475.85        539.24        76.34 o                         
 -21   1   8        448.34        600.02       104.71 o                         
 -19   1   8       2115.55       2071.53       331.90 o                         
 -17   1   8        105.31        159.07        40.29 o                         
 -15   1   8         24.82         44.13        21.66 o                         
 -13   1   8       4170.92       4167.20       148.04 o                         
 -11   1   8       1421.55       1488.84        91.27 o                         
  -9   1   8       1634.36       1424.62        93.69 o                         
  -7   1   8       1219.00       1312.30        80.03 o                         
  -5   1   8        701.29        816.66        55.13 o                         
  -3   1   8        143.19        162.49        26.48 o                         
  -1   1   8         72.29         98.62        25.56 o                         
   1   1   8       1537.83       1686.70       113.66 o                         
   3   1   8         22.81         59.97        18.90 o                         
   5   1   8       2631.29       1999.62       240.63 o                         
   7   1   8         92.63        104.13        21.61 o                         
   9   1   8       4879.12       4758.39       186.65 o                         
  11   1   8        420.40        494.50        77.24 o                         
  13   1   8        213.26        197.24        51.18 o                         
  15   1   8        547.63        367.67        60.76 o                         
  17   1   8         32.20         68.33        42.18 o                         
  19   1   8        220.91        253.68        54.24 o                         
  21   1   8        265.67        331.03       109.52 o                         
  23   1   8         25.12         68.53        27.41 o                         
  25   1   8         33.83        146.34        42.05 o                         
  27   1   8        604.39        625.41       132.96 o                         
 -36   2   8         40.95         59.92        39.96 o                         
 -34   2   8        121.41        122.71        50.04 o                         
 -32   2   8         74.98        108.17        86.34 o                         
 -30   2   8       3899.92       3935.08       273.69 o                         
 -28   2   8        373.27        347.75        90.65 o                         
 -26   2   8        342.48        439.91        64.71 o                         
 -24   2   8       5125.52       4773.73       494.09 o                         
 -22   2   8      14285.67      14659.18       578.45 o                         
 -20   2   8       9223.25       8998.10       285.26 o                         
 -18   2   8      33474.21      33561.50       610.37 o                         
 -16   2   8       5498.26       5182.26       172.71 o                         
 -14   2   8      15243.87      14575.30       274.50 o                         
 -12   2   8       3761.50       3555.09       122.94 o                         
 -10   2   8         72.14        151.65        25.02 o                         
  -8   2   8        270.17        312.02        36.68 o                         
  -6   2   8        291.83        296.50        44.93 o                         
  -4   2   8       3572.07       3449.47       154.81 o                         
  -2   2   8      41153.69      42488.98       478.77 o                         
   0   2   8        844.17        772.47        61.42 o                         
   2   2   8      28101.01      28846.61       341.87 o                         
   4   2   8      22013.67      22101.30       415.13 o                         
   6   2   8      17992.68      17589.80       232.24 o                         
   8   2   8      11892.94      11726.22       392.91 o                         
  10   2   8        962.65        849.29        77.79 o                         
  12   2   8        918.16       1023.46       124.45 o                         
  14   2   8        661.40        645.94        96.45 o                         
  16   2   8       4936.95       5097.56       469.55 o                         
  18   2   8        170.58        134.72        38.70 o                         
  20   2   8       9708.64      10439.04       255.18 o                         
  22   2   8       3226.18       3136.08       287.11 o                         
  24   2   8       2141.04       1928.05       154.85 o                         
  26   2   8        160.61        126.37        43.63 o                         
 -35   3   8         26.44         67.62        40.20 o                         
 -33   3   8        577.53        698.48        75.51 o                         
 -31   3   8       1546.36       1572.54       254.25 o                         
 -29   3   8         78.01        -10.54        43.79 o                         
 -27   3   8       4040.53       4231.86       268.35 o                         
 -25   3   8        767.35        897.24        76.11 o                         
 -23   3   8       1594.96       1771.98       141.17 o                         
 -21   3   8        826.49        780.50        65.31 o                         
 -19   3   8          5.68         13.50        40.08 o                         
 -17   3   8        914.98        831.44        80.71 o                         
 -15   3   8       4194.36       3975.01        95.84 o                         
 -13   3   8         32.07         40.59        16.10 o                         
 -11   3   8       9074.21       9039.96       212.61 o                         
  -9   3   8        125.42         67.56        27.09 o                         
  -7   3   8       5606.26       5421.84       132.63 o                         
  -5   3   8        484.37        549.50        61.82 o                         
  -3   3   8       4326.13       4675.12       147.37 o                         
  -1   3   8       4416.29       4459.95       193.70 o                         
   1   3   8        494.69        447.36        52.30 o                         
   3   3   8        144.55         77.81        60.62 o                         
   5   3   8         34.70         95.43        33.48 o                         
   7   3   8         11.84         34.02        15.49 o                         
   9   3   8        987.44        847.84        61.73 o                         
  11   3   8         13.88         12.86        22.39 o                         
  13   3   8       1835.66       1830.29       172.35 o                         
  15   3   8       3826.26       3584.40       157.00 o                         
  17   3   8         11.21         -7.90        51.52 o                         
  19   3   8        989.96        928.15        91.84 o                         
  21   3   8        347.34        241.88        49.51 o                         
  23   3   8         28.09         44.92        36.66 o                         
  25   3   8        158.30        164.83        61.15 o                         
  27   3   8       1515.52       1400.64       242.11 o                         
 -34   4   8       2633.56       2597.75       227.51 o                         
 -32   4   8       4453.76       4169.36       223.46 o                         
 -30   4   8       1398.08       1428.25       171.93 o                         
 -28   4   8       6790.86       6343.72       336.89 o                         
 -26   4   8       2531.92       2844.76       377.54 o                         
 -24   4   8       1756.37       2112.15       132.16 o                         
 -22   4   8       3741.61       3801.84       200.57 o                         
 -20   4   8        431.68        495.28        58.61 o                         
 -18   4   8       3427.65       3236.79       112.44 o                         
 -16   4   8      11583.78      10882.08       335.68 o                         
 -14   4   8        714.12        897.54        65.80 o                         
 -12   4   8       2579.43       3193.91       172.09 o                         
 -10   4   8      11398.63      11046.74       213.55 o                         
  -8   4   8         50.08         89.69        26.95 o                         
  -6   4   8      14236.62      14665.95       274.20 o                         
  -4   4   8       5694.28       5602.19       166.98 o                         
  -2   4   8      11693.39      11419.27       260.73 o                         
   0   4   8      36979.81      38478.16       503.41 o                         
   2   4   8      16074.86      15557.84       436.62 o                         
   4   4   8       6708.99       6571.06       174.64 o                         
   6   4   8      14095.35      13881.56       313.12 o                         
   8   4   8         90.50         84.11        21.94 o                         
  10   4   8        719.22        649.83        86.20 o                         
  12   4   8      11565.13      11412.57       553.54 o                         
  14   4   8        405.05        501.82        62.90 o                         
  16   4   8       9497.80       9199.40       426.01 o                         
  18   4   8       2797.16       2431.62       282.96 o                         
  20   4   8      11266.63      11540.75       612.74 o                         
  22   4   8       1078.64        996.64       100.53 o                         
  24   4   8       3193.05       2827.61       315.25 o                         
  26   4   8         80.73        127.93        62.04 o                         
 -33   5   8       1921.52       2148.08       211.11 o                         
 -31   5   8         18.59        159.07        36.04 o                         
 -29   5   8       3010.12       3000.36       253.99 o                         
 -27   5   8        547.57        510.05        74.30 o                         
 -25   5   8       3648.91       3102.90       223.12 o                         
 -23   5   8       5081.93       5267.94       421.57 o                         
 -21   5   8          1.93         37.61        40.44 o                         
 -19   5   8       1524.22       1444.92        95.36 o                         
 -17   5   8        146.82        137.73        26.24 o                         
 -15   5   8        762.36        865.14        64.59 o                         
 -13   5   8      12335.09      12508.46       201.98 o                         
 -11   5   8        273.71        246.34        24.62 o                         
  -9   5   8       6337.52       6268.57       188.75 o                         
  -7   5   8       1753.26       1892.27       111.96 o                         
  -5   5   8       1242.18       1257.33       107.31 o                         
  -3   5   8       9247.36       9383.10       221.48 o                         
  -1   5   8      10008.50       9740.29       233.84 o                         
   1   5   8         64.49        128.24        23.55 o                         
   3   5   8       9002.99       8186.91       269.42 o                         
   5   5   8       2262.26       1866.69        91.15 o                         
   7   5   8       5954.86       5586.74       112.01 o                         
   9   5   8      12547.38      12522.67       238.97 o                         
  11   5   8       8318.58       8364.67       213.98 o                         
  13   5   8       6862.92       7283.47       342.49 o                         
  15   5   8         16.36         35.26        20.86 o                         
  17   5   8       1781.85       1805.97       190.01 o                         
  19   5   8       1615.91       1669.95       159.35 o                         
  21   5   8        340.50        375.00        87.20 o                         
  23   5   8        104.60        113.54        82.02 o                         
  25   5   8       3388.33       3172.02       397.69 o                         
 -34   6   8        365.13        298.78        89.42 o                         
 -32   6   8       5695.36       5429.91       339.79 o                         
 -30   6   8       1806.09       1948.26       196.57 o                         
 -28   6   8        343.49        412.30        71.77 o                         
 -26   6   8         57.60         89.67        37.24 o                         
 -24   6   8        221.67        223.94        47.59 o                         
 -22   6   8       2726.27       2646.87       158.77 o                         
 -20   6   8        347.77        383.01        44.33 o                         
 -18   6   8       7104.92       6706.87       246.55 o                         
 -16   6   8         34.57         47.56        27.70 o                         
 -14   6   8       5495.23       5114.90       133.98 o                         
 -12   6   8       1702.66       1685.27        72.56 o                         
 -10   6   8       8478.29       8535.00       159.73 o                         
  -8   6   8         18.34         36.29        20.30 o                         
  -6   6   8      21612.27      21935.18       368.84 o                         
  -4   6   8      10761.93      11009.48       197.93 o                         
  -2   6   8      40447.39      42794.94       530.30 o                         
   0   6   8         51.58         91.23        25.55 o                         
   2   6   8      19426.70      19592.53       293.73 o                         
   4   6   8        317.25        275.08        32.21 o                         
   6   6   8      13836.00      13522.23       266.22 o                         
   8   6   8        270.69        240.05        32.45 o                         
  10   6   8       1239.36       1124.71        61.95 o                         
  12   6   8       2198.72       2173.01        99.66 o                         
  14   6   8       1770.02       1698.03        99.02 o                         
  16   6   8      14604.70      15397.85       252.15 o                         
  18   6   8       1635.06       1603.58       203.01 o                         
  20   6   8      16318.94      18162.92      1513.23 o                         
  22   6   8        617.34        666.79        77.97 o                         
  24   6   8       5614.32       6208.78       350.40 o                         
 -33   7   8        277.40        212.44        68.95 o                         
 -31   7   8       3658.36       3563.02       353.82 o                         
 -29   7   8       9534.20      10340.59       279.24 o                         
 -27   7   8        413.19        398.69        94.48 o                         
 -25   7   8       1765.56       2006.03       176.24 o                         
 -23   7   8       1185.79       1062.30        73.25 o                         
 -21   7   8        692.34        748.61        54.90 o                         
 -19   7   8        221.91        111.69        38.65 o                         
 -17   7   8        220.29        272.91        27.14 o                         
 -15   7   8       5297.41       4620.78       102.73 o                         
 -13   7   8       5451.27       5279.10       122.24 o                         
 -11   7   8         16.61         46.53        14.42 o                         
  -9   7   8       9037.13       8895.62       208.78 o                         
  -7   7   8       4711.86       4854.21       110.00 o                         
  -5   7   8       2210.51       2142.76        69.97 o                         
  -3   7   8       3401.27       3533.49       153.13 o                         
  -1   7   8      12753.32      12626.45       267.98 o                         
   1   7   8        187.83        224.84        42.53 o                         
   3   7   8        899.54        790.12        97.57 o                         
   5   7   8       6421.02       6074.03       125.89 o                         
   7   7   8         21.96         46.00        13.78 o                         
   9   7   8       4462.27       4410.65        80.97 o                         
  11   7   8       3181.34       3426.97       103.45 o                         
  13   7   8       4448.69       4118.93       219.32 o                         
  15   7   8         41.61         53.35        33.59 o                         
  17   7   8       2094.16       1968.70       188.40 o                         
  19   7   8       4726.24       4694.72       284.14 o                         
  21   7   8       1037.04        841.96       163.30 o                         
  23   7   8       3393.25       3405.59       517.77 o                         
 -32   8   8       2390.92       1977.93       218.04 o                         
 -30   8   8        813.80        857.86       221.02 o                         
 -28   8   8         91.09        123.86        41.87 o                         
 -26   8   8        645.15        575.44        55.65 o                         
 -24   8   8        510.23        359.95        42.65 o                         
 -22   8   8        660.98        578.23        56.20 o                         
 -20   8   8       1738.73       1685.19        93.35 o                         
 -18   8   8       4117.87       4092.05       178.24 o                         
 -16   8   8       3928.12       3930.78       142.17 o                         
 -14   8   8       8768.97       8704.99       148.51 o                         
 -12   8   8        682.07        614.69        37.07 o                         
 -10   8   8       9837.65       9854.20       199.79 o                         
  -8   8   8       1693.34       1649.26        58.21 o                         
  -6   8   8       2974.13       3113.51       101.78 o                         
  -4   8   8        347.81        321.50        31.28 o                         
  -2   8   8      13088.54      12736.09       298.03 o                         
   0   8   8       1493.11       1580.57       114.33 o                         
   2   8   8      37037.32      35508.27      2129.40 o                         
   4   8   8        233.94        290.23        52.38 o                         
   6   8   8      11398.62      11285.43       218.12 o                         
   8   8   8        642.03        565.24        49.88 o                         
  10   8   8        357.24        273.28        32.06 o                         
  12   8   8       3477.56       3262.12        97.23 o                         
  14   8   8       1504.37       1310.06       169.88 o                         
  16   8   8       2730.76       2520.89       211.73 o                         
  18   8   8        631.23        482.89        70.92 o                         
  20   8   8      10815.42      11472.26       526.86 o                         
  22   8   8       1229.39       1191.05       127.28 o                         
  24   8   8       9281.10      10369.23       561.95 o                         
 -31   9   8        559.98        411.55        88.06 o                         
 -29   9   8        514.32        637.38       147.67 o                         
 -27   9   8       1735.34       1639.87       129.60 o                         
 -25   9   8         32.77         59.40        22.16 o                         
 -23   9   8        363.89        369.83        38.86 o                         
 -21   9   8        836.51        797.06        66.35 o                         
 -19   9   8       4084.79       4045.97        98.83 o                         
 -17   9   8        877.12        778.47        72.43 o                         
 -15   9   8       1036.35       1056.75        81.80 o                         
 -13   9   8       3622.87       3543.34       120.22 o                         
 -11   9   8        929.76        936.87        66.38 o                         
  -9   9   8        628.49        739.02        49.11 o                         
  -7   9   8        111.66         94.33        24.71 o                         
  -5   9   8         59.08         67.85        14.59 o                         
  -3   9   8        144.65        150.92        69.87 o                         
  -1   9   8       1763.43       1733.95        74.82 o                         
   1   9   8       1648.38       1387.01       115.30 o                         
   3   9   8         16.43         38.85        32.15 o                         
   5   9   8       3922.15       3858.53       201.45 o                         
   7   9   8       1724.98       1789.54       115.61 o                         
   9   9   8        374.85        364.41        50.72 o                         
  11   9   8       1188.02       1213.23       101.90 o                         
  13   9   8        583.06        480.01        75.64 o                         
  15   9   8        599.74        504.17       123.83 o                         
  17   9   8         52.15        103.90        50.81 o                         
  19   9   8       1651.31       1586.36       163.13 o                         
  21   9   8        857.46        760.45       114.21 o                         
  23   9   8        855.73        765.12        97.24 o                         
 -30  10   8        228.28        228.11        46.89 o                         
 -28  10   8        141.15         98.42        25.79 o                         
 -26  10   8         98.09        105.92        25.18 o                         
 -24  10   8        240.44        205.07        45.18 o                         
 -22  10   8       1211.22       1111.78        75.01 o                         
 -20  10   8      10289.05      10259.75       309.76 o                         
 -18  10   8       6885.22       6578.38       127.62 o                         
 -16  10   8       5917.56       5934.75       328.63 o                         
 -14  10   8      10527.53      10259.02       268.10 o                         
 -12  10   8       2869.46       2775.61       112.41 o                         
 -10  10   8       7985.29       8044.21       134.47 o                         
  -8  10   8        855.70        838.12        66.08 o                         
  -6  10   8       3427.35       3368.06       147.73 o
[truncated: 99,388 more chars]
